# Supplementary material for: The RNA-binding protein repertoire of Arabidopsis thaliana
Source: Sci Rep. 2016 Jul 11;6:29766. doi: 10.1038/srep29766 (PMC4942612; doi:10.1038/srep29766)
Supplement: Supplementary Table S1 [file srep29766-s1.xlsx]

## Sheet: Supp Table S1
The RNA-binding protein repertoire of Arabidopsis thaliana
Claudius Marondedze, Ludivine Thomas, Natalia L. Serrano, Kathryn S. Lilley, Chris Gehring
Supplementary Table S1. Proteins identified from the Arabidopsis Col 0 and Ler-0 cell cultures, and leaves from the Arabidopsis ecotype Col 0 plants.
Proteins identified (1145) and average spectra counts from three biological replicates							Protein common in all three samples
All RBPs (Col 0, Ler-0 and Leaf)
Annotation	Description	Col 0 culture	Ler-0 culture	Leaf			Annotation	Description	Col 0 culture	Ler-0 culture	Leaf
AT1G01160	GRF1-interacting factor 2	2	0	0			AT5G17920	Cobalamin-independent synthase family protein	22	76	56
AT1G01440	Protein of unknown function (DUF3133)	2	0	0			AT1G56070	Ribosomal protein S5/Elongation factor G/III/V family protein	24	175	28
AT1G05960	ARM repeat superfamily protein	2	0	0			AT3G20250	pumilio 5	4	15	6
AT1G09700	dsRNA-binding domain-like superfamily protein	2	0	0			AT1G66280	BGLU22	8	2	3
AT1G10320	Zinc finger C-x8-C-x5-C-x3-H type family protein	2	0	0			AT3G62870	Ribosomal protein L7Ae/L30e/S12e/Gadd45 family protein	28	18	2
AT1G13710	Cytochrome P450, family 78, subfamily A, polypeptide 5	2	0	0			AT1G28290	arabinogalactan protein 31	28	3	2
AT1G14590	Nucleotide-diphospho-sugar transferase family protein	2	0	0			AT5G15200	Ribosomal protein S4	26	35	2
AT1G14790	RNA-dependent RNA polymerase 1	2	0	0			AT1G02780	Ribosomal protein L19e family protein	24	5	2
AT1G16650	S-adenosyl-L-methionine-dependent methyltransferases	2	0	0			AT3G04920	Ribosomal protein S24e family protein	23	11	2
AT1G17550	Homology to ABI2	2	0	0			AT3G04840	Ribosomal protein S3Ae	22	25	2
AT1G18485	Pentatricopeptide repeat (PPR) superfamily protein	2	0	0			AT2G18020	Ribosomal protein L2 family	22	22	2
AT1G19860	Zinc finger C-x8-C-x5-C-x3-H type family protein	2	0	0			AT5G20290	Ribosomal protein S8e family protein	20	31	2
AT1G20570	Spc98 family of spindle pole body (SBP) component	2	0	0			AT1G04270	Cytosolic ribosomal protein S15	8	10	2
AT1G21250	Cell wall-associated kinase	2	0	0			AT2G41840	Ribosomal protein S5 family protein	7	45	2
AT1G22080	Cysteine proteinases superfamily protein	2	0	0			AT3G25520	Ribosomal protein L5	7	15	2
AT1G22260	Myosin heavy chain-related protein	2	0	0			AT1G26880	Ribosomal protein L34e superfamily protein	4	9	2
AT1G24706	THO2	2	0	0			AT1G27400	Ribosomal protein L22p/L17e family protein	4	6	2
AT1G26610	C2H2-like zinc finger protein	2	0	0			AT5G26830	Threonyl-tRNA synthetase	3	13	2
AT1G26640	Amino acid kinase family protein	2	0	0
AT1G26730	EXS (ERD1/XPR1/SYG1) family protein	2	0	0
AT1G33560	Disease resistance protein (CC-NBS-LRR class) family	2	0	0
AT1G35510	O-fucosyltransferase family protein	2	0	0
AT1G44160	HSP40/DnaJ peptide-binding protein	2	0	0
AT1G44180	Peptidase M20/M25/M40 family protein	2	0	0
AT1G48050	KU80 family protein	2	0	0
AT1G50870	F-box and associated interaction domains-containing protein	2	0	0
AT1G51800	Leucine-rich repeat protein kinase family protein	2	0	0
AT1G53025	Ubiquitin-conjugating enzyme	2	0	0
AT1G53470	Mechanosensitive channel of small conductance-like 4	2	0	0
AT1G54130	RELA/SPOT homolog 3	2	0	0
AT1G54490	exoribonuclease 4	2	0	0
AT1G55040	Zinc finger (Ran-binding) family protein	2	0	0
AT1G55670	Photosystem I subunit G	2	0	0
AT1G55840	Sec14p-like phosphatidylinositol transfer family protein	2	0	0
AT1G58230	Binding	2	0	0
AT1G58370	Glycosyl hydrolase family 10 protein	2	0	0
AT1G58807	Disease resistance protein (CC-NBS-LRR class) family	2	0	0
AT1G60650	RNA-binding (RRM/RBD/RNP motifs) family protein with retrovirus zinc finger-like domain	2	0	0
AT1G61010	Cleavage and polyadenylation specificity factor 73-I	2	0	0
AT1G63130	Tetratricopeptide repeat (TPR)-like superfamily protein	2	0	0
AT1G64460	Protein kinase superfamily protein	2	0	0
AT1G66880	Protein kinase superfamily protein	2	0	0
AT1G67120	ATPases;nucleotide binding;ATP binding;nucleoside-triphosphatases;transcription factor binding	2	0	0
AT1G67470	Protein kinase superfamily protein	2	0	0
AT1G67510	Leucine-rich repeat protein kinase family protein	2	0	0
AT1G67720	Leucine-rich repeat protein kinase family protein	2	0	0
AT1G68460	Isopentenyltransferase 1	2	0	0
AT1G70290	Trehalose-6-phosphatase synthase S8	2	0	0
AT1G70320	Ubiquitin-protein ligase 2	2	0	0
AT1G70800	Calcium-dependent lipid-binding (CaLB domain) family protein	2	0	0
AT1G71060	Tetratricopeptide repeat (TPR)-like superfamily protein	2	0	0
AT1G72840	Disease resistance protein (TIR-NBS-LRR class)	2	0	0
AT1G78160	pumilio 7	2	0	0
AT1G78970	Lupeol synthase 1	2	0	0
AT1G80120	Protein of unknown function (DUF567)	2	0	0
AT2G03250	EXS (ERD1/XPR1/SYG1) family protein	2	0	0
AT2G07715	Nucleic acid-binding, OB-fold-like protein	2	0	0
AT2G12940	Basic-leucine zipper (bZIP) transcription factor	2	0	0
AT2G17010	Mechanosensitive ion channel family protein	2	0	0
AT2G17110	Protein of unknown function (DUF630 and DUF632)	2	0	0
AT2G18720	Translation elongation factor EF1A	2	0	0
AT2G20240	Protein of unknown function (DUF3741)	2	0	0
AT2G20870	Cell wall protein precursor, putative	2	0	0
AT2G30160	Mitochondrial substrate carrier family protein	2	0	0
AT2G30780	Tetratricopeptide repeat (TPR)-like superfamily protein	2	0	0
AT2G30800	Helicase in vascular tissue and tapetum	2	0	0
AT2G33435	RNA-binding (RRM/RBD/RNP motifs) family protein	2	0	0
AT2G37670	Transducin/WD40 repeat-like superfamily protein	2	0	0
AT2G37890	Mitochondrial substrate carrier family protein	2	0	0
AT2G39670	Radical SAM superfamily protein	2	0	0
AT2G40930	Ubiquitin-specific protease 5	2	0	0
AT2G41080	Tetratricopeptide repeat (TPR)-like superfamily protein	2	0	0
AT2G41470	Unknown protein	2	0	0
AT2G41670	P-loop containing nucleoside triphosphate hydrolases superfamily protein	2	0	0
AT2G41960	Unknown protein	2	0	0
AT3G01060	Unknown protein	2	0	0
AT3G01430	NHL domain-containing protein	2	0	0
AT3G02480	Late embryogenesis abundant protein (LEA) family protein	2	0	0
AT3G03110	Exportin 1B	2	0	0
AT3G03470	Cytochrome P450, family 87, subfamily A, polypeptide 9	2	0	0
AT3G03770	Leucine-rich repeat protein kinase family protein	2	0	0
AT3G05430	Tudor/PWWP/MBT superfamily protein	2	0	0
AT3G06150	Unknown protein	2	0	0
AT3G06510	Glycosyl hydrolase superfamily protein	2	0	0
AT3G06980	DEA(D/H)-box RNA helicase family protein	2	0	0
AT3G07250	Nuclear transport factor 2 (NTF2) family protein / RNA recognition motif (RRM)-containing protein	2	0	0
AT3G08970	DNAJ heat shock N-terminal domain-containing protein	2	0	0
AT3G09620	P-loop containing nucleoside triphosphate hydrolases superfamily protein	2	0	0
AT3G11440	myb domain protein 65	2	0	0
AT3G14470	NB-ARC domain-containing disease resistance protein	2	0	0
AT3G14700	SART-1 family	2	0	0
AT3G17310	S-adenosyl-L-methionine-dependent methyltransferases superfamily protein	2	0	0
AT3G18670	Ankyrin repeat family protein	2	0	0
AT3G22920	Cyclophilin-like peptidyl-prolyl cis-trans isomerase family protein	2	0	0
AT3G23070	CRM family member 3A	2	0	0
AT3G23340	Casein kinase I-like 10	2	0	0
AT3G23605	Ubiquitin-like superfamily protein	2	0	0
AT3G24160	Putative type 1 membrane protein	2	0	0
AT3G26500	Plant intracellular ras group-related LRR 2	2	0	0
AT3G27600	Suppressor-of-White-APricot/surp RNA-binding domain-containing protein	2	0	0
AT3G28370	Unknown protein	2	0	0
AT3G45510	RING/U-box protein	2	0	0
AT3G45630	RNA binding (RRM/RBD/RNP motifs) family protein	2	0	0
AT3G46090	C2H2 and C2HC zinc fingers superfamily protein	2	0	0
AT3G47570	Leucine-rich repeat protein kinase family protein	2	0	0
AT3G47920	Unknown protein	2	0	0
AT3G48830	polynucleotide adenylyltransferase family protein / RNA recognition motif (RRM)-containing protein	2	0	0
AT3G53160	UDP-glucosyl transferase 73C7	2	0	0
AT3G53800	Fes1B	2	0	0
AT3G54850	Plant U-box 14	2	0	0
AT3G55000	Tonneau family protein	2	0	0
AT3G55200	Cleavage and polyadenylation specificity factor (CPSF) A subunit protein	2	0	0
AT3G55600	Membrane fusion protein Use1	2	0	0
AT3G57660	Nuclear RNA polymerase A1	2	0	0
AT3G61670	Protein of unknown function (DUF3133)	2	0	0
AT3G62590	alpha/beta-Hydrolases superfamily protein	2	0	0
AT3G63070	Tudor/PWWP/MBT domain-containing protein	2	0	0
AT4G00300	fringe-related protein	2	0	0
AT4G02070	MUTS homolog 6	2	0	0
AT4G02400	U3 ribonucleoprotein	2	0	0
AT4G03100	Rho GTPase activating protein with PAK-box/P21-Rho-binding domain	2	0	0
AT4G03728	Unknown protein	2	0	0
AT4G04790	Tetratricopeptide repeat (TPR)-like superfamily protein	2	0	0
AT4G05470	RNI-like superfamily protein	2	0	0
AT4G07350	Unknown protein	2	0	0
AT4G08870	Arginase/deacetylase superfamily protein	2	0	0
AT4G10260	pfkB-like carbohydrate kinase family protein	2	0	0
AT4G11110	SPA1-related 2	2	0	0
AT4G11160	Translation initiation factor 2	2	0	0
AT4G14070	acyl-activating enzyme 15	2	0	0
AT4G14290	alpha/beta-Hydrolases superfamily protein	2	0	0
AT4G14760	kinase interacting (KIP1-like) family protein	2	0	0
AT4G14819	Protein of unknown function (DUF1677)	2	0	0
AT4G15215	ATP-binding cassette G41	2	0	0
AT4G16310	LSD1-like 3	2	0	0
AT4G18180	Pectin lyase-like superfamily protein	2	0	0
AT4G21530	Transducin/WD40 repeat-like superfamily protein	2	0	0
AT4G22790	MATE efflux family protein	2	0	0
AT4G24390	RNI-like superfamily protein	2	0	0
AT4G25030	Unknown protein	2	0	0
AT4G26020	Unknown protein	2	0	0
AT4G30400	RING/U-box superfamily protein	2	0	0
AT4G31050	Biotin/lipoate A/B protein ligase family	2	0	0
AT4G32450	Pentatricopeptide repeat (PPR) superfamily protein	2	0	0
AT4G33170	Tetratricopeptide repeat (TPR)-like superfamily protein	2	0	0
AT4G33610	Glycine-rich protein	2	0	0
AT4G35380	SEC7-like guanine nucleotide exchange family protein	2	0	0
AT4G37510	Ribonuclease III family protein	2	0	0
AT4G38250	Transmembrane amino acid transporter	2	0	0
AT4G38390	Root hair specific 17	2	0	0
AT4G38760	Protein of unknown function (DUF3414)	2	0	0
AT5G06420	Zinc finger (CCCH-type/C3HC4-type RING finger) family protein	2	0	0
AT5G07280	Leucine-rich repeat transmembrane protein kinase	2	0	0
AT5G07630	Lipid transporters	2	0	0
AT5G11380	1-deoxy-D-xylulose 5-phosphate synthase 3	2	0	0
AT5G13010	RNA helicase family protein	2	0	0
AT5G13480	Transducin/WD40 repeat-like superfamily protein	2	0	0
AT5G13650	Elongation factor family protein	2	0	0
AT5G15950	Adenosylmethionine decarboxylase family protein	2	0	0
AT5G17280	Oxidoreductase-like, N-terminal protein	2	0	0
AT5G17770	NADH:cytochrome B5 reductase 1	2	0	0
AT5G18750	DNAJ heat shock N-terminal domain-containing protein	2	0	0
AT5G21150	Argonaute family protein	2	0	0
AT5G22950	SNF7 family protein	2	0	0
AT5G24950	Cytochrome P450, family 71, subfamily A, polypeptide 15	2	0	0
AT5G25060	RNA recognition motif (RRM)-containing protein	2	0	0
AT5G25590	Protein of unknown function (DUF630 and DUF632)	2	0	0
AT5G27630	acyl-CoA binding protein 5	2	0	0
AT5G34870	Zinc knuckle (CCHC-type) family protein	2	0	0
AT5G35810	Ankyrin repeat family protein	2	0	0
AT5G38530	Tryptophan synthase beta type 2	2	0	0
AT5G38970	Brassinosteroid-6-oxidase 1	2	0	0
AT5G43310	COP1-interacting protein-related	2	0	0
AT5G43730	Disease resistance protein (CC-NBS-LRR class) family	2	0	0
AT5G44850	Protein with RNI-like/FBD-like domains	2	0	0
AT5G44870	Disease resistance protein (TIR-NBS-LRR class) family	2	0	0
AT5G46360	3-ketoacyl-CoA synthase 20	2	0	0
AT5G47460	Pentatricopeptide repeat (PPR) superfamily protein	2	0	0
AT5G48860	Unknown protein	2	0	0
AT5G49140	Disease resistance protein (TIR-NBS-LRR class) family	2	0	0
AT5G50270	F-box/RNI-like/FBD-like domains-containing protein	2	0	0
AT5G53700	RNA-binding (RRM/RBD/RNP motifs) family protein	2	0	0
AT5G55570	Unknown protein	2	0	0
AT5G56820	F-box/RNI-like/FBD-like domains-containing protein	2	0	0
AT5G57035	U-box domain-containing protein kinase	2	0	0
AT5G57910	Unknown protein	2	0	0
AT5G59613	Unknown protein	2	0	0
AT5G59860	RNA-binding (RRM/RBD/RNP motifs) family protein	2	0	0
AT5G63770	Diacylglycerol kinase 2	2	0	0
AT5G63920	Topoisomerase 3alpha	2	0	0
AT5G65560	Pentatricopeptide repeat (PPR) superfamily protein	2	0	0
AT5G65990	Transmembrane amino acid transporter	2	0	0
ATMG00670	Hypothetical protein	2	0	0
AT1G03840	C2H2 and C2HC zinc fingers superfamily protein	3	0	0
AT1G06670	Nuclear DEIH-boxhelicase	3	0	0
AT1G08520	ALBINA 1	3	0	0
AT1G14850	Nucleoporin 155	3	0	0
AT1G16260	Wall-associated kinase family protein	3	0	0
AT1G18160	Protein kinase superfamily protein	3	0	0
AT1G20080	Calcium-dependent lipid-binding (CaLB domain) family protein	3	0	0
AT1G32230	WWE protein-protein interaction domain protein family	3	0	0
AT1G32330	Heat shock transcription factor A1D	3	0	0
AT1G33750	Terpenoid cyclases	3	0	0
AT1G59870	ABC-2 and Plant PDR ABC-type transporter family protein	3	0	0
AT1G60160	Potassium transporter family protein	3	0	0
AT1G61140	SNF2 domain-containing protein / helicase domain-containing protein / zinc finger protein-related	3	0	0
AT1G61210	Transducin/WD40 repeat-like superfamily protein	3	0	0
AT1G63900	E3 Ubiquitin ligase family protein	3	0	0
AT1G65980	Thioredoxin-dependent peroxidase 1	3	0	0
AT1G68880	Basic leucine-zipper 8	3	0	0
AT1G79880	RNA recognition motif (RRM)-containing protein	3	0	0
AT2G17480	Seven transmembrane MLO family protein	3	0	0
AT2G19120	P-loop containing nucleoside triphosphate hydrolases superfamily protein	3	0	0
AT2G21720	Plant protein of unknown function (DUF639)	3	0	0
AT2G27900	Protein of unknown function DUF2451	3	0	0
AT2G28540	RNA binding (RRM/RBD/RNP motifs) family protein	3	0	0
AT2G34400	Pentatricopeptide repeat (PPR-like) superfamily protein	3	0	0
AT3G02930	Plant protein of unknown function (DUF827)	3	0	0
AT3G04490	Unknown protein	3	0	0
AT3G07390	auxin-responsive family protein	3	0	0
AT3G08020	PHD finger family protein	3	0	0
AT3G10010	Demeter-like 2	3	0	0
AT3G10950	Zinc-binding ribosomal protein family protein	3	0	0
AT3G13160	Tetratricopeptide repeat (TPR)-like superfamily protein	3	0	0
AT3G13530	Mitogen-activated protein kinase kinase kinase 7	3	0	0
AT3G17470	Ca2+-activated RelA/spot homolog	3	0	0
AT3G17590	Transcription regulatory protein SNF5, putative (BSH)	3	0	0
AT3G20475	MUTS-homologue 5	3	0	0
AT3G24840	Sec14p-like phosphatidylinositol transfer family protein	3	0	0
AT3G25060	Tetratricopeptide repeat (TPR)-like superfamily protein	3	0	0
AT3G25840	Protein kinase superfamily protein	3	0	0
AT3G49170	Tetratricopeptide repeat (TPR)-like superfamily protein	3	0	0
AT3G50160	Plant protein of unknown function (DUF247)	3	0	0
AT4G01660	ABC transporter 1	3	0	0
AT4G08840	pumilio 11	3	0	0
AT4G11860	Protein of unknown function (DUF544)	3	0	0
AT4G18130	Phytochrome E	3	0	0
AT4G19440	Tetratricopeptide repeat (TPR)-like superfamily protein	3	0	0
AT4G19660	NPR1-like protein 4	3	0	0
AT4G20140	Leucine-rich repeat transmembrane protein kinase	3	0	0
AT4G20440	Small nuclear ribonucleoprotein associated protein B	3	0	0
AT4G20450	Leucine-rich repeat protein kinase family protein	3	0	0
AT4G26330	Subtilisin-like serine endopeptidase family protein	3	0	0
AT4G28070	AFG1-like ATPase family protein	3	0	0
AT4G30662	Unknown protein	3	0	0
AT4G33600	Unknown protein	3	0	0
AT4G36420	Ribosomal protein L12 family protein	3	0	0
AT4G38495	YL1 nuclear, C-terminal domain containing protein	3	0	0
AT5G01870	Bifunctional inhibitor/lipid-transfer protein/seed storage 2S albumin superfamily protein	3	0	0
AT5G02500	Heat shock cognate protein 70-1	3	0	0
AT5G07270	XB3 ortholog 3	3	0	0
AT5G10690	pentatricopeptide (PPR) repeat-containing protein / CBS domain-containing protein	3	0	0
AT5G13130	Histidine kinase-, DNA gyrase B-, and HSP90-like ATPase family protein	3	0	0
AT5G13670	Nodulin MtN21 /EamA-like transporter family protein	3	0	0
AT5G20220	Zinc knuckle (CCHC-type) family protein	3	0	0
AT5G20710	BGAL7	3	0	0
AT5G22330	P-loop containing nucleoside triphosphate hydrolases superfamily protein	3	0	0
AT5G25170	PPPDE putative thiol peptidase family protein	3	0	0
AT5G25770	alpha/beta-Hydrolases superfamily protein	3	0	0
AT5G38690	Zinc-finger domain of monoamine-oxidase A repressor R1 protein	3	0	0
AT5G43760	3-ketoacyl-CoA synthase 21	3	0	0
AT5G44390	FAD-binding Berberine family protein	3	0	0
AT5G47690	Binding	3	0	0
AT5G49070	Transcriptional coactivator p15 (PC4) family protein (KELP)	3	0	0
AT5G55060	Unknown protein	3	0	0
AT5G55840	Pentatricopeptide repeat (PPR) superfamily protein	3	0	0
AT5G57810	Tetraspanin15	3	0	0
AT5G58550	ETO1-like 2	3	0	0
AT5G64430	Octicosapeptide/Phox/Bem1p family protein	3	0	0
AT5G66910	Disease resistance protein (CC-NBS-LRR class) family	3	0	0
ATCG00190	RNA polymerase subunit beta	3	0	0
AT1G03445	Serine/threonine protein phosphatase family protein, BSU1	4	0	0
AT1G12270	Stress-inducible protein, putative	4	0	0
AT1G16280	RNA helicase 36	4	0	0
AT1G18390	Protein kinase superfamily protein	4	0	0
AT1G22150	Sulfate transporter 1;3	4	0	0
AT1G30060	COP1-interacting protein-related	4	0	0
AT1G31290	ARGONAUTE 3	4	0	0
AT1G31460	Unknown protein	4	0	0
AT1G49650	alpha/beta-Hydrolases superfamily protein	4	0	0
AT1G70200	RNA-binding (RRM/RBD/RNP motifs) family protein	4	0	0
AT2G19750	Ribosomal protein S30 family protein	4	0	0
AT2G26290	root-specific kinase 1	4	0	0
AT2G36620	Ribosomal protein L24	4	0	0
AT2G45810	DEA(D/H)-box RNA helicase family protein	4	0	0
AT3G03270	Adenine nucleotide alpha hydrolases-like superfamily protein	4	0	0
AT3G09260	Glycosyl hydrolase superfamily protein	4	0	0
AT3G26350	Unknown protein	4	0	0
AT3G30180	Brassinosteroid-6-oxidase 2	4	0	0
AT3G51890	Clathrin light chain protein	4	0	0
AT3G52490	Double Clp-N motif-containing P-loop nucleoside triphosphate hydrolases superfamily protein	4	0	0
AT3G55860	Unknown protein	4	0	0
AT4G02670	Indeterminate(ID)-domain 12	4	0	0
AT4G12830	alpha/beta-Hydrolases superfamily protein	4	0	0
AT4G13940	S-adenosyl-L-homocysteine hydrolase	4	0	0
AT4G28650	Leucine-rich repeat transmembrane protein kinase family protein	4	0	0
AT4G38200	SEC7-like guanine nucleotide exchange family protein	4	0	0
AT5G03150	C2H2-like zinc finger protein	4	0	0
AT5G23110	Zinc finger, C3HC4 type (RING finger) family protein	4	0	0
AT5G26280	TRAF-like family protein	4	0	0
AT5G46210	Cullin4	4	0	0
AT5G50920	CLPC homologue 1	4	0	0
AT5G59320	Lipid transfer protein 3	4	0	0
AT1G13790	XH/XS domain-containing protein	5	0	0
AT2G17820	Histidine kinase 1	5	0	0
AT2G45540	WD-40 repeat family protein	5	0	0
AT3G16290	AAA-type ATPase family protein	5	0	0
AT3G33530	Transducin/WD40 repeat-like superfamily protein	5	0	0
AT4G01030	pentatricopeptide (PPR) repeat-containing protein	5	0	0
AT4G27220	NB-ARC domain-containing disease resistance protein	5	0	0
AT4G32710	Protein kinase superfamily protein	5	0	0
AT5G24900	Cytochrome P450, family 714, subfamily A, polypeptide 2	5	0	0
AT5G35735	Auxin-responsive family protein	5	0	0
AT5G65740	Zinc ion binding	5	0	0
AT1G21160	eukaryotic translation initiation factor 2 (eIF-2) family protein	6	0	0
AT1G77120	alcohol dehydrogenase 1	6	0	0
AT2G09990	Ribosomal protein S5 family protein	6	0	0
AT2G20140	AAA-type ATPase family protein	6	0	0
AT3G46970	Alpha-glucan phosphorylase 2	6	0	0
AT4G30470	NAD(P)-binding Rossmann-fold superfamily protein	6	0	0
AT5G16540	Zinc finger nuclease 3	6	0	0
AT1G36160	acetyl-CoA carboxylase 1	7	0	0
AT3G09500	Ribosomal L29 family protein	7	0	0
AT5G44380	FAD-binding Berberine family protein	7	0	0
AT3G08670	Unknown protein	8	0	0
AT3G15020	Lactate/malate dehydrogenase family protein	8	0	0
AT3G55280	Ribosomal protein L23AB	8	0	0
AT4G34870	Rotamase cyclophilin 5	8	0	0
AT5G02880	Ubiquitin-protein ligase 4	8	0	0
AT1G58380	Ribosomal protein S5 family protein	9	0	0
AT2G19110	Heavy metal atpase 4	9	0	0
AT3G45260	C2H2-like zinc finger protein	9	0	0
AT4G18470	Negative regulator of systemic acquired resistance	20	0	0
AT3G09630	Ribosomal protein L4/L1 family	22	0	0
AT1G66980	Suppressor of npr1-1 constitutive 4	25	0	0
AT3G57150	Homologue of NAP57	25	0	0
AT2G47610	Ribosomal protein L7Ae/L30e/S12e/Gadd45 family protein	27	0	0
AT1G59610	dynamin-like 3	0	2	0
AT2G04400	Aldolase-type TIM barrel family protein	0	2	0
AT3G14790	rhamnosebiosynthesis3	0	2	0
AT3G21110	purin 7	0	2	0
AT3G43600	aldehyde oxidase 2	0	2	0
AT1G01790	3-ketoacyl-acyl carrier protein synthase I	0	2	0
AT1G04200	Unknown protein	0	2	0
AT1G10950	transmembrane nine 1	0	2	0
AT1G17370	oligouridylatebindingprotein1B	0	2	0
AT1G18800	NAP1-relatedprotein2	0	2	0
AT1G20225	Thioredoxin superfamily protein	0	2	0
AT1G20340	Cupredoxin superfamily protein	0	2	0
AT1G20696	high mobility group B3	0	2	0
AT1G43190	polypyrimidine tract-binding protein 3	0	2	0
AT1G49970	CLP protease proteolytic subunit 1	0	2	0
AT1G62820	Calcium-binding EF-hand family protein	0	2	0
AT1G63660	GMP synthase (glutamine-hydrolyzing), putative / glutamine amidotransferase, putative	0	2	0
AT1G73230	Nascent polypeptide-associated complex NAC	0	2	0
AT1G75790	SKU5 similar 18	0	2	0
AT2G01190	Octicosapeptide/Phox/Bem1p family protein	0	2	0
AT2G03510	SPFH/Band 7/PHB domain-containing membrane-associated protein family	0	2	0
AT2G03680	spiral1	0	2	0
AT2G07340	PREFOLDIN 1	0	2	0
AT2G13820	Bifunctional inhibitor/lipid-transfer protein/seed storage 2S albumin superfamily protein	0	2	0
AT2G16485	nucleic acid binding;zinc ion binding;DNA binding	0	2	0
AT2G18740	Small nuclear ribonucleoprotein family protein	0	2	0
AT2G22250	aspartate aminotransferase	0	2	0
AT2G23120	Late embryogenesis abundant protein, group 6	0	2	0
AT2G24050	MIF4Gdomain-containingprotein/MA3domain-containingprotein	0	2	0
AT2G27150	abscisic aldehyde oxidase 3	0	2	0
AT2G32730	26S proteasome regulatory complex, non-ATPase subcomplex, Rpn2/Psmd1 subunit	0	2	0
AT2G35120	Single hybrid motif superfamily protein	0	2	0
AT2G38770	P-loop containing nucleoside triphosphate hydrolases superfamily protein	0	2	0
AT2G38960	endoplasmic reticulum oxidoreductins 2	0	2	0
AT2G42210	Mitochondrial import inner membrane translocase subunit Tim17/Tim22/Tim23 family protein	0	2	0
AT2G44310	Calcium-binding EF-hand family protein	0	2	0
AT2G46540	unknown protein	0	2	0
AT3G05490	ralf-like 22	0	2	0
AT3G06410	Zinc finger C-x8-C-x5-C-x3-H type family protein	0	2	0
AT3G07810	RNA-binding (RRM/RBD/RNP motifs) family protein	0	2	0
AT3G08030	Protein of unknown function, DUF642	0	2	0
AT3G10360	pumilio 4	0	2	0
AT3G11910	ubiquitin-specific protease 13	0	2	0
AT3G13060	evolutionarily conserved C-terminal region 5	0	2	0
AT3G13772	transmembranenine7	0	2	0
AT3G16460	Mannose-binding lectin superfamily protein	0	2	0
AT3G18190	TCP-1/cpn60 chaperonin family protein	0	2	0
AT3G20050	T-complexprotein1alphasubunit	0	2	0
AT3G20500	purple acid phosphatase 18	0	2	0
AT3G20630	ubiquitin-specificprotease14	0	2	0
AT3G23750	Leucine-richrepeatproteinkinasefamilyprotein	0	2	0
AT3G25800	protein phosphatase 2A subunit A2	0	2	0
AT3G26400	eukaryotictranslationinitiationfactor4B1	0	2	0
AT3G27300	glucose-6-phosphate dehydrogenase 5	0	2	0
AT3G45010	serine carboxypeptidase-like 48	0	2	0
AT3G49680	branched-chain aminotransferase 3	0	2	0
AT3G55430	O-Glycosyl hydrolases family 17 protein	0	2	0
AT3G56310	Melibiase family protein	0	2	0
AT3G57890	Tubulin binding cofactor C domain-containing protein	0	2	0
AT3G58730	vacuolar ATP synthase subunit D (VATD) / V-ATPase D subunit / vacuolar proton pump D subunit (VATPD)	0	2	0
AT3G62360	Carbohydrate-binding-likefold	0	2	0
AT4G02230	Ribosomal protein L19e family protein	0	2	0
AT4G02520	glutathione S-transferase PHI 2	0	2	0
AT4G03520	Thioredoxin superfamily protein	0	2	0
AT4G04910	AAA-type ATPase family protein	0	2	0
AT4G10320	tRNAsynthetaseclassI(I,L,MandV)familyprotein	0	2	0
AT4G10610	CTC-interacting domain 12	0	2	0
AT4G11650	osmotin 34	0	2	0
AT4G14930	Survival protein SurE-like phosphatase/nucleotidase	0	2	0
AT4G15410	serine/threonine protein phosphatase 2A 55 kDa regulatory subunit B prime gamma	0	2	0
AT4G17510	ubiquitin C-terminal hydrolase 3	0	2	0
AT4G22310	Uncharacterised protein family (UPF0041)	0	2	0
AT4G25340	FK506 BINDING PROTEIN 53	0	2	0
AT4G26270	phosphofructokinase 3	0	2	0
AT4G26700	fimbrin 1	0	2	0
AT4G27585	SPFH/Band 7/PHB domain-containing membrane-associated protein family	0	2	0
AT4G35050	Transducin family protein / WD-40 repeat family protein	0	2	0
AT4G38370	Phosphoglycerate mutase family protein	0	2	0
AT5G01410	Aldolase-type TIM barrel family protein	0	2	0
AT5G02240	NAD(P)-binding Rossmann-fold superfamily protein	0	2	0
AT5G03650	starch branching enzyme 2	0	2	0
AT5G04885	Glycosylhydrolasefamilyprotein	0	2	0
AT5G08040	mitochondrial import receptor subunit TOM5 homolog	0	2	0
AT5G08360	Proteinofunknownfunction(DUF789)	0	2	0
AT5G11710	ENTH/VHS family protein	0	2	0
AT5G11810	Unknown protein	0	2	0
AT5G13780	Acyl-CoA N-acyltransferases (NAT) superfamily protein	0	2	0
AT5G14180	Myzus persicae-induced lipase 1	0	2	0
AT5G15320	unknown protein	0	2	0
AT5G25540	CTC-interacting domain 6	0	2	0
AT5G28840	GDP-D-mannose 3~,5~-epimerase	0	2	0
AT5G30510	ribosomal protein S1	0	2	0
AT5G38470	Rad23 UV excision repair protein family	0	2	0
AT5G40370	Glutaredoxin family protein	0	2	0
AT5G42080	dynamin-like protein	0	2	0
AT5G42270	FtsH extracellular protease family	0	2	0
AT5G45280	Pectinacetylesterase family protein	0	2	0
AT5G45620	Proteasome component (PCI) domain protein	0	2	0
AT5G49810	methionine S-methyltransferase	0	2	0
AT5G51830	pfkB-likecarbohydratekinasefamilyprotein	0	2	0
AT5G57330	Galactose mutarotase-like superfamily protein	0	2	0
AT5G58290	regulatory particle triple-A ATPase 3	0	2	0
AT5G66860	RibosomalproteinL25/Gln-tRNAsynthetase,anti-codon-bindingdomain	0	2	0
AT5G67360	Subtilase family protein	0	2	0
ATCG00670	Plastid-encoded CLP P	0	2	0
AT1G06410	trehalose-phosphatase/synthase 7	0	2	0
AT1G06530	Tropomyosin-related	0	2	0
AT1G07670	endomembrane-type CA-ATPase 4	0	2	0
AT1G10200	GATAtypezincfingertranscriptionfactorfamilyprotein	0	2	0
AT1G12230	Aldolase superfamily protein	0	2	0
AT1G15270	Translation machinery associated TMA7	0	2	0
AT1G15480	Tetratricopeptiderepeat(TPR)-likesuperfamilyprotein	0	2	0
AT1G15950	cinnamoyl coa reductase 1	0	2	0
AT1G18070	TranslationelongationfactorEF1A/initiationfactorIF2gammafamilyprotein	0	2	0
AT1G19880	Regulator of chromosome condensation (RCC1) family protein	0	2	0
AT1G21720	proteasome beta subunit C1	0	2	0
AT1G27310	nuclear transport factor 2A	0	2	0
AT1G29700	Metallo-hydrolase/oxidoreductase superfamily protein	0	2	0
AT1G31190	myo-inositolmonophosphataselike1	0	2	0
AT1G43790	tracheary element differentiation-related 6	0	2	0
AT1G44130	Eukaryoticaspartylproteasefamilyprotein	0	2	0
AT1G49670	ARP protein (REF)	0	2	0
AT1G52260	PDI-like 1-5	0	2	0
AT1G60420	DC1 domain-containing protein	0	2	0
AT1G60710	NAD(P)-linked oxidoreductase superfamily protein	0	2	0
AT1G62640	3-ketoacyl-acylcarrierproteinsynthaseIII	0	2	0
AT1G65260	plastid transcriptionally active 4	0	2	0
AT1G66680	S-adenosyl-L-methionine-dependent methyltransferases superfamily protein	0	2	0
AT1G71840	transducinfamilyprotein/WD-40repeatfamilyprotein	0	2	0
AT1G71860	proteintyrosinephosphatase1	0	2	0
AT1G72550	tRNA synthetase beta subunit family protein	0	2	0
AT1G74210	PLC-likephosphodiesterasessuperfamilyprotein	0	2	0
AT1G76460	RNA-binding(RRM/RBD/RNPmotifs)familyprotein	0	2	0
AT1G78060	Glycosylhydrolasefamilyprotein	0	2	0
AT1G79390	unknownprotein	0	2	0
AT1G79500	Aldolase-type TIM barrel family protein	0	2	0
AT2G01210	Leucine-rich repeat protein kinase family protein	0	2	0
AT2G02050	NADH-ubiquinoneoxidoreductaseB18subunit,putative	0	2	0
AT2G02470	alfin-like 6	0	2	0
AT2G02500	Nucleotide-diphospho-sugar transferases superfamily protein	0	2	0
AT2G13540	ARM repeat superfamily protein	0	2	0
AT2G13560	NAD-dependentmalicenzyme1	0	2	0
AT2G17340	Uncharacterisedconservedprotein(UCP030210)	0	2	0
AT2G24940	membrane-associatedprogesteronebindingprotein2	0	2	0
AT2G29530	Tim10/DDPfamilyzincfingerprotein	0	2	0
AT2G30200	catalytics;transferases;[acyl-carrier-protein]S-malonyltransferases;binding	0	2	0
AT2G33845	Nucleicacid-binding,OB-fold-likeprotein	0	2	0
AT2G35390	Phosphoribosyltransferasefamilyprotein	0	2	0
AT2G35490	Plastid-lipid associated protein PAP / fibrillin family protein	0	2	0
AT2G38610	RNA-bindingKHdomain-containingprotein	0	2	0
AT2G39990	eukaryotictranslationinitiationfactor2	0	2	0
AT2G40765	unknownprotein	0	2	0
AT2G46505	succinate dehydrogenase subunit 4	0	2	0
AT2G47390	Prolyl oligopeptidase family protein	0	2	0
AT3G07480	2Fe-2S ferredoxin-like superfamily protein	0	2	0
AT3G08640	Proteinofunknownfunction(DUF3411)	0	2	0
AT3G08947	ARM repeat superfamily protein	0	2	0
AT3G11770	Polynucleotidyltransferase,ribonucleaseH-likesuperfamilyprotein	0	2	0
AT3G12050	Aha1 domain-containing protein	0	2	0
AT3G13235	ubiquitin family protein	0	2	0
AT3G13490	Lysyl-tRNA synthetase, class II	0	2	0
AT3G16420	PYK10-bindingprotein1	0	2	0
AT3G18060	transducin family protein / WD-40 repeat family protein	0	2	0
AT3G18490	Eukaryoticaspartylproteasefamilyprotein	0	2	0
AT3G20790	NAD(P)-bindingRossmann-foldsuperfamilyprotein	0	2	0
AT3G26080	plastid-lipidassociatedproteinPAP/fibrillinfamilyprotein	0	2	0
AT3G27820	monodehydroascorbate reductase 4	0	2	0
AT3G52140	tetratricopeptiderepeat(TPR)-containingprotein	0	2	0
AT3G56860	UBP1-associatedprotein2A	0	2	0
AT3G61220	NAD(P)-binding Rossmann-fold superfamily protein	0	2	0
AT3G63260	Proteinkinasesuperfamilyprotein	0	2	0
AT4G01150	unknown protein	0	2	0
AT4G10750	Phosphoenolpyruvatecarboxylasefamilyprotein	0	2	0
AT4G11120	translation elongation factor Ts (EF-Ts), putative	0	2	0
AT4G11960	PGR5-like B	0	2	0
AT4G13360	ATP-dependent caseinolytic (Clp) protease/crotonase family protein	0	2	0
AT4G16830	Hyaluronan/mRNAbindingfamily	0	2	0
AT4G17170	RABGTPasehomologB1C	0	2	0
AT4G19210	RNAselinhibitorprotein2	0	2	0
AT4G21470	riboflavinkinase/FMNhydrolase	0	2	0
AT4G22930	pyrimidin4	0	2	0
AT4G23650	calcium-dependentproteinkinase6	0	2	0
AT4G29410	Ribosomal L28e protein family	0	2	0
AT4G30160	villin4	0	2	0
AT4G32260	ATPase, F0 complex, subunit B/B~, bacterial/chloroplast	0	2	0
AT4G34150	Calcium-dependentlipid-binding(CaLBdomain)familyprotein	0	2	0
AT4G35100	plasmamembraneintrinsicprotein3	0	2	0
AT4G35850	Pentatricopeptiderepeat(PPR)superfamilyprotein	0	2	0
AT4G39230	NmrA-like negative transcriptional regulator family protein	0	2	0
AT5G02450	RibosomalproteinL36efamilyprotein	0	2	0
AT5G05640	nucleoprotein-related	0	2	0
AT5G06870	polygalacturonase inhibiting protein 2	0	2	0
AT5G11950	Putativelysinedecarboxylasefamilyprotein	0	2	0
AT5G17080	Cysteineproteinasessuperfamilyprotein	0	2	0
AT5G19350	RNA-binding(RRM/RBD/RNPmotifs)familyprotein	0	2	0
AT5G20070	nudixhydrolasehomolog19	0	2	0
AT5G21105	PlantL-ascorbateoxidase	0	2	0
AT5G23300	pyrimidine d	0	2	0
AT5G26260	TRAF-likefamilyprotein	0	2	0
AT5G38640	NagB/RpiA/CoA transferase-like superfamily protein	0	2	0
AT5G39410	Saccharopinedehydrogenase	0	2	0
AT5G41790	COP1-interactiveprotein1	0	2	0
AT5G42100	beta-1,3-glucanase_putative	0	2	0
AT5G45390	CLP protease P4	0	2	0
AT5G46740	ubiquitin-specificprotease21	0	2	0
AT5G48300	ADPglucosepyrophosphorylase1	0	2	0
AT5G48960	HAD-superfamilyhydrolase,subfamilyIG,5~-nucleotidase	0	2	0
AT5G49500	Signal recognition particle, SRP54 subunit protein	0	2	0
AT5G55730	FASCICLIN-likearabinogalactan1	0	2	0
AT5G58590	RAN binding protein 1	0	2	0
AT5G61510	GroES-like zinc-binding alcohol dehydrogenase family protein	0	2	0
AT5G61900	Calcium-dependentphospholipid-bindingCopinefamilyprotein	0	2	0
AT5G62200	Embryo-specific protein 3, (ATS3)	0	2	0
AT5G62575	unknown protein	0	2	0
AT5G63620	GroES-like zinc-binding alcohol dehydrogenase family protein	0	2	0
AT5G64200	orthologofhumansplicingfactorSC35	0	2	0
AT5G64840	general control non-repressible 5	0	2	0
ATCG00340	Photosystem I, PsaA/PsaB protein	0	2	0
ATMG00520	Intronmaturase,typeIIfamilyprotein	0	2	0
AT5G19820	ARM repeat superfamily protein	2	2	0
AT4G24680	Modifier of snc1	2	2	0
AT5G21160	LA RNA-binding protein	2	2	0
AT3G03920	H/ACA ribonucleoprotein complex, subunit Gar1/Naf1 protein	3	2	0
AT3G45300	isovaleryl-CoA-dehydrogenase	3	2	0
AT3G42170	BED zinc finger ;hAT family dimerisation domain	4	2	0
AT3G07110	Ribosomal protein L13 family protein	5	2	0
AT3G13790	Glycosyl hydrolases family 32 protein	5	2	0
AT2G30860	Glutathione S-transferase PHI 9	6	2	0
AT1G18500	methylthioalkylmalate synthase-like 4	0	3	0
AT1G24360	NAD(P)-binding Rossmann-fold superfamily protein	0	3	0
AT1G80460	Actin-like ATPase superfamily protein	0	3	0
AT4G19710	aspartate kinase-homoserine dehydrogenase ii	0	3	0
AT5G41210	glutathione S-transferase THETA 1	0	3	0
AT1G29150	non-ATPase subunit 9	0	3	0
AT4G16690	methyl esterase 16	0	3	0
AT1G02560	Nuclear encoded CLP protease 5	0	3	0
AT1G08480	unknown protein	0	3	0
AT1G24510	TCP-1/cpn60 chaperonin family protein	0	3	0
AT1G30230	Glutathione S-transferase, C-terminal-like	0	3	0
AT1G30630	Coatomer epsilon subunit	0	3	0
AT1G33590	Leucine-rich repeat (LRR) family protein	0	3	0
AT1G47420	succinate dehydrogenase 5	0	3	0
AT1G50510	indigoidine synthase A family protein	0	3	0
AT1G53500	NAD-dependent epimerase/dehydratase family protein	0	3	0
AT1G65290	mitochondrial acyl carrier protein 2	0	3	0
AT1G69250	Nuclear transport factor 2 (NTF2) family protein with RNA binding (RRM-RBD-RNP motifs) domain	0	3	0
AT1G74040	2-isopropylmalate synthase 1	0	3	0
AT1G79990	structural molecules	0	3	0
AT2G19680	Mitochondrial ATP synthase subunit G protein	0	3	0
AT2G21250	NAD(P)-linked oxidoreductase superfamily protein	0	3	0
AT2G41530	S-formylglutathione hydrolase	0	3	0
AT2G44100	guanosine nucleotide diphosphate dissociation inhibitor 1	0	3	0
AT2G44640	Unknown protein	0	3	0
AT3G07720	Galactose oxidase/kelch repeat superfamily protein	0	3	0
AT3G18130	receptor for activated C kinase 1C	0	3	0
AT3G23300	S-adenosyl-L-methionine-dependent methyltransferases superfamily protein	0	3	0
AT3G23700	Nucleic acid-binding proteins superfamily	0	3	0
AT3G46560	Tim10/DDP family zinc finger protein	0	3	0
AT3G54470	uridine 5~-monophosphate synthase / UMP synthase (PYRE-F) (UMPS)	0	3	0
AT3G58510	DEA(D/H)-box RNA helicase family protein	0	3	0
AT4G00620	Amino acid dehydrogenase family protein	0	3	0
AT4G09520	Cofactor-independent phosphoglycerate mutase	0	3	0
AT4G11260	phosphatase-related	0	3	0
AT4G15000	RibosomalL27eproteinfamily	0	3	0
AT4G17530	RAB GTPase homolog 1C	0	3	0
AT4G21580	oxidoreductase, zinc-binding dehydrogenase family protein	0	3	0
AT4G29360	O-Glycosyl hydrolases family 17 protein	0	3	0
AT4G30290	xyloglucan endotransglucosylase/hydrolase 19	0	3	0
AT4G33510	3-deoxy-d-arabino-heptulosonate 7-phosphate synthase	0	3	0
AT4G36680	Tetratricopeptide repeat (TPR)-like superfamily protein	0	3	0
AT4G38630	regulatory particle non-ATPase 10	0	3	0
AT5G04740	ACT domain-containing protein	0	3	0
AT5G06320	NDR1/HIN1-like 3	0	3	0
AT5G08280	hydroxymethylbilane synthase	0	3	0
AT5G08530	51 kDa subunit of complex I	0	3	0
AT5G16390	chloroplastic acetylcoenzyme A carboxylase 1	0	3	0
AT5G20950	Glycosylhydrolasefamilyprotein	0	3	0
AT5G25100	Endomembrane protein 70 protein family	0	3	0
AT5G26570	catalytics;carbohydrate kinases;phosphoglucan, water dikinases	0	3	0
AT5G27120	NOP56-likepreRNAprocessingribonucleoprotein	0	3	0
AT5G36210	alpha/beta-Hydrolases superfamily protein	0	3	0
AT5G37830	oxoprolinase 1	0	3	0
AT5G40020	Pathogenesis-related thaumatin superfamily protein	0	3	0
AT5G43960	Nuclear transport factor 2 (NTF2) family protein with RNA binding (RRM-RBD-RNP motifs) domain	0	3	0
AT5G54960	pyruvate decarboxylase-2	0	3	0
AT5G60160	Zn-dependent exopeptidases superfamily protein	0	3	0
AT5G62790	1-deoxy-D-xylulose 5-phosphate reductoisomerase	0	3	0
AT5G64140	ribosomal protein S28	0	3	0
AT1G80490	TOPLESS-related 1	0	4	0
AT2G45300	RNA 3~-terminal phosphate cyclase/enolpyruvate transferase, alpha/beta	0	4	0
AT3G01290	SPFH/Band 7/PHB domain-containing membrane-associated protein family	0	4	0
AT5G62740	SPFH/Band 7/PHB domain-containing membrane-associated protein family	0	4	0
AT1G02500	S-adenosylmethionine synthetase 1	0	4	0
AT1G07370	proliferating cellular nuclear antigen 1	0	4	0
AT1G09070	soybean gene regulated by cold-2	0	4	0
AT1G15120	Ubiquinol-cytochrome C reductase hinge protein	0	4	0
AT1G52300	Zinc-binding ribosomal protein family protein	0	4	0
AT1G54100	aldehyde dehydrogenase 7B4	0	4	0
AT1G55860	ubiquitin-proteinligase1	0	4	0
AT1G60000	RNA-binding (RRM/RBD/RNP motifs) family protein	0	4	0
AT1G60730	NAD(P)-linked oxidoreductase superfamily protein	0	4	0
AT1G61520	photosystem I light harvesting complex gene 3	0	4	0
AT1G68720	tRNA arginine adenosine deaminase	0	4	0
AT1G74910	ADP-glucose pyrophosphorylase family protein	0	4	0
AT1G77510	PDI-like 1-2	0	4	0
AT1G80410	tetratricopeptide repeat (TPR)-containing protein	0	4	0
AT2G16780	Transducin family protein / WD-40 repeat family protein	0	4	0
AT2G16950	transportin 1	0	4	0
AT2G17280	Phosphoglycerate mutase family protein	0	4	0
AT2G28100	alpha-L-fucosidase 1	0	4	0
AT2G38810	histone H2A 8	0	4	0
AT2G39770	Glucose-1-phosphate adenylyltransferase family protein	0	4	0
AT2G40660	Nucleicacid-binding,OB-fold-likeprotein	0	4	0
AT2G42910	Phosphoribosyltransferase family protein	0	4	0
AT2G47510	fumarase 1	0	4	0
AT3G04790	Ribose 5-phosphate isomerase, type A protein	0	4	0
AT3G10410	SERINE CARBOXYPEPTIDASE-LIKE 49	0	4	0
AT3G12290	Amino acid dehydrogenase family protein	0	4	0
AT3G13300	Transducin/WD40 repeat-like superfamily protein	0	4	0
AT3G18740	Ribosomal protein L7Ae/L30e/S12e/Gadd45 family protein	0	4	0
AT3G23490	cyanase	0	4	0
AT3G28500	60S acidic ribosomal protein family	0	4	0
AT3G46740	translocon at the outer envelope membrane of chloroplasts 75-III	0	4	0
AT3G52200	Dihydrolipoamide acetyltransferase, long form protein	0	4	0
AT3G52580	Ribosomal protein S11 family protein	0	4	0
AT3G56150	eukaryotic translation initiation factor 3C	0	4	0
AT3G56940	dicarboxylate diiron protein, putative (Crd1)	0	4	0
AT4G11420	eukaryotic translation initiation factor 3A	0	4	0
AT4G13170	Ribosomal protein L13 family protein	0	4	0
AT4G14800	20S proteasome beta subunit D2	0	4	0
AT4G20830	FAD-binding Berberine family protein	0	4	0
AT4G26900	HIS HF	0	4	0
AT4G28440	Nucleic acid-binding, OB-fold-like protein	0	4	0
AT5G02260	expansin A9	0	4	0
AT5G03630	Pyridine nucleotide-disulphide oxidoreductase family protein	0	4	0
AT5G11770	NADH-ubiquinone oxidoreductase 20 kDa subunit, mitochondrial	0	4	0
AT5G15450	casein lytic proteinase B3	0	4	0
AT5G23900	Ribosomal protein L13e family protein	0	4	0
AT5G24400	NagB/RpiA/CoA transferase-like superfamily protein	0	4	0
AT5G26360	TCP-1/cpn60 chaperonin family protein	0	4	0
AT5G35160	Endomembrane protein 70 protein family	0	4	0
AT5G37600	glutamine synthase clone R1	0	4	0
AT5G41520	RNA binding Plectin/S10 domain-containing protein	0	4	0
AT5G42740	Sugar isomerase (SIS) family protein	0	4	0
AT5G43060	Granulin repeat cysteine protease family protein	0	4	0
AT5G43780	Pseudouridine synthase/archaeosine transglycosylase-like family protein	0	4	0
AT5G49460	ATPcitratelyasesubunitB2	0	4	0
AT5G49650	xylulose kinase-2	0	4	0
AT5G61790	calnexin 1	0	4	0
AT4G26910	Dihydrolipoamide succinyltransferase	4	4	0
AT5G27770	Ribosomal L22e protein family	6	4	0
AT3G05060	NOP56-like pre RNA processing ribonucleoprotein	9	4	0
AT5G64260	EXORDIUM like 2	0	5	0
AT1G66270	Glycosyl hydrolase superfamily protein	0	5	0
AT1G15750	Transducin family protein / WD-40 repeat family protein	0	5	0
AT1G56340	calreticulin 1a	0	5	0
AT5G17330	glutamate decarboxylase	0	5	0
AT5G50810	translocase inner membrane subunit 8	0	5	0
AT1G01080	RNA-binding (RRM/RBD/RNP motifs) family protein	0	5	0
AT1G04990	Zinc finger C-x8-C-x5-C-x3-H type family protein	0	5	0
AT1G12000	Phosphofructokinase family protein	0	5	0
AT1G26110	decapping 5	0	5	0
AT1G43800	Plant stearoyl-acyl-carrier-protein desaturase family protein	0	5	0
AT1G54340	isocitrate dehydrogenase	0	5	0
AT2G20360	NAD(P)-binding Rossmann-fold superfamily protein	0	5	0
AT2G46280	TGF-beta receptor interacting protein 1	0	5	0
AT3G06720	importin alpha isoform 1	0	5	0
AT3G10050	L-O-methylthreonine resistant 1	0	5	0
AT3G46040	ribosomal protein S15A D	0	5	0
AT3G46440	UDP-XYL synthase 5	0	5	0
AT3G56340	Ribosomal protein S26e family protein	0	5	0
AT3G61860	RNA-binding(RRM/RBD/RNPmotifs)familyprotein	0	5	0
AT3G63460	transducin family protein / WD-40 repeat family protein	0	5	0
AT4G13780	methionine--tRNA ligase, putative / methionyl-tRNA synthetase, putative / MetRS, putative	0	5	0
AT4G23710	vacuolar ATP synthase subunit G2	0	5	0
AT4G24820	26S proteasome, regulatory subunit Rpn7;Proteasome component (PCI) domain	0	5	0
AT4G25100	Fe superoxide dismutase 1	0	5	0
AT4G25810	xyloglucan endotransglycosylase 6	0	5	0
AT4G31490	Coatomer, beta subunit	0	5	0
AT4G39690	Unknown protein	0	5	0
AT5G11110	sucrose phosphate synthase 2F	0	5	0
AT5G12110	Glutathione S-transferase, C-terminal-like;Translation elongation factor EF1B/ribosomal protein S6	0	5	0
AT5G18170	glutamate dehydrogenase 1	0	5	0
AT5G34850	purple acid phosphatase 26	0	5	0
AT5G54810	tryptophan synthase beta-subunit 1	0	5	0
AT5G62530	aldehyde dehydrogenase 12A1	0	5	0
AT2G36160	Ribosomal protein S11 family protein	3	5	0
AT3G49430	SER/ARG-rich protein 34A	22	5	0
AT3G02530	TCP-1/cpn60 chaperonin family protein	0	6	0
AT1G64520	regulatory particle non-ATPase 12A	0	6	0
AT1G01090	Pyruvate dehydrogenase E1 alpha	0	6	0
AT1G08360	Ribosomal protein L1p/L10e family	0	6	0
AT1G17745	D-3-phosphoglycerate dehydrogenase	0	6	0
AT1G22530	PATELLIN 2	0	6	0
AT1G29250	Alba DNA/RNA-binding protein	0	6	0
AT1G70770	Protein of unknown function DUF2359, transmembrane	0	6	0
AT2G37760	NAD(P)-linked oxidoreductase superfamily protein	0	6	0
AT3G11400	eukaryotic translation initiation factor 3G1	0	6	0
AT3G15010	RNA-binding (RRM/RBD/RNP motifs) family protein	0	6	0
AT3G18820	RAB GTPase homolog G3F	0	6	0
AT4G00860	Protein of unknown function (DUF1138)	0	6	0
AT4G08390	stromal ascorbate peroxidase	0	6	0
AT5G03740	histone deacetylase 2C	0	6	0
AT5G13520	peptidase M1 family protein	0	6	0
AT5G23140	nuclear-encoded CLP protease P7	0	6	0
AT5G23540	Mov34/MPN/PAD-1 family protein	0	6	0
AT5G26860	lon protease 1	0	6	0
AT5G43010	regulatory particle triple-A ATPase 4A	0	6	0
AT3G05560	Ribosomal L22e protein family	6	6	0
AT4G23100	glutamate-cysteine ligase	0	7	0
AT1G74260	purine biosynthesis 4	0	7	0
AT1G76010	Alba DNA/RNA-binding protein	0	7	0
AT2G21170	triosephosphate isomerase	0	7	0
AT3G06050	peroxiredoxin IIF	0	7	0
AT3G13460	evolutionarily conserved C-terminal region 2	0	7	0
AT3G13860	heat shock protein 60-3A	0	7	0
AT3G19760	eukaryotic initiation factor 4A-III	0	7	0
AT3G56240	copper chaperone	0	7	0
AT3G60245	Zinc-binding ribosomal protein family protein	0	7	0
AT4G18430	RAB GTPase homolog A1E	0	7	0
AT4G25880	pumilio 6	0	7	0
AT4G34350	4-hydroxy-3-methylbut-2-enyl diphosphate reductase	0	7	0
AT5G10840	Endomembrane protein 70 protein family	0	7	0
AT5G48650	Nuclear transport factor 2 (NTF2) family protein with RNA binding (RRM-RBD-RNP motifs) domain	0	7	0
AT5G52840	NADH-ubiquinone oxidoreductase-related	0	7	0
AT2G21580	Ribosomal protein S25 family protein	4	7	0
AT4G31180	Class II aminoacyl-tRNA and biotin synthetases superfamily protein	4	7	0
AT2G17390	ankyrin repeat-containing 2B	0	8	0
AT1G66240	homolog of anti-oxidant 1	0	8	0
AT1G74010	Calcium-dependent phosphotriesterase superfamily protein	0	8	0
AT2G03640	Nuclear transport factor 2 (NTF2) family protein with RNA binding (RRM-RBD-RNP motifs) domain	0	8	0
AT2G24020	Uncharacterised BCR, YbaB family COG0718	0	8	0
AT2G46880	purple acid phosphatase 14	0	8	0
AT3G45960	expansin-like A3	0	8	0
AT4G17520	Hyaluronan / mRNA binding family	0	8	0
AT4G34110	poly(A) binding protein 2	0	8	0
AT5G18550	Zinc finger C-x8-C-x5-C-x3-H type family protein	0	8	0
AT5G50250	chloroplast RNA-binding protein 31B	0	8	0
AT5G61030	glycine-rich RNA-binding protein 3	0	8	0
AT3G22230	Ribosomal L27e protein family	5	8	0
AT5G11170	DEAD/DEAH box RNA helicase family protein	0	9	0
AT1G29090	Cysteine proteinases superfamily protein	0	9	0
AT2G05790	O-Glycosyl hydrolases family 17 protein	0	9	0
AT2G28680	RmlC-like cupins superfamily protein	0	9	0
AT3G02830	zinc finger protein 1	0	9	0
AT3G45970	expansin-like A1	0	9	0
AT4G16390	pentatricopeptide (PPR) repeat-containing protein	0	9	0
AT4G28510	prohibitin 1	0	9	0
AT4G29840	Pyridoxal-5~-phosphate-dependent enzyme family protein	0	9	0
AT4G33090	aminopeptidase M1	0	9	0
AT5G28060	Ribosomal protein S24e family protein	0	9	0
AT5G63680	Pyruvate kinase family protein	0	9	0
AT5G66120	3-dehydroquinate synthase, putative	0	9	0
AT1G03230	Eukaryotic aspartyl protease family protein	4	9	0
AT4G34670	Ribosomal protein S3Ae	8	9	0
AT3G10090	Nucleic acid-binding, OB-fold-like protein	0	10	0
AT3G25150	Nuclear transport factor 2 (NTF2) family protein with RNA binding (RRM-RBD-RNP motifs) domain	0	10	0
AT5G06860	polygalacturonase inhibiting protein 1	0	10	0
AT1G31180	isopropylmalate dehydrogenase 3	0	11	0
AT1G13020	eukaryotic initiation factor 4B2	0	11	0
AT1G48830	Ribosomal protein S7e family protein	0	11	0
AT3G20390	endoribonuclease L-PSP family protein	0	11	0
AT4G15802	heat shock factor binding protein	0	11	0
AT5G62390	BCL-2-associated athanogene 7	0	11	0
AT1G18540	Ribosomal protein L6 family protein	4	11	0
AT1G47260	gamma carbonic anhydrase 2	0	12	0
AT2G01250	Ribosomal protein L30/L7 family protein	0	12	0
AT4G39730	Lipase/lipooxygenase, PLAT/LH2 family protein	0	12	0
AT2G01970	Endomembrane protein 70 protein family	0	12	0
AT2G05920	Subtilase family protein	0	12	0
AT2G45290	Transketolase	0	12	0
AT4G31580	serine/arginine-rich 22	0	12	0
AT4G32470	Cytochrome bd ubiquinol oxidase, 14kDa subunit	0	12	0
AT5G10450	G-box regulating factor 6	0	12	0
AT5G53560	cytochrome B5 isoform E	0	12	0
AT3G44310	Nitrilase 1	3	12	0
AT5G63570	glutamate-1-semialdehyde-2,1-aminomutase	0	13	0
AT1G19920	Pseudouridine synthase/archaeosine transglycosylase-like family protein	0	13	0
AT1G70730	Phosphoglucomutase/phosphomannomutase family protein	0	13	0
AT2G21060	glycine-rich protein 2B	0	13	0
AT3G22330	putative mitochondrial RNA helicase 2	0	13	0
AT4G38680	glycine rich protein 2	0	13	0
AT5G02870	Ribosomal protein L4/L1 family	7	13	0
AT2G27730	copper ion binding	0	14	0
AT3G09200	Ribosomal protein L10 family protein	0	14	0
AT5G15650	reversibly glycosylated polypeptide 2	0	14	0
AT1G18080	Transducin/WD40 repeat-like superfamily protein	0	15	0
AT1G74060	Ribosomal protein L6 family protein	0	15	0
AT2G15860	unknown protein	0	15	0
AT4G13430	isopropyl malate isomerase large subunit 1	0	15	0
AT5G39850	Ribosomal protein S4	0	15	0
AT5G49910	chloroplast heat shock protein 70-2	0	15	0
AT1G54080	oligouridylate-bindingprotein1A	0	16	0
AT1G74030	enolase 1	0	16	0
AT5G52650	RNA binding Plectin/S10 domain-containing protein	0	16	0
AT1G48030	mitochondrial lipoamide dehydrogenase 1	0	17	0
AT3G02360	6-phosphogluconate dehydrogenase family protein	0	17	0
AT3G25860	2-oxoacid dehydrogenases acyltransferase family protein	0	18	0
AT1G20220	Alba DNA/RNA-binding protein	0	18	0
AT5G52470	fibrillarin 1	0	18	0
AT1G29900	carbamoyl phosphate synthetase B	0	19	0
AT1G76160	SKU5 similar 5	0	19	0
AT1G79920	Heat shock protein 70 (Hsp 70) family protein	0	19	0
AT3G48930	Nucleic acid-binding, OB-fold-like protein	5	19	0
AT2G17870	cold shock domain protein 3	0	20	0
AT3G12500	basic chitinase	0	20	0
AT5G47210	Hyaluronan / mRNA binding family	4	20	0
AT1G29910	chlorophyll A/B binding protein 3	0	21	0
AT5G15090	voltage dependent anion channel 3	0	21	0
AT5G16130	Ribosomal protein S7e family protein	4	21	0
AT1G74230	glycine-rich RNA-binding protein 5	0	22	0
AT3G13930	Dihydrolipoamide acetyltransferase, long form protein	0	22	0
AT3G52380	chloroplast RNA-binding protein 33	0	22	0
AT5G43940	GroES-like zinc-binding dehydrogenase family protein	0	22	0
AT1G62020	Coatomer, alpha subunit	3	22	0
AT3G14100	RNA-binding (RRM/RBD/RNP motifs) family protein	0	23	0
AT4G13850	glycine-rich RNA-binding protein 2	0	23	0
AT2G44350	Citrate synthase family protein	0	24	0
AT2G31390	pfkB-like carbohydrate kinase family protein	0	24	0
AT4G33030	sulfoquinovosyldiacylglycerol 1	0	25	0
AT1G20440	cold-regulated 47	0	25	0
AT5G60980	Nuclear transport factor 2 (NTF2) family protein with RNA binding (RRM-RBD-RNP motifs) domain	0	25	0
AT4G02930	GTP binding Elongation factor Tu family protein	0	26	0
AT5G63400	adenylate kinase 1	0	26	0
AT3G01280	voltage dependent anion channel 1	0	27	0
AT5G50850	Transketolase family protein	0	27	0
AT1G63940	monodehydroascorbate reductase 6	0	28	0
AT2G16060	hemoglobin 1	0	28	0
AT2G33210	heat shock protein 60-2	0	29	0
AT3G53460	chloroplast RNA-binding protein 29	0	29	0
AT4G16155	dihydrolipoyl dehydrogenases	0	30	0
AT4G30270	xyloglucan endotransglucosylase/hydrolase 24	0	30	0
AT3G17390	S-adenosylmethionine synthetase family protein	0	31	0
AT5G26710	Glutamyl/glutaminyl-tRNA synthetase, class Ic	0	31	0
AT2G24200	Cytosol aminopeptidase family protein	0	32	0
AT2G47110	ubiquitin 6	0	34	0
AT5G10360	Ribosomal protein S6e	8	36	0
ATCG00120	ATP synthase subunit alpha	0	38	0
AT4G24770	31-kDa RNA binding protein	0	39	0
AT2G21660	cold, circadian rhythm, and rna binding 2	0	42	0
AT3G09820	adenosine kinase 1	0	42	0
AT4G35830	aconitase 1	0	43	0
AT5G61780	TUDOR-SN protein 2	0	43	0
AT4G31700	Ribosomal protein S6	22	43	0
AT3G17240	lipoamide dehydrogenase 2	0	44	0
AT5G35530	Ribosomal protein S3 family protein	0	44	0
AT5G13420	Aldolase-type TIM barrel family protein	0	45	0
AT2G16570	GLN phosphoribosyl pyrophosphate amidotransferase 1	0	45	0
AT2G36460	Aldolase superfamily protein	0	45	0
AT2G20420	ATP citrate lyase (ACL) family protein	0	47	0
AT4G27000	RNA-binding (RRM/RBD/RNP motifs) family protein	0	51	0
AT5G09590	mitochondrial HSO70 2	0	51	0
AT1G79550	Phosphoglycerate kinase	2	54	0
AT3G08530	Clathrin, heavy chain	0	56	0
AT1G11650	RNA-binding (RRM/RBD/RNP motifs) family protein	0	56	0
AT1G07750	RmlC-like cupins superfamily protein	0	59	0
AT5G54900	RNA-binding protein 45A	0	60	0
AT3G23990	heat shock protein 60	0	61	0
AT1G49760	poly(A) binding protein 8	0	62	0
AT3G12780	phosphoglycerate kinase 1	0	64	0
AT3G55440	triosephosphate isomerase	0	66	0
AT5G11670	NADP-malic enzyme 2	0	70	0
AT3G11130	Clathrin, heavy chain	4	70	0
AT5G07350	TUDOR-SN protein 1	0	72	0
AT1G35720	annexin 1	0	74	0
AT1G62380	ACC oxidase 2	0	76	0
AT3G09440	Heat shock protein 70 (Hsp 70) family protein	0	76	0
AT1G49600	RNA-binding protein 47A	0	76	0
AT2G23350	poly(A) binding protein 4	0	83	0
AT3G19130	RNA-binding protein 47B	0	83	0
AT5G43330	Lactate/malate dehydrogenase family protein	0	91	0
AT4G36020	cold shock domain protein 1	0	92	0
AT4G39260	cold, circadian rhythm, and RNA binding 1	0	101	0
AT1G20620	Catalase 3	33	101	0
AT2G05710	aconitase 3	0	139	0
AT1G01410	Pumilio 22	0	0	2
AT1G06380	Ribosomal protein L1p/L10e family	0	0	2
AT1G07320	Ribosomal protein L4	0	0	2
AT1G13160	ARM repeat superfamily protein	0	0	2
AT1G13330	Arabidopsis Hop2 homolog	0	0	2
AT1G14600	Homeodomain-like superfamily protein	0	0	2
AT1G14810	Semialdehyde dehydrogenase family protein	0	0	2
AT1G15440	Periodic tryptophan protein 2	0	0	2
AT1G17960	Threonyl-tRNA synthetase	0	0	2
AT1G18090	5'-3' exonuclease family protein	0	0	2
AT1G20700	WUSCHEL related homeobox 14	0	0	2
AT1G20960	U5 small nuclear ribonucleoprotein helicase, putative	0	0	2
AT1G24090	RNase H family protein	0	0	2
AT1G26630	Eukaryotic translation initiation factor 5A-1 (eIF-5A 1) protein	0	0	2
AT1G27840	Transducin/WD40 repeat-like superfamily protein	0	0	2
AT1G29880	Glycyl-tRNA synthetase / glycine--tRNA ligase	0	0	2
AT1G32750	HAC13 protein	0	0	2
AT1G32810	RING/FYVE/PHD zinc finger superfamily protein	0	0	2
AT1G35515	High response to osmotic stress 10	0	0	2
AT1G44900	Minichromosome maintenance (MCM2/3/5) family protein	0	0	2
AT1G47128	Granulin repeat cysteine protease family protein	0	0	2
AT1G50250	FTSH protease 1	0	0	2
AT1G50680	AP2/B3 transcription factor family protein	0	0	2
AT1G59760	RNA helicase, ATP-dependent, SK12/DOB1 protein	0	0	2
AT1G64550	General control non-repressible 3	0	0	2
AT1G65230	Uncharacterized conserved protein (DUF2358)	0	0	2
AT1G65930	Cytosolic NADP+-dependent isocitrate dehydrogenase	0	0	2
AT1G67140	SWEETIE/HEAT repeat-containing protein	0	0	2
AT1G67700	Unknown protein	0	0	2
AT1G68200	Zinc finger C-x8-C-x5-C-x3-H type family protein	0	0	2
AT1G68560	Alpha-xylosidase 1	0	0	2
AT1G68710	ATPase E1-E2 type family protein / haloacid dehalogenase-like hydrolase family protein	0	0	2
AT1G68990	Male gametophyte defective 3	0	0	2
AT1G69440	Argonaute family protein	0	0	2
AT1G71390	Receptor like protein 11	0	0	2
AT1G72090	Methylthiotransferase	0	0	2
AT1G73720	Transducin family protein / WD-40 repeat family protein	0	0	2
AT1G77680	Ribonuclease II/R family protein	0	0	2
AT1G79350	RING/FYVE/PHD zinc finger superfamily protein	0	0	2
AT1G80580	Integrase-type DNA-binding superfamily protein	0	0	2
AT2G13370	Chromatin remodeling 5	0	0	2
AT2G14050	Minichromosome maintenance 9	0	0	2
AT2G15430	DNA-directed RNA polymerase family protein	0	0	2
AT2G17510	Ribonuclease II family protein	0	0	2
AT2G22300	Signal responsive 1	0	0	2
AT2G25970	KH domain-containing protein	0	0	2
AT2G26080	Glycine decarboxylase P-protein 2	0	0	2
AT2G30130	Lateral organ boundaries (LOB) domain family protein	0	0	2
AT2G31650	Homologue of trithorax	0	0	2
AT2G32940	Argonaute family protein	0	0	2
AT2G33540	C-terminal domain phosphatase-like 3	0	0	2
AT2G33800	Ribosomal protein S5 family protein	0	0	2
AT2G35040	AICARFT/IMPCHase bienzyme family protein	0	0	2
AT2G35370	Glycine decarboxylase complex H	0	0	2
AT2G36720	Acyl-CoA N-acyltransferase with RING/FYVE/PHD-type zinc finger domain	0	0	2
AT2G39140	Pseudouridine synthase family protein	0	0	2
AT2G41020	WW domain-containing protein	0	0	2
AT2G41500	WD-40 repeat family protein / small nuclear ribonucleoprotein Prp4p-related	0	0	2
AT2G41870	Remorin family protein	0	0	2
AT2G42510	Unknown protein	0	0	2
AT2G43030	Ribosomal protein L3 family protein	0	0	2
AT2G44710	RNA-binding (RRM/RBD/RNP motifs) family protein	0	0	2
AT3G01600	NAC domain containing protein 44	0	0	2
AT3G07050	GTP-binding family protein	0	0	2
AT3G08010	RNA binding	0	0	2
AT3G09210	Plastid transcriptionally active 13	0	0	2
AT3G10650	Nucleoporin-related	0	0	2
AT3G13550	Ubiquitin-conjugating enzyme family protein	0	0	2
AT3G13920	Eukaryotic translation initiation factor 4A1	0	0	2
AT3G15270	Squamosa promoter binding protein-like 5	0	0	2
AT3G17330	Evolutionarily conserved C-terminal region 6	0	0	2
AT3G18090	Nuclear RNA polymerase D2B	0	0	2
AT3G18870	Mitochondrial transcription termination factor family protein	0	0	2
AT3G19670	Pre-mRNA-processing protein 40B	0	0	2
AT3G20150	Kinesin motor family protein	0	0	2
AT3G20310	Ethylene response factor 7	0	0	2
AT3G21100	RNA-binding (RRM/RBD/RNP motifs) family protein	0	0	2
AT3G21540	Transducin/WD40 repeat-like superfamily protein	0	0	2
AT3G23370	RNA-binding (RRM/RBD/RNP motifs) family protein	0	0	2
AT3G23900	RNA recognition motif (RRM)-containing protein	0	0	2
AT3G25660	Amidase family protein	0	0	2
AT3G26060	Thioredoxin superfamily protein	0	0	2
AT3G26120	Terminal EAR1-like 1	0	0	2
AT3G46100	Histidyl-tRNA synthetase 1	0	0	2
AT3G47950	H(+)-ATPase 4	0	0	2
AT3G48960	Ribosomal protein L13e family protein	0	0	2
AT3G51950	Zinc finger (CCCH-type) family protein / RNA recognition motif (RRM)-containing protein	0	0	2
AT3G52660	RNA-binding (RRM/RBD/RNP motifs) family protein	0	0	2
AT3G53420	Plasma membrane intrinsic protein 2A	0	0	2
AT3G57050	Cystathionine beta-lyase	0	0	2
AT3G62610	myb domain protein 11	0	0	2
AT4G01050	Thylakoid rhodanese-like	0	0	2
AT4G02790	GTP-binding family protein	0	0	2
AT4G03280	Photosynthetic electron transfer C	0	0	2
AT4G04890	Protodermal factor 2	0	0	2
AT4G09010	ascorbate peroxidase 4	0	0	2
AT4G10920	KELP	0	0	2
AT4G15890	Binding	0	0	2
AT4G17610	tRNA/rRNA methyltransferase	0	0	2
AT4G18300	Trimeric LpxA-like enzyme	0	0	2
AT4G18810	NAD(P)-binding Rossmann-fold superfamily protein	0	0	2
AT4G19610	nucleotide binding;nucleic acid binding;RNA binding	0	0	2
AT4G22890	PGR5-LIKE A	0	0	2
AT4G24270	Embryo defective 140	0	0	2
AT4G25560	myb domain protein 18	0	0	2
AT4G28990	RNA-binding protein-related	0	0	2
AT4G30690	Translation initiation factor 3	0	0	2
AT5G03940	Chloroplast signal recognition particle 54 kDa subunit	0	0	2
AT5G04895	DEA(D/H)-box RNA helicase family protein	0	0	2
AT5G05130	DNA/RNA helicase protein	0	0	2
AT5G06000	Eukaryotic translation initiation factor 3G2	0	0	2
AT5G09660	Peroxisomal NAD-malate dehydrogenase 2	0	0	2
AT5G10770	Eukaryotic aspartyl protease family protein	0	0	2
AT5G13290	Protein kinase superfamily protein	0	0	2
AT5G13550	Sulfate transporter 4.1	0	0	2
AT5G14580	polyribonucleotide nucleotidyltransferase, putative	0	0	2
AT5G14610	DEAD box RNA helicase family protein	0	0	2
AT5G15270	RNA-binding KH domain-containing protein	0	0	2
AT5G15700	DNA/RNA polymerases superfamily protein	0	0	2
AT5G16680	RING/FYVE/PHD zinc finger superfamily protein	0	0	2
AT5G16750	Transducin family protein / WD-40 repeat family protein	0	0	2
AT5G22100	RNA cyclase family protein	0	0	2
AT5G24050	Domain of unknown function (DUF313)	0	0	2
AT5G35210	Metalloendopeptidases;zinc ion binding;DNA binding	0	0	2
AT5G35970	P-loop containing nucleoside triphosphate hydrolases superfamily protein	0	0	2
AT5G39770	Restriction endonuclease, type II-like superfamily protein	0	0	2
AT5G43810	Argonaute 10, Stabilizer of iron transporter SufD	0	0	2
AT5G45140	Nuclear RNA polymerase C2	0	0	2
AT5G46250	RNA-binding protein	0	0	2
AT5G47010	RNA helicase, putative	0	0	2
AT5G51795	DNA/RNA-binding protein Kin17, conserved region	0	0	2
AT5G54910	DEA(D/H)-box RNA helicase family protein	0	0	2
AT5G57980	RNA polymerase II fifth largest subunit, C	0	0	2
AT5G58130	RNA-binding (RRM/RBD/RNP motifs) family protein	0	0	2
AT5G60040	Nuclear RNA polymerase C1	0	0	2
AT5G60990	DEA(D/H)-box RNA helicase family protein	0	0	2
AT5G61960	MEI2-like protein 1	0	0	2
AT5G63960	Nucleic acid binding	0	0	2
AT5G65630	Global transcription factor group E7	0	0	2
AT5G66130	Radiation sensitive 17	0	0	2
AT5G67240	Small RNA degrading nuclease 3	0	0	2
ATCG00800	Structural constituent of ribosome	0	0	2
AT1G33120	Ribosomal protein L6 family	2	0	2
AT2G40030	Nuclear RNA polymerase D1B	2	0	2
AT2G19560	Proteasome family protein	3	0	2
AT5G56140	RNA-binding KH domain-containing protein	4	0	2
AT1G22780	Ribosomal protein S13/S18 family	4	0	2
AT3G04770	40s ribosomal protein SA B	4	0	2
AT2G39260	RNA binding	9	0	2
AT4G18100	Ribosomal protein L32e	22	0	2
AT3G22690	Protein of unknown function DUF1685	22	0	2
AT3G05590	Ribosomal protein L18	27	0	2
AT4G16720	Ribosomal protein L23/L15e family protein	29	0	2
AT1G44575	Chlorophyll A-B binding family protein	0	2	2
AT1G50200	Alanyl-tRNA synthetase	0	2	2
AT1G54780	Thylakoid lumen 18.3 kDa protein	0	2	2
AT3G26420	RNA-binding (RRM/RBD/RNP motifs) family protein with retrovirus zinc finger-like domain	0	2	2
AT4G38220	Peptidase M20/M25/M40 family protein	0	2	2
AT5G23120	Photosystem II stability/assembly factor	0	2	2
AT2G36850	Glucan synthase-like 8	0	2	2
AT5G26742	DEAD box RNA helicase (RH3)	0	2	2
AT3G19170	Presequence protease 1	0	3	2
AT3G54050	High cyclic electron flow 1	0	3	2
AT1G28290	arabinogalactan protein 31	28	3	2
AT5G04280	RNA-binding (RRM/RBD/RNP motifs) family protein with retrovirus zinc finger-like domain	0	4	2
AT5G51820	Phosphoglucomutase	0	4	2
AT1G02780	Ribosomal protein L19e family protein	24	5	2
AT1G27400	Ribosomal protein L22p/L17e family protein	4	6	2
AT1G09620	ATP binding;leucine-tRNA ligases;aminoacyl-tRNA ligases;nucleotide binding;ATP binding;aminoacyl-tRNA ligases	0	7	2
AT2G31610	Ribosomal protein S3 family protein	0	7	2
AT1G26880	Ribosomal protein L34e superfamily protein	4	9	2
AT1G04270	Cytosolic ribosomal protein S15	8	10	2
AT3G04920	Ribosomal protein S24e family protein	23	11	2
AT2G33410	RNA-binding (RRM/RBD/RNP motifs) family protein	0	13	2
AT5G26830	Threonyl-tRNA synthetase	3	13	2
AT3G25520	Ribosomal protein L5	7	15	2
AT3G62870	Ribosomal protein L7Ae/L30e/S12e/Gadd45 family protein	28	18	2
AT1G12840	Vacuolar ATP synthase subunit C	0	22	2
AT2G18020	Ribosomal protein L2 family	22	22	2
AT3G04840	Ribosomal protein S3Ae	22	25	2
AT4G26970	aconitase 2	0	26	2
AT2G37220	RNA-binding (RRM/RBD/RNP motifs) family protein	0	31	2
AT5G20290	Ribosomal protein S8e family protein	20	31	2
AT5G23060	Calcium sensing receptor	0	32	2
AT5G15200	Ribosomal protein S4	26	35	2
AT1G47490	RNA-binding protein 47C	0	40	2
AT2G41840	Ribosomal protein S5 family protein	7	45	2
AT1G51200	A20/AN1-like zinc finger family protein	0	0	3
AT1G62750	Translation elongation factor EFG/EF2 protein	0	0	3
AT4G14680	Pseudouridine synthase/archaeosine transglycosylase-like family protein	0	0	3
AT4G28750	Photosystem I reaction centre subunit IV / PsaE Protein	0	0	3
AT5G35170	adenylate kinase family protein	0	0	3
AT5G08690	ATP synthase alpha/beta family protein	22	0	3
AT5G46290	Ca2+ activated outward rectifying K+ channel 3	0	2	3
AT1G66280	BGLU22	8	2	3
AT2G16600	Rotamase CYP 3	0	42	3
AT2G39800	Delta1-pyrroline-5-carboxylate synthase 1	0	0	4
AT3G63140	Chloroplast stem-loop binding protein of 41 kDa	0	0	4
AT4G02770	Photosystem I subunit D-1	0	0	4
AT1G68010	Hydroxypyruvate reductase	0	0	5
AT3G52930	Aldolase superfamily protein	0	0	5
AT4G33010	Glycine decarboxylase P-protein 1	0	0	5
AT4G34131	UDP-glucosyl transferase 73B3	0	0	5
AT2G07698	ATPase, F1 complex, alpha subunit protein	4	0	5
AT2G30950	FtsH extracellular protease family	0	2	5
AT2G36530	Enolase	0	0	6
AT3G08940	Light harvesting complex photosystem II	0	0	6
AT3G21180	autoinhibited Ca(2+)-ATPase 9	0	0	6
AT5G38420	Ribulose bisphosphate carboxylase (small chain) family protein	0	0	6
AT3G20250	pumilio 5	4	15	6
AT4G10340	Light harvesting complex of photosystem II 5	0	16	6
AT1G12900	Glyceraldehyde 3-phosphate dehydrogenase A subunit 2	0	23	6
AT1G54270	EIF4A-2	4	0	7
AT2G21330	Fructose-bisphosphate aldolase 1	0	13	7
AT1G79040	Photosystem II subunit R	0	0	8
AT3G50820	Photosystem II subunit O-2	0	0	8
AT1G06680	Photosystem II subunit P-1	0	5	8
AT3G54890	Photosystem I light harvesting complex gene 1	0	0	9
AT4G12800	Photosystem I subunit l	0	0	9
AT4G23670	Polyketide cyclase/dehydrase and lipid transport superfamily protein	0	0	9
AT1G09340	Chloroplast RNA binding	0	0	22
AT3G01500	Carbonic anhydrase 1	0	0	22
AT4G37930	Serine transhydroxymethyltransferase 1	0	0	22
AT1G32060	Phosphoribulokinase	0	0	23
AT3G45140	Lipoxygenase 2	0	0	23
AT4G38970	Fructose-bisphosphate aldolase 2	0	0	24
AT1G11860	Glycine cleavage T-protein family	0	2	24
AT1G15820	Light harvesting complex photosystem II subunit 6	0	0	25
AT3G55800	Sedoheptulose-bisphosphatase	0	6	26
AT1G23310	Glutamate:glyoxylate aminotransferase	0	0	28
AT1G56070	Ribosomal protein S5/Elongation factor G/III/V family protein	24	175	28
AT2G13360	alanine:glyoxylate aminotransferase	0	0	32
AT5G35630	Glutamine synthetase 2	0	0	36
ATCG00280	Photosystem II reaction center Protein C	0	0	39
AT5G14740	Carbonic anhydrase 2	0	0	40
AT5G17920	Cobalamin-independent synthase family protein	22	76	56
