# Supplementary material for: The RNA-binding protein repertoire of Arabidopsis thaliana
Source: Sci Rep. 2016 Jul 11;6:29766. doi: 10.1038/srep29766 (PMC4942612; doi:10.1038/srep29766)
Supplement: Supplementary Table S2 [file srep29766-s2.xlsx]

## Sheet: Suppl Table S2
The RNA-binding protein repertoire of Arabidopsis thaliana
Claudius Marondedze, Ludivine Thomas, Natalia L. Serrano, Kathryn S. Lilley, Chris Gehring
Supplementary Table S2. Set of proteins enriched by UV-crosslinking.
Proteins detected in both Uv and nUV set and statistically enriched in the UV crosslinked samples
Accession Number	Description	Fold enrichment	Student's t-test
AT5G16540	Zinc finger nuclease 3	3.98985	3.98168e-10
AT5G55840	Pentatricopeptide repeat (PPR) superfamily protein	4.05	5.32703e-06
AT1G06380	Ribosomal protein L1p/L10e family	2.62101	6.25432e-06
AT5G11170	DEAD/DEAH box RNA helicase family protein	2.27391	3.47815e-05
AT4G02770	Photosystem I subunit D-1	2.03047	4.18877e-05
AT1G12900	Glyceraldehyde 3-phosphate dehydrogenase A subunit 2	5.83333	6.57662e-05
AT1G66270	Glycosyl hydrolase superfamily protein	2.54582	7.02878e-05
AT1G70770	Protein of unknown function DUF2359, transmembrane	5.05	7.61905e-05
AT4G25100	Fe superoxide dismutase 1	5.05	7.61905e-05
AT4G28510	prohibitin 1	2.92683	8.00961e-05
AT1G21160	eukaryotic translation initiation factor 2 (eIF-2) family protein	4.99894	0.000128621
AT1G74260	purine biosynthesis 4	4.05	0.000134318
AT5G23140	nuclear-encoded CLP protease P7	4.05	0.000134318
AT5G62390	BCL-2-associated athanogene 7	4.90927	0.000139938
AT3G09500	Ribosomal L29 family protein	1.617	0.000148219
AT5G41520	RNA binding Plectin/S10 domain-containing protein	3.78001	0.00019131
AT4G26900	HIS HF	2.42552	0.00021826
AT3G01500	Carbonic anhydrase 1	1.75983	0.00026643
AT1G61520	photosystem I light harvesting complex gene 3	3.05	0.000297177
AT2G44640	Unknown protein	3.05	0.000297177
AT3G18820	RAB GTPase homolog G3F	3.05	0.000297177
AT3G46440	UDP-XYL synthase 5	3.05	0.000297177
AT4G16720	Ribosomal protein L23/L15e family protein	2.56647	0.00034713
AT5G64430	Octicosapeptide/Phox/Bem1p family protein	5.37791	0.00038843
AT1G55860	ubiquitin-proteinligase1	1.94041	0.000501087
AT2G16950	transportin 1	1.94041	0.000501087
AT3G55280	Ribosomal protein L23AB	1.94041	0.000501087
AT3G63460	transducin family protein / WD-40 repeat family protein	1.94041	0.000501087
AT5G35210	Metalloendopeptidases;zinc ion binding;DNA binding	2.75981	0.000574331
AT1G68010	Hydroxypyruvate reductase	20.643	0.000591765
AT3G54890	Photosystem I light harvesting complex gene 1	1.71436	0.000594401
AT1G47260	gamma carbonic anhydrase 2	1.73242	0.000821535
AT3G22690	Protein of unknown function DUF1685	5.73596	0.000893405
AT1G16260	Wall-associated kinase family protein	3.03513	0.00112252
AT5G58290	regulatory particle triple-A ATPase 3	6.25	0.00112994
AT2G42910	Phosphoribosyltransferase family protein	1.525	0.00112994
AT2G05710	aconitase 3	2.29855	0.00118563
AT3G52200	Dihydrolipoamide acetyltransferase, long form protein	2.92063	0.00119881
AT3G61860	RNA-binding(RRM/RBD/RNPmotifs)familyprotein	3.9144	0.00124749
AT3G33530	Transducin/WD40 repeat-like superfamily protein	2.32506	0.00126242
AT3G02530	TCP-1/cpn60 chaperonin family protein	3.42857	0.00172118
AT1G07750	RmlC-like cupins superfamily protein	2.83081	0.00175356
AT3G08670	Unknown protein	5.14861	0.00188291
AT5G43330	Lactate/malate dehydrogenase family protein	4.6489	0.00193678
AT4G11860	Protein of unknown function (DUF544)	4.89	0.00207996
AT1G08360	Ribosomal protein L1p/L10e family	1.45531	0.00212721
AT2G21720	Plant protein of unknown function (DUF639)	3.79391	0.00219315
AT5G66120	3-dehydroquinate synthase, putative	6.40444	0.00219851
AT4G02930	GTP binding Elongation factor Tu family protein	3.85566	0.0025631
AT5G02500	Heat shock cognate protein 70-1	1.46058	0.00286284
AT1G20620	Catalase 3	3.25029	0.0032813
AT1G74230	glycine-rich RNA-binding protein 5	18.691	0.00330163
AT5G61790	calnexin 1	5.05951	0.0039984
AT2G21660	cold, circadian rhythm, and rna binding 2	9.34563	0.0041991
AT1G56070	Ribosomal protein S5/Elongation factor G/III/V family protein	2.02582	0.00429602
AT4G02400	U3 ribonucleoprotein	2.23513	0.00443552
AT4G34870	Rotamase cyclophilin 5	1.81922	0.00444145
AT1G48030	mitochondrial lipoamide dehydrogenase 1	1.68906	0.0047594
AT4G35830	aconitase 1	1.48276	0.00502525
AT1G35720	annexin 1	2.70227	0.00510032
AT2G36460	Aldolase superfamily protein	8.80004	0.00517864
AT2G13360	alanine:glyoxylate aminotransferase	1.96216	0.00524806
AT3G04490	Unknown protein	3.83547	0.00528658
AT3G50160	Plant protein of unknown function (DUF247)	3.83547	0.00528658
AT4G19660	NPR1-like protein 4	3.83547	0.00528658
AT1G60160	Potassium transporter family protein	7.24798	0.00562267
AT1G31290	ARGONAUTE 3	1.64831	0.00574739
AT3G55200	Cleavage and polyadenylation specificity factor (CPSF) A subunit protein	2.2078	0.00588691
AT5G10450	G-box regulating factor 6	3.25	0.00606083
AT5G15650	reversibly glycosylated polypeptide 2	3.25	0.00606083
AT3G17240	lipoamide dehydrogenase 2	3.58244	0.00620193
AT1G54270	EIF4A-2	2.06667	0.00642559
AT1G61210	Transducin/WD40 repeat-like superfamily protein	2.22222	0.0070863
AT2G46540	unknown protein	2.91062	0.00716543
AT4G39260	cold, circadian rhythm, and RNA binding 1	7.78852	0.00733824
AT1G24706	THO2	13.56	0.00779955
AT5G43060	Granulin repeat cysteine protease family protein	3.84267	0.0078123
AT5G23110	Zinc finger, C3HC4 type (RING finger) family protein	3.04728	0.00805975
AT4G10260	pfkB-like carbohydrate kinase family protein	3.39	0.00811182
AT4G14070	acyl-activating enzyme 15	3.39	0.00811182
AT4G35380	SEC7-like guanine nucleotide exchange family protein	3.39	0.00811182
AT1G66980	Suppressor of npr1-1 constitutive 4	7.90008	0.00830529
AT4G13940	S-adenosyl-L-homocysteine hydrolase	1.92266	0.00846559
AT1G33560	Disease resistance protein (CC-NBS-LRR class) family	3.62399	0.00855386
AT3G05430	Tudor/PWWP/MBT superfamily protein	3.62399	0.00855386
AT5G13010	RNA helicase family protein	3.62399	0.00855386
AT5G63770	Diacylglycerol kinase 2	3.62399	0.00855386
AT1G29150	non-ATPase subunit 9	2.20336	0.00943722
AT5G63570	glutamate-1-semialdehyde-2,1-aminomutase	1.95211	0.00953697
AT3G13920	Eukaryotic translation initiation factor 4A1	2.11111	0.00970966
AT1G70200	RNA-binding (RRM/RBD/RNP motifs) family protein	4.81061	0.00995733
AT1G20440	cold-regulated 47	1.80866	0.0101818
AT5G25060	RNA recognition motif (RRM)-containing protein	3.23529	0.0104369
AT1G77120	alcohol dehydrogenase 1	1.91602	0.0108997
AT3G09820	adenosine kinase 1	3.56276	0.011199
AT1G74030	enolase 1	1.66872	0.0116851
AT1G13790	XH/XS domain-containing protein	3.04325	0.0116925
AT4G26970	aconitase 2	2.58852	0.0117521
AT1G31180	isopropylmalate dehydrogenase 3	2.19655	0.0121248
AT5G50850	Transketolase family protein	4.07549	0.0125628
AT3G09440	Heat shock protein 70 (Hsp 70) family protein	1.53525	0.0125751
AT2G31390	pfkB-like carbohydrate kinase family protein	3.5542	0.0127898
AT1G16280	RNA helicase 36	5	0.0128607
AT1G67720	Leucine-rich repeat protein kinase family protein	2.75	0.0128607
AT3G45260	C2H2-like zinc finger protein	6.90086	0.0129417
AT5G13480	Transducin/WD40 repeat-like superfamily protein	4.00884	0.0130387
AT1G59870	ABC-2 and Plant PDR ABC-type transporter family protein	2.13409	0.013051
AT5G07350	TUDOR-SN protein 1	12.8123	0.013599
AT4G19440	Tetratricopeptide repeat (TPR)-like superfamily protein	6.55705	0.0137644
AT1G74060	Ribosomal protein L6 family protein	4.44937	0.0139983
AT1G19920	Pseudouridine synthase/archaeosine transglycosylase-like family protein	3.59311	0.0142866
AT1G15750	Transducin family protein / WD-40 repeat family protein	6.52466	0.014802
AT3G13930	Dihydrolipoamide acetyltransferase, long form protein	1.7016	0.0153006
AT5G65740	Zinc ion binding	9.46545	0.0154854
AT4G38200	SEC7-like guanine nucleotide exchange family protein	5.08782	0.0155918
AT5G63400	adenylate kinase 1	4.80423	0.0157326
AT3G10090	Nucleic acid-binding, OB-fold-like protein	9.07709	0.0161499
AT3G09630	Ribosomal protein L4/L1 family	1.57577	0.0168882
AT4G31700	Ribosomal protein S6	6.80989	0.0171587
AT4G18470	Negative regulator of systemic acquired resistance	11.9169	0.0177357
AT5G35530	Ribosomal protein S3 family protein	8.94188	0.0177783
AT5G50920	CLPC homologue 1	1.47175	0.0184731
AT1G49760	poly(A) binding protein 8	14.5948	0.018693
AT3G07250	Nuclear transport factor 2 (NTF2) family protein / RNA recognition motif (RRM)-containing protein	3.74158	0.0187205
AT4G31580	serine/arginine-rich 22	6	0.0188748
AT3G01280	voltage dependent anion channel 1	2.34348	0.0192891
AT1G76010	Alba DNA/RNA-binding protein	3.39572	0.0193888
AT1G13710	Cytochrome P450, family 78, subfamily A, polypeptide 5	6.78	0.0194547
AT5G28060	Ribosomal protein S24e family protein	8.62005	0.0211748
AT1G68720	tRNA arginine adenosine deaminase	5.66667	0.0212962
AT1G15120	Ubiquinol-cytochrome C reductase hinge protein	2.1417	0.0213718
AT5G13130	Histidine kinase-, DNA gyrase B-, and HSP90-like ATPase family protein	2.55855	0.0213798
AT2G37670	Transducin/WD40 repeat-like superfamily protein	2.78404	0.021495
AT1G79550	Phosphoglycerate kinase	3.68556	0.0216843
AT5G43940	GroES-like zinc-binding dehydrogenase family protein	3.07666	0.0225295
AT3G09200	Ribosomal protein L10 family protein	2.95589	0.0228114
AT3G53420	Plasma membrane intrinsic protein 2A	9.86	0.0229262
AT2G01970	Endomembrane protein 70 protein family	2.21208	0.0236325
AT4G17610	tRNA/rRNA methyltransferase	3.33333	0.0242834
AT4G00860	Protein of unknown function (DUF1138)	2.14808	0.0244776
AT1G08480	unknown protein	2.56178	0.0245646
AT3G23300	S-adenosyl-L-methionine-dependent methyltransferases superfamily protein	2.56178	0.0245646
AT3G49680	branched-chain aminotransferase 3	2.56178	0.0245646
AT1G33120	Ribosomal protein L6 family	2.24067	0.0246377
AT4G08840	pumilio 11	3.74158	0.024722
AT5G17920	Cobalamin-independent synthase family protein	2.38721	0.024839
AT1G66240	homolog of anti-oxidant 1	1.36899	0.0250851
AT3G17470	Ca2+-activated RelA/spot homolog	5.68391	0.025623
AT5G49070	Transcriptional coactivator p15 (PC4) family protein (KELP)	5.68391	0.025623
AT1G18080	Transducin/WD40 repeat-like superfamily protein	2.2	0.0256584
AT4G10340	Light harvesting complex of photosystem II 5	3.33886	0.0262348
AT3G46560	Tim10/DDP family zinc finger protein	2.31395	0.0263127
AT1G61140	SNF2 domain-containing protein / helicase domain-containing protein / zinc finger protein-related	3.5	0.0266814
AT1G63900	E3 Ubiquitin ligase family protein	3.5	0.0266814
AT5G57810	Tetraspanin15	3.5	0.0266814
AT3G02930	Plant protein of unknown function (DUF827)	4.69301	0.0269581
AT3G09620	P-loop containing nucleoside triphosphate hydrolases superfamily protein	3.75758	0.0277073
AT2G17390	ankyrin repeat-containing 2B	1.50461	0.0278622
AT3G20390	endoribonuclease L-PSP family protein	2.14417	0.0280268
AT1G70320	Ubiquitin-protein ligase 2	2.35	0.0285276
AT4G20140	Leucine-rich repeat transmembrane protein kinase	4.39	0.0286767
AT2G24200	Cytosol aminopeptidase family protein	1.09391	0.0293293
AT5G26830	Threonyl-tRNA synthetase	4.88011	0.029732
AT2G15860	unknown protein	1.78016	0.0302858
AT5G13650	Elongation factor family protein	15	0.0305358
AT3G23990	heat shock protein 60	2.34263	0.0307314
AT5G52650	RNA binding Plectin/S10 domain-containing protein	15.1839	0.03141
AT4G15802	heat shock factor binding protein	1.4601	0.0318649
AT2G20420	ATP citrate lyase (ACL) family protein	1.6324	0.0325215
AT1G20960	U5 small nuclear ribonucleoprotein helicase, putative	2.62504	0.0333316
AT2G44350	Citrate synthase family protein	1.93083	0.0333366
AT5G11670	NADP-malic enzyme 2	2.68043	0.0340116
AT1G21250	Cell wall-associated kinase	2.19594	0.0343802
AT1G22780	Ribosomal protein S13/S18 family	5.7102	0.03459
AT1G20220	Alba DNA/RNA-binding protein	26.8554	0.0347655
AT4G15215	ATP-binding cassette G41	2.28715	0.0349682
AT3G12500	basic chitinase	2.02355	0.0364865
AT4G17520	Hyaluronan / mRNA binding family	4.89914	0.0373845
AT2G16060	hemoglobin 1	2.98845	0.0381209
AT5G66910	Disease resistance protein (CC-NBS-LRR class) family	3.92667	0.0383965
AT1G62380	ACC oxidase 2	2.80714	0.0387168
AT2G23350	poly(A) binding protein 4	25.0923	0.0395027
AT3G63070	Tudor/PWWP/MBT domain-containing protein	4.54568	0.0409273
AT5G03150	C2H2-like zinc finger protein	5.25	0.0419668
AT3G60245	Zinc-binding ribosomal protein family protein	2.59259	0.0427601
AT3G26060	Thioredoxin superfamily protein	1.59648	0.0429023
AT3G52490	Double Clp-N motif-containing P-loop nucleoside triphosphate hydrolases superfamily protein	5.54172	0.0429367
AT5G26710	Glutamyl/glutaminyl-tRNA synthetase, class Ic	1.76923	0.0435645
AT3G08530	Clathrin, heavy chain	1.55882	0.0437513
AT3G22230	Ribosomal L27e protein family	1.85334	0.0439536
AT5G52840	NADH-ubiquinone oxidoreductase-related	1.78044	0.0439536
AT5G15090	voltage dependent anion channel 3	3.721	0.0439792
AT4G39730	Lipase/lipooxygenase, PLAT/LH2 family protein	1.87441	0.0446467
AT5G13420	Aldolase-type TIM barrel family protein	2.11711	0.0448159
AT3G05560	Ribosomal L22e protein family	3.09022	0.0455732
AT2G39800	Delta1-pyrroline-5-carboxylate synthase 1	1.4853	0.0455793
AT1G31460	Unknown protein	2.67256	0.046033
AT2G07715	Nucleic acid-binding, OB-fold-like protein	2.67256	0.046033
AT2G47110	ubiquitin 6	1.99396	0.0464799
AT3G55440	triosephosphate isomerase	2.56253	0.0466788
AT1G09070	soybean gene regulated by cold-2	2.5	0.047733
AT1G27840	Transducin/WD40 repeat-like superfamily protein	2.5	0.047733
AT1G53500	NAD-dependent epimerase/dehydratase family protein	2.5	0.047733
AT3G07720	Galactose oxidase/kelch repeat superfamily protein	2.5	0.047733
AT3G28500	60S acidic ribosomal protein family	2.5	0.047733
AT5G21150	Argonaute family protein	2.5	0.047733
AT5G26360	TCP-1/cpn60 chaperonin family protein	2.5	0.047733
AT5G40020	Pathogenesis-related thaumatin superfamily protein	2.5	0.047733
AT1G18540	Ribosomal protein L6 family protein	2.23427	0.0477371
AT3G03920	H/ACA ribonucleoprotein complex, subunit Gar1/Naf1 protein	2.54918	0.0477397
AT4G16155	dihydrolipoyl dehydrogenases	2.76771	0.0477527
AT1G63940	monodehydroascorbate reductase 6	3.0499	0.0479182
AT3G25520	Ribosomal protein L5	8.38469	0.0486716
AT5G53560	cytochrome B5 isoform E	7.56556	0.04894
AT2G16570	GLN phosphoribosyl pyrophosphate amidotransferase 1	2.64349	0.0493986
AT1G60730	NAD(P)-linked oxidoreductase superfamily protein	2.42552	0.0496193
AT5G27770	Ribosomal L22e protein family	2.42552	0.0496193
AT3G24840	Sec14p-like phosphatidylinositol transfer family protein	4.81094	0.0496735
AT2G27730	copper ion binding	2.8536	0.0500348
AT3G48930	Nucleic acid-binding, OB-fold-like protein	2.06169	0.0503416
AT1G02560	Nuclear encoded CLP protease 5	2.39001	0.0503632
AT4G01030	pentatricopeptide (PPR) repeat-containing protein	4.13645	0.050583
AT5G49910	chloroplast heat shock protein 70-2	4.89001	0.050634
AT2G20360	NAD(P)-binding Rossmann-fold superfamily protein	2.35534	0.0512764
AT5G16130	Ribosomal protein S7e family protein	28.9738	0.0514182
AT4G31180	Class II aminoacyl-tRNA and biotin synthetases superfamily protein	1.69786	0.0519337
AT5G35630	Glutamine synthetase 2	1.86969	0.0522515
AT4G32470	Cytochrome bd ubiquinol oxidase, 14kDa subunit	3.10943	0.0528454
AT1G29910	chlorophyll A/B binding protein 3	3.70989	0.0544142
AT1G79920	Heat shock protein 70 (Hsp 70) family protein	2.09081	0.0547462
AT2G18020	RibosomalproteinL2family	2.21208	0.0236325
AT1G04270	Cytosolic ribosomal protein S15	2.06452	0.0530736
AT1G27400	Ribosomal protein L22p/L17e family protein	2.33333	0.0527864
AT5G66030	Golgi-localized GRIP domain-containing protein	4.18391	0.0569362
AT4G38510	ATPase, V1 complex, subunit B protein	1.33112	0.0580672
AT5G06460	ubiquitin activating enzyme 2	1.56164	0.06024
AT1G03910	Unknown protein	1.99063	0.0609773
AT2G15570	Thioredoxin superfamily protein	6.57804	0.0622898
AT2G34480	Ribosomal protein L18ae/LX family protein	2.44588	0.0624113
AT5G20080	FAD/NAD(P)-binding oxidoreductase	2.54918	0.0638803
AT1G72370	40s ribosomal protein SA	1.51815	0.0715791
AT5G23740	ribosomal protein S11-beta	1.77043	0.073262
AT2G02740	ssDNA-binding transcriptional regulator	11.3702	0.0751173
AT3G01810	Unknown protein	5.97351	0.075192
AT1G04410	Lactate/malate dehydrogenase family protein	3.04719	0.0763827
AT5G66570	PS II oxygen-evolving comPlex 1	1.33963	0.0764467
AT5G48480	Lactoylglutathione lyase / glyoxalase I family protein	12.2258	0.0771567
AT3G16857	response regulator 1	9.07391	0.0778558
AT1G78900	Vacuolar ATP synthase subunit A	1.5792	0.078422
AT2G18020	Ribosomal protein L2 family	2.01804	0.0804459
AT1G50670	OTU-like cysteine protease family protein	4.6376	0.0837448
AT4G26300	Arginyl-tRNAsynthetase,classIc	1.38526	0.0847722
AT3G63190	ribosome recycling factor, chloroplast precursor	1.16667	0.08484
AT3G22110	20S proteasome alpha subunit C1	2.92002	0.0860851
AT1G04480	Ribosomal protein L14p/L23e family protein	2.96541	0.0864239
AT3G08580	ADP/ATP carrier 1	1.09372	0.086584
AT5G27850	Ribosomal protein L18e/L15 superfamily protein	1.46986	0.0881514
ATCG00480	ATP synthase subunit beta	1.7245	0.0887589
AT4G38740	Rotamase CYP 1	3.93897	0.0887958
AT3G18390	YhbY (CRM) domain-containing protein	1.50981	0.0888542
AT1G75330	ornithine carbamoyltransferase	2.73012	0.0901607
AT1G15930	Ribosomal protein L7Ae/L30e/S12e/Gadd45 family protein	2.15092	0.0914354
AT3G52300	ATP synthase D chain, mitochondrial	2.17257	0.0926127
AT3G03780	Methionine synthase 2	1.49825	0.0947145
AT3G01390	vacuolar membrane ATPase 10	1.76245	0.0948751
AT1G21000	PLATZ transcription factor family protein	6.79391	0.0952696
AT2G27030	calmodulin 5	3.00724	0.0969734
AT3G12490	cystatin B	4.90441	0.0970736
AT5G50370	Adenylate kinase family protein	2.06395	0.0999252
AT5G23960	Terpene synthase 21	3.88454	0.0999513
AT5G41810	Unknown protein	3.88454	0.0999513
AT4G27270	Quinone reductase family protein	1.96953	0.100255
AT2G27190	purple acid phosphatase 12	4.11901	0.100999
AT4G38190	Cellulose synthase like D4	1.72521	0.101555
AT5G02290	Protein kinase superfamily protein	1.72521	0.101555
AT5G10320	Unknown protein	2.78376	0.101555
AT1G23290	Ribosomal protein L18e/L15	5.34004	0.1024
AT5G27600	long-chain acyl-CoA synthetase 7	1.85714	0.103123
AT5G66510	gamma carbonic anhydrase 3	5.03105	0.104496
AT2G15790	peptidyl-prolyl cis-trans isomerase / cyclophilin-40 (CYP40) / rotamase	1.64001	0.108703
AT4G34180	Cyclasefamilyprotein	1.64001	0.108703
AT5G35590	proteasomealphasubunitA1	5.18176	0.108907
AT1G79230	mercaptopyruvate sulfurtransferase 1	2	0.109551
AT3G26410	Methyltransferases;nucleic acid binding	1.16667	0.109551
AT1G74050	Ribosomal protein L6 family protein	1.60903	0.110181
AT5G19440	NAD(P)-binding Rossmann-fold superfamily protein	3.16773	0.110409
AT4G31630	Transcriptional factor B3	2.58969	0.113565
AT3G51160	NAD(P)-binding Rossmann-fold superfamily protein	2.46945	0.113715
AT1G50660	Unknown protein	3.79391	0.114291
AT3G24520	heat shock transcription factor C1	3.79391	0.114291
AT1G48920	Nucleolin like 1	1.7748	0.114862
AT5G07440	glutamate dehydrogenase 2	1.3277	0.115026
AT2G24540	Galactose oxidase/kelch repeat superfamily protein	11	0.116871
AT1G13440	Glyceraldehyde-3-phosphate dehydrogenase C2	2.01463	0.117748
AT2G42590	general regulatory factor 9	1.625	0.118754
AT4G37910	mitochondrial heat shock protein 70-1	1.67917	0.119999
AT5G35360	acetyl Co-enzyme a carboxylase biotin carboxylase subunit	3.08253	0.122548
AT3G44300	nitrilase 2	2.61956	0.123042
AT3G23450	unknown protein	3.45396	0.123231
AT2G18180	Sec14p-like phosphatidylinositol transfer family protein	3.83547	0.125764
AT2G22840	Growth-regulating factor 1	3.83547	0.125764
AT3G23410	Fatty alcohol oxidase 3	3.83547	0.125764
AT4G18600	SCAR family protein	3.83547	0.125764
AT5G04140	Glutamate synthase 1	3.83547	0.125764
AT5G44800	Chromatin remodeling 4	3.83547	0.125764
AT2G42650	Ribosomal protein L1p/L10e family	2.29391	0.126276
AT2G45400	NAD(P)-binding Rossmann-fold superfamily protein	2.29391	0.126276
AT1G06220	Ribosomal protein S5/Elongation factor G/III/V family protein	1.61418	0.127214
AT1G69740	Aldolase superfamily protein	1.35421	0.129042
AT2G15620	Nitrite reductase 1	2.87179	0.129568
AT1G01960	SEC7-like guanine nucleotide exchange protein	4.85011	0.129623
AT3G25530	glyoxylate reductase 1	3.64001	0.13175
AT4G26110	nucleosomeassemblyprotein1;1	7.48221	0.132073
AT3G17940	Galactose mutarotase-like superfamily protein	2.88428	0.134128
AT4G22960	Protein of unknown function (DUF544)	6.52927	0.138969
AT3G21600	Senescence/dehydration-associated protein-related	14.3213	0.140222
AT3G20330	PYRIMIDINE B	1.90634	0.140287
AT3G04120	glyceraldehyde-3-phosphate dehydrogenase C subunit 1	1.85032	0.141384
AT1G06290	acyl-CoA oxidase 3	1.95205	0.14255
AT5G10160	Thioesterase superfamily protein	3.95701	0.144906
AT2G40590	RibosomalproteinS26efamilyprotein	8.06244	0.146835
AT3G52880	monodehydroascorbate reductase 1	1.04244	0.148565
AT5G12040	Nitrilase/cyanide hydratase and apolipoprotein N-acyltransferase family protein	3.64075	0.14863
AT5G20720	chaperonin 20	1.46901	0.148685
AT1G47265	Unknown protein	1.32684	0.149133
AT3G45030	Ribosomal protein S10p/S20e family protein	1.93483	0.149272
AT1G42960	expressed protein localized to the inner membrane of the chloroplast.	2.14001	0.158061
AT2G04390	Ribosomal S17 family protein	2.01618	0.168246
AT3G05530	regulatory particle triple-A ATPase 5A	1.60111	0.169095
AT3G15660	glutaredoxin 4	1.60111	0.169095
AT2G03000	RING/U-box superfamily protein	1.92303	0.17121
AT1G35160	GF14 protein phi chain	1.51595	0.174549
AT3G48000	aldehyde dehydrogenase 2B4	1.35493	0.178917
AT2G16430	purple acid phosphatase 10	1.18098	0.17965
AT5G42980	Thioredoxin 3	2.88528	0.180629
AT1G74470	Pyridine nucleotide-disulphide oxidoreductase family protein	1.35024	0.181041
AT1G51570	Calcium-dependent lipid-binding (CaLB domain) plant phosphoribosyltransferase family protein	1.33628	0.182601
AT5G19550	aspartate aminotransferase 2	1.50792	0.183188
AT3G05510	Phospholipid/glycerol acyltransferase family protein	1.15668	0.185099
AT3G20030	F-box and associated interaction domains-containing protein	1.15668	0.185099
AT4G12330	Cytochrome P450, family 706, subfamily A, polypeptide 7	1.15668	0.185099
AT5G42140	Regulator of chromosome condensation (RCC1) family with FYVE zinc finger domain	1.15668	0.185099
AT5G56850	Unknown protein	1.15668	0.185099
AT1G27400	Ribosomal protein L22p/L17e family protein	1.46022	0.185307
AT2G07360	SH3 domain-containing protein	1.2	0.18695
AT3G25230	rotamase FKBP 1	3.64001	0.189808
AT1G24180	Thiamin diphosphate-binding fold (THDP-binding) superfamily protein	3.53156	0.192059
AT1G30550	S-adenosyl-L-methionine-dependent methyltransferases	1.60354	0.192066
AT3G60750	Transketolase	2.02146	0.19584
AT2G39730	Rubisco activase	2.08595	0.198976
AT5G20010	RAS-related nuclear protein-1	1.21275	0.201736
AT3G24480	Leucine-rich repeat (LRR) family protein	3.01078	0.20814
AT1G01100	60S acidic ribosomal protein family	1.5	0.211325
AT1G16470	proteasome subunit PAB1	1.16667	0.211325
AT1G17110	Ubiquitin-specific protease 15	2	0.211325
AT1G43020	Protein of unknown function, DUF547	2	0.211325
AT1G61610	S-locus lectin protein kinase family protein	2	0.211325
AT1G78510	Solanesyl diphosphate synthase 1	1.5	0.211325
AT2G15480	UDP-glucosyl transferase 73B5	2	0.211325
AT3G27430	N-terminal nucleophile aminohydrolases (Ntn hydrolases) superfamily protein	1.9773	0.211325
AT3G43920	Dicer-like 3	1.5	0.211325
AT3G55620	Translation initiation factor IF6	1.5	0.211325
AT3G56090	ferritin 3	1.5	0.211325
AT4G04640	ATPase, F1 complex, gamma subunit protein	1.5	0.211325
AT4G22970	Homolog of separase	2	0.211325
AT4G33150	Lysine-ketoglutarate reductase/saccharopine dehydrogenase bifunctional enzyme	2	0.211325
AT4G35580	NAC transcription factor-like 9	2	0.211325
AT5G55280	homolog of bacterial cytokinesis Z-ring protein FTSZ 1-1	1.78001	0.211325
AT5G61220	LYR family of Fe/S cluster biogenesis protein	1.5	0.211325
AT5G61410	D-ribulose-5-phosphate-3-epimerase	1.5	0.211325
AT5G63510	gamma carbonic anhydrase like 1	1.5	0.211325
ATMG00070	NADH dehydrogenase subunit 9	1.5	0.211325
AT2G38700	mevalonate diphosphate decarboxylase 1	1.025	0.211325
AT5G16070	TCP-1/cpn60 chaperonin family protein	1.025	0.211325
AT3G09840	Cell division cycle 48	1.41976	0.21896
AT3G58170	BET1P/SFT1P-like protein 14A	3.19594	0.223373
AT1G62740	stress-inducible protein, putative	2.93861	0.223404
AT1G50940	electron transfer flavoprotein alpha	1.88428	0.223512
AT2G38740	Haloacid dehalogenase-like hydrolase (HAD) superfamily protein	1.45531	0.223873
AT5G16970	alkenal reductase	1.762	0.224352
AT5G16290	VALINE-TOLERANT 1	1.67702	0.227085
AT5G19940	Plastid-lipid associated protein PAP / fibrillin family protein	1.67702	0.227085
AT5G26780	serine hydroxymethyltransferase 2	1.28046	0.229129
AT2G18960	H(+)-ATPase1	1.31302	0.229511
AT2G43750	O-acetylserine (thiol) lyase B	1.29361	0.230695
AT3G60820	N-terminal nucleophile aminohydrolases (Ntn hydrolases) superfamily protein	2.31345	0.230897
AT1G04810	26S proteasome regulatory complex, non-ATPase subcomplex, Rpn2/Psmd1 subunit	1.22837	0.236122
AT5G52520	Class II aaRS and biotin synthetases superfamily protein	3.732	0.237784
AT1G30580	GTP binding	1.21276	0.237877
AT3G02080	Ribosomal protein S19e family protein	1.21276	0.237877
AT3G15980	Coatomer, beta~ subunit	1.43395	0.246625
AT1G12920	eukaryoticreleasefactor1-2	1.47114	0.247513
AT1G22660	Polynucleotide adenylyltransferase family protein	1.25	0.247513
AT1G65120	Ubiquitin carboxyl-terminal hydrolase-related protein	1.47114	0.247513
AT1G67090	Ribulose bisphosphate carboxylase small chain 1A	1.25	0.247513
AT1G72410	COP1-interacting protein-related	1.47114	0.247513
AT2G05230	DNAJ heat shock N-terminal domain-containing protein	1.47114	0.247513
AT3G11780	MD-2-related lipid recognition domain-containing protein / ML domain-containing protein	1.25	0.247513
AT3G14590	Calcium-dependent lipid-binding (CaLB domain) family protein	1.47114	0.247513
AT3G16830	TOPLESS-related 2	1.47114	0.247513
AT3G57570	ARM repeat superfamily protein	1.25	0.247513
AT4G20260	plasma-membrane associated cation-binding protein 1	1.47114	0.247513
AT5G37640	Ubiquitin 9	0.929058	0.257137
AT5G38480	general regulatory factor 3	1.21548	0.258118
AT2G33220	GRIM-19 protein	1.28089	0.258235
AT3G12260	LYR family of Fe/S cluster biogenesis protein	1.28089	0.258235
AT4G18440	L-Aspartase-like family protein	1.28089	0.258235
AT5G08060	unknown protein	1.28089	0.258235
AT5G54100	SPFH/Band 7/PHB domain-containing membrane-associated protein family	1.28089	0.258235
AT1G07890	ascorbate peroxidase 1	2.20275	0.260718
AT3G53020	Ribosomal protein L24e family protein	1.10604	0.262699
AT5G53460	NADH-dependent glutamate synthase 1	1.9773	0.264632
AT4G34200	D-3-phosphoglycerate dehydrogenase	1.25927	0.277541
AT3G11510	Ribosomal protein S11 family protein	1.74352	0.282552
AT3G52960	Thioredoxin superfamily protein	3.83235	0.283178
AT2G17360	Ribosomal protein S4 (RPS4A) family protein	1.27658	0.283843
AT1G57720	Translation elongation factor EF1B, gamma chain	1.33809	0.284757
AT3G14990	Class I glutamine amidotransferase-like superfamily protein	1.18942	0.286744
AT2G01140	Aldolase superfamily protein	1.23368	0.287855
AT3G53740	Ribosomal protein L36e family protein	1.39805	0.298722
AT5G61170	Ribosomal protein S19e family protein	1.26354	0.300256
AT4G20980	Eukaryotic translation initiation factor 3 subunit 7 (eIF-3)	2.48375	0.305451
AT5G55070	Dihydrolipoamide succinyltransferase	1.17765	0.310577
AT5G42890	sterol carrier protein 2	1.07404	0.315539
AT2G27710	60S acidic ribosomal protein family	2.011	0.316337
AT4G27090	Ribosomal protein L14	1.20379	0.317495
AT5G23290	prefoldin 5	1.56395	0.324518
AT5G09510	Ribosomal protein S19 family protein	1.33444	0.328455
AT5G47200	RAB GTPase homolog 1A	1.23473	0.343264
AT4G35630	PhosPhoserine aminotransferase	1.69291	0.351814
AT3G24830	Ribosomal protein L13 family protein	1.11355	0.370995
AT4G31990	aspartate aminotransferase 5	1.15306	0.380795
AT2G17630	Pyridoxal phosphate (PLP)-dependent transferases superfamily protein	1.27371	0.39439
AT1G07920	GTP binding Elongation factor Tu family protein	1.85563	0.40252
AT1G56110	Homolog of nucleolar protein NOP56	1.12277	0.413941
AT3G46830	RABGTPasehomologA2C	1.13695	0.424238
AT2G28000	chaperonin-60alpha	1.44187	0.427136
AT1G09780	Phosphoglycerate mutase, 2,3-bisphosphoglycerate-independent	1.08998	0.429306
AT1G04270	Cytosolic ribosomal protein S15	1.08981	0.441486
AT2G42740	Ribosomal protein large subunit 16A	1.09484	0.455936
AT1G64190	6-phosphogluconate dehydrogenase family protein	1.4333	0.465636
AT3G10680	HSP20-like chaperones superfamily protein	2.39558	0.472182
AT3G02090	Insulinase (Peptidase family M16) protein	1.58172	0.473255
AT5G43310	AT5G43310
AT5G38970	AT5G38970
AT5G38420	AT5G38420
AT5G20220	AT5G20220
AT5G09660	AT5G09660
AT4G28070	AT4G28070
AT4G26020	AT4G26020
AT4G25030	AT4G25030
AT4G24390	AT4G24390
AT4G02070	AT4G02070
AT3G57660	AT3G57660.1 | Symbols: NRPA1 | nuclear RNA polymerase A1 | chr3:21353746-21362814 FORWARD LENGTH=1670
AT3G17590	AT3G17590
AT3G17310	AT3G17310
AT3G03770	AT3G03770
AT3G01060	AT3G01060
AT2G39670	AT2G39670
AT2G27900	AT2G27900
AT2G19750	AT2G19750
AT1G78970	AT1G78970
AT1G67700	AT1G67700
AT1G61010	AT1G61010
AT1G60650	AT1G60650
AT1G58807	AT1G58807
AT1G36160	AT1G36160
AT1G32230	AT1G32230
AT1G22080	AT1G22080
AT1G05960	AT1G05960
AT1G03840	AT1G03840
AT1G01160	AT1G01160
