# Supplementary material for: The RNA-binding protein repertoire of Arabidopsis thaliana
Source: Sci Rep. 2016 Jul 11;6:29766. doi: 10.1038/srep29766 (PMC4942612; doi:10.1038/srep29766)
Supplement: Supplementary Table S3 [file srep29766-s3.xlsx]

## Sheet: Suppl Table S3
The RNA-binding protein repertoire of Arabidopsis thaliana
Claudius Marondedze, Ludivine Thomas, Natalia L. Serrano, Kathryn S. Lilley, Chris Gehring
Supplementary Table S3. Set of previously unknown Arabidopsis domains that interact with RNA.
Arabidposis other domains identified using prosite (PROSITE accessedon 14 Nov 2015)
Accession #	Prosite Accession #	Domain	Occurrence
AT5G49140.1	PS00142	ZINC_PROTEASE	1
AT5G13520.1	PS00142	ZINC_PROTEASE	1
AT4G33090.1	PS00142	ZINC_PROTEASE	1
AT2G30950.1	PS00142	ZINC_PROTEASE	1
AT1G18090.1	PS00842	XPG_2	1
AT1G32230.1	PS50918	WWE	1
AT5G14610.1	PS50020	WW_DOMAIN_2	2
AT3G19670.1	PS50020	WW_DOMAIN_2	4
AT2G41020.1	PS50020	WW_DOMAIN_2	3
AT1G29880.1	PS51185	WHEP_TRS_2	2
AT5G61900.1	PS50234	VWFA	1
AT4G38630.1	PS50234	VWFA	1
AT1G67120.1	PS50234	VWFA	1
AT1G08520.1	PS50234	VWFA	1
AT5G50920.1	PS50151	UVR	1
AT5G46740.1	PS50235	USP_3	3
AT3G20630.1	PS50235	USP_3	2
AT3G11910.1	PS50235	USP_3	3
AT2G40930.1	PS50235	USP_3	3
AT3G20630.1	PS00973	USP_2	1
AT3G20390.1	PS01094	UPF0076	1
AT4G38630.1	PS50330	UIM	3
AT1G70320.1	PS50330	UIM	1
AT1G55860.1	PS50330	UIM	1
AT4G34131.1	PS00375	UDPGT	1
AT3G53160.1	PS00375	UDPGT	1
AT4G15410.1	PS50033	UBX	1
AT3G23605.1	PS50033	UBX	1
AT3G13550.1	PS50127	UBIQUITIN_CONJUGAT_2	1
AT1G53025.1	PS50127	UBIQUITIN_CONJUGAT_2	1
AT5G38470.1	PS50053	UBIQUITIN_2	1
AT3G13235.1	PS50053	UBIQUITIN_2	1
AT2G47110.1	PS50053	UBIQUITIN_2	2
AT1G32750.1	PS50053	UBIQUITIN_2	1
AT5G38470.1	PS50030	UBA	2
AT3G20630.1	PS50030	UBA	2
AT3G13235.1	PS50030	UBA	1
AT1G70320.1	PS50030	UBA	1
AT1G55860.1	PS50030	UBA	1
AT5G57035.1	PS51698	U_BOX	1
AT3G54850.1	PS51698	U_BOX	1
AT1G71860.1	PS50055	TYR_PHOSPHATASE_PTP	1
AT1G71860.1	PS50056	TYR_PHOSPHATASE_2	1
AT1G71860.1	PS00383	TYR_PHOSPHATASE_1	1
AT5G54810.1	PS00168	TRP_SYNTHASE_BETA	1
AT4G13780.1	PS50886	TRBD	1
AT2G40660.1	PS50886	TRBD	1
AT2G45290.1	PS00801	TRANSKETOLASE_1	2
AT5G13420.1	PS01054	TRANSALDOLASE_1	1
AT1G72090.1	PS50926	TRAM	1
AT5G58550.1	PS50293	TPR_REGION	7
AT1G80410.2	PS50293	TPR_REGION	7
AT4G11260.1	PS50005	TPR	4
AT3G52140.4	PS50005	TPR	4
AT1G12270.1	PS50005	TPR	10
AT5G63920.1	PS50880	TOPRIM	1
AT5G63920.1	PS00396	TOPOISOMERASE_I_PROK	1
AT5G61780.1	PS50830	TNASE_3	4
AT5G07350.2	PS50830	TNASE_3	4
AT5G49140.1	PS50104	TIR	1
AT5G44870.1	PS50104	TIR	1
AT1G72840.2	PS50104	TIR	1
AT3G55440.1	PS51440	TIM_2	2
AT2G21170.1	PS51440	TIM_2	2
AT4G03520.1	PS51352	THIOREDOXIN_2	2
AT3G26060.2	PS51352	THIOREDOXIN_2	1
AT3G06050.1	PS51352	THIOREDOXIN_2	1
AT1G77510.1	PS51352	THIOREDOXIN_2	4
AT1G65980.1	PS51352	THIOREDOXIN_2	1
AT1G60420.1	PS51352	THIOREDOXIN_2	3
AT1G52260.1	PS51352	THIOREDOXIN_2	2
AT5G43060.1	PS00639	THIOL_PROTEASE_HIS	3
AT5G42100.1	PS00639	THIOL_PROTEASE_HIS	1
AT4G27220.1	PS00639	THIOL_PROTEASE_HIS	1
AT3G63070.1	PS00639	THIOL_PROTEASE_HIS	1
AT1G47128.1	PS00139	THIOL_PROTEASE_CYS	3
AT1G29090.1	PS00139	THIOL_PROTEASE_CYS	2
AT4G00620.1	PS00767	THF_DHG_CYH_2	1
AT3G12290.1	PS00766	THF_DHG_CYH_1	2
AT5G40020.1	PS51367	THAUMATIN_2	1
AT4G11650.1	PS51367	THAUMATIN_2	2
AT1G26110.1	PS51536	TFG	1
AT1G78970.2	PS01074	TERPENE_SYNTHASES	1
AT5G26360.1	PS00750	TCP1_1	3
AT3G20050.1	PS00750	TCP1_1	3
AT3G18190.1	PS00750	TCP1_1	2
AT3G02530.1	PS00750	TCP1_1	2
AT1G24510.1	PS00750	TCP1_1	3
AT4G16310.1	PS50934	SWIRM	1
AT3G08020.1	PS00217	SUGAR_TRANSPORT_2	1
AT5G23300.1	PS00216	SUGAR_TRANSPORT_1	1
AT5G20710.1	PS50228	SUEL_LECTIN	1
AT5G49460.1	PS01217	SUCCINYL_COA_LIG_3	3
AT2G20420.1	PS01217	SUCCINYL_COA_LIG_3	1
AT5G67360.1	PS00138	SUBTILASE_SER	1
AT4G26330.1	PS00138	SUBTILASE_SER	1
AT2G05920.1	PS00138	SUBTILASE_SER	1
AT2G27150.1	PS00136	SUBTILASE_ASP	1
AT5G13550.1	PS50801	STAS	1
AT1G22150.1	PS50801	STAS	1
AT4G04890.1	PS50848	START	1
AT2G03250.1	PS51382	SPX	1
AT1G26730.1	PS51382	SPX	1
AT2G18720.1	PS00501	SPASE_I_1	1
AT4G34150.1	PS51516	SOX_C	1
AT2G37890.1	PS50920	SOLCAR	3
AT2G30160.1	PS50920	SOLCAR	3
AT4G25100.1	PS00088	SOD_MN	1
AT4G16390.1	PS50828	SMR	1
AT5G13550.1	PS01130	SLC26A	1
AT1G22150.1	PS01130	SLC26A	1
AT4G18430.1	PS00675	SIGMA54_INTERACT_1	1
AT4G17170.1	PS00675	SIGMA54_INTERACT_1	2
AT3G18820.1	PS00675	SIGMA54_INTERACT_1	1
AT1G67120.1	PS00675	SIGMA54_INTERACT_1	1
AT4G37930.1	PS00096	SHMT	1
AT4G11260.1	PS51048	SGS	1
AT2G31650.1	PS50280	SET	2
AT1G03445.1	PS00125	SER_THR_PHOSPHATASE	1
AT4G15410.1	PS51399	SEP	1
AT4G38200.1	PS50190	SEC7	1
AT4G35380.1	PS50190	SEC7	1
AT3G11910.1	PS00304	SASP_1	1
AT3G21110.1	PS01057	SAICAR_SYNTHETASE_1	2
ATMG00520.1	PS50878	RT_POL	1
AT5G66910.1	PS51153	RPW8	1
AT1G33560.1	PS51153	RPW8	1
AT5G15700.2	PS00900	RNA_POL_PHAGE_1	2
AT1G68990.2	PS00900	RNA_POL_PHAGE_1	2
AT2G15430.1	PS00446	RNA_POL_D_30KD	1
ATCG00190.1	PS01166	RNA_POL_BETA	1
AT5G45140.1	PS01166	RNA_POL_BETA	1
AT4G03280.1	PS51296	RIESKE	1
AT4G03100.1	PS50238	RHOGAP	1
AT5G23060.1	PS50206	RHODANESE_3	1
AT2G17820.1	PS50110	RESPONSE_REGULATORY	1
AT1G01790.1	PS51201	RCK_N	1
AT1G19880.1	PS50012	RCC1_3	8
AT4G18430.1	PS51419	RAB	1
AT4G17170.1	PS51419	RAB	2
AT3G18820.1	PS51419	RAB	1
AT2G30800.1	PS51061	R3H	1
AT1G06670.1	PS51061	R3H	1
AT1G49670.2	PS01162	QOR_ZETA_CRYSTAL	1
AT4G16155.1	PS00076	PYRIDINE_REDOX_1	1
AT3G17240.1	PS00076	PYRIDINE_REDOX_1	1
AT1G48030.1	PS00076	PYRIDINE_REDOX_1	1
AT1G74040.1	PS50991	PYR_CT	1
AT1G18500.1	PS50991	PYR_CT	1
AT3G63070.1	PS50812	PWWP	1
AT3G05430.1	PS50812	PWWP	1
AT2G31650.1	PS50812	PWWP	1
AT3G54470.1	PS00103	PUR_PYR_PR_TRANSFER	1
AT2G35390.2	PS00103	PUR_PYR_PR_TRANSFER	1
AT2G16570.1	PS00103	PUR_PYR_PR_TRANSFER	1
AT5G64840.1	PS00589	PTS_HPR_SER	1
AT2G46880.1	PS00589	PTS_HPR_SER	1
AT2G39140.1	PS01149	PSI_RSU	1
AT2G35390.2	PS00114	PRPP_SYNTHASE	1
AT4G14800.2	PS51476	PROTEASOME_BETA_2	2
AT1G21720.1	PS51476	PROTEASOME_BETA_2	2
AT5G40020.1	PS51257	PROKAR_LIPOPROTEIN	1
AT1G21250.1	PS51257	PROKAR_LIPOPROTEIN	1
AT5G14740.1	PS00704	PROK_CO2_ANHYDRASE_1	2
AT3G01500.2	PS00704	PROK_CO2_ANHYDRASE_1	2
AT2G39800.1	PS01223	PROA	1
AT1G17550.1	PS51746	PPM_2	2
AT2G33540.1	PS00387	PPASE	1
AT5G08280.1	PS00533	PORPHOBILINOGEN_DEAM	1
AT4G18180.1	PS00502	POLYGALACTURONASE	1
AT2G16485.1	PS51360	PLUS3	1
AT4G39730.1	PS50095	PLAT	1
AT3G45140.1	PS50095	PLAT	1
AT5G59320.1	PS00597	PLANT_LTP	1
AT5G01870.1	PS00597	PLANT_LTP	1
AT4G18130.1	PS50046	PHYTOCHROME_2	2
AT1G55670.1	PS01026	PHOTOSYSTEM_I_PSAGK	1
ATCG00340.1	PS00419	PHOTOSYSTEM_I_PSAAB	1
AT3G46970.1	PS00102	PHOSPHORYLASE	1
AT2G36850.1	PS00012	PHOSPHOPANTETHEINE	1
AT1G65290.1	PS00012	PHOSPHOPANTETHEINE	1
AT1G59610.1	PS50003	PH_DOMAIN	1
AT5G51820.1	PS00710	PGM_PMM	1
AT1G70730.3	PS00710	PGM_PMM	1
AT4G09010.1	PS50873	PEROXIDASE_4	1
AT4G08390.1	PS50873	PEROXIDASE_4	2
AT1G36160.1	PS00436	PEROXIDASE_2	1
AT5G10770.1	PS51767	PEPTIDASE_A1	1
AT3G18490.1	PS51767	PEPTIDASE_A1	1
AT1G44130.1	PS51767	PEPTIDASE_A1	1
AT1G03230.1	PS51767	PEPTIDASE_A1	1
AT5G01410.1	PS51129	PDXS_SNZ_2	2
AT1G07370.1	PS01251	PCNA_1	2
AT2G01190.1	PS51745	PB1	1
AT4G18130.1	PS50112	PAS	2
AT5G42740.1	PS51463	P_GLUCOSE_ISOMERASE_3	3
AT3G54470.1	PS00156	OMPDECASE	1
AT5G67360.1	PS00879	ODR_DC_2_2	1
AT3G11130.1	PS00878	ODR_DC_2_1	1
AT3G08530.1	PS00878	ODR_DC_2_1	1
AT3G44310.1	PS00920	NITRIL_CHT_1	2
AT5G65630.1	PS51525	NET	1
AT1G73230.1	PS51151	NAC_AB	1
AT3G01600.1	PS51005	NAC	1
AT5G41790.1	PS51774	NAB	1
AT4G14760.1	PS51774	NAB	1
AT5G21105.1	PS00079	MULTICOPPER_OXIDASE1	2
AT1G72090.1	PS01278	MTTASE_RADICAL	1
AT1G72090.1	PS51449	MTTASE_N	1
AT5G13520.1	PS00559	MOLYBDOPTERIN_EUK	1
AT4G35100.1	PS00221	MIP	1
AT3G53420.1	PS00221	MIP	1
AT2G24050.1	PS51366	MI	1
AT5G43330.1	PS00068	MDH	1
AT5G09660.4	PS00068	MDH	1
AT3G15020.1	PS00068	MDH	1
AT2G14050.1	PS50051	MCM_2	1
AT1G44900.1	PS50051	MCM_2	2
AT5G26260.1	PS50144	MATH	4
AT3G11910.1	PS50144	MATH	1
AT5G11670.1	PS00331	MALIC_ENZYMES	1
AT2G13560.1	PS00331	MALIC_ENZYMES	1
AT3G26500.1	PS51450	LRR	9
AT5G26860.1	PS01046	LON_SER	1
AT2G30130.1	PS50891	LOB	1
AT3G55000.1	PS50896	LISH	1
AT1G80490.2	PS50896	LISH	1
AT1G73720.1	PS50896	LISH	1
AT1G15750.1	PS50896	LISH	1
AT4G26910.1	PS00189	LIPOYL	1
AT3G52200.2	PS00189	LIPOYL	2
AT3G25860.1	PS00189	LIPOYL	1
AT3G13930.1	PS00189	LIPOYL	1
AT2G35370.1	PS00189	LIPOYL	1
AT2G35120.1	PS00189	LIPOYL	1
AT3G45140.1	PS51393	LIPOXYGENASE_3	3
AT4G31050.1	PS01313	LIPB	1
AT5G14180.1	PS00120	LIPASE_SER	1
AT4G16690.1	PS00120	LIPASE_SER	1
AT3G62590.1	PS00120	LIPASE_SER	1
AT1G10200.1	PS50023	LIM_DOMAIN_2	2
AT3G20150.1	PS50067	KINESIN_MOTOR_2	1
AT3G16420.1	PS51752	JACALIN_LECTIN	6
AT2G02500.1	PS01295	ISPD	1
AT5G62390.1	PS50096	IQ	1
AT2G22300.1	PS50096	IQ	2
AT3G08947.1	PS50166	IMPORTIN_B_NT	1
AT3G03110.1	PS50166	IMPORTIN_B_NT	1
AT2G16950.1	PS50166	IMPORTIN_B_NT	1
AT1G31190.1	PS00629	IMP_1	2
AT2G04400.1	PS00614	IGPS	1
AT4G35380.1	PS00290	IG_MHC	1
AT1G26630.1	PS00302	IF5A_HYPUSINE	1
AT4G30690.1	PS00938	IF3	1
AT1G65930.1	PS00470	IDH_IMDH	1
AT1G54340.1	PS00470	IDH_IMDH	1
AT1G31180.1	PS00470	IDH_IMDH	1
AT3G06720.1	PS51214	IBB	1
AT5G49910.1	PS00297	HSP70_1	3
AT5G09590.1	PS00297	HSP70_1	3
AT5G02500.1	PS00297	HSP70_1	3
AT3G09440.1	PS00297	HSP70_1	3
AT1G32330.1	PS00434	HSF_DOMAIN	1
AT4G30160.2	PS51089	HP	1
AT4G19710.2	PS01042	HOMOSER_DHGENASE	1
AT4G04890.1	PS50071	HOMEOBOX_2	2
AT1G20700.1	PS50071	HOMEOBOX_2	1
AT1G20696.2	PS50118	HMG_BOX_2	1
AT3G56240.1	PS50846	HMA_2	1
AT2G19110.1	PS50846	HMA_2	1
AT1G66240.1	PS50846	HMA_2	1
AT2G39770.1	PS00101	HEXAPEP_TRANSFERASES	1
AT5G02880.1	PS50237	HECT	1
AT1G70320.1	PS50237	HECT	1
AT1G55860.1	PS50237	HECT	1
AT5G19820.1	PS50077	HEAT_REPEAT	1
AT3G25800.1	PS50077	HEAT_REPEAT	13
AT2G16485.1	PS50829	GYF	1
AT5G41210.1	PS50404	GST_NTER	2
AT4G02520.1	PS50404	GST_NTER	2
AT2G30860.1	PS50404	GST_NTER	2
AT1G74210.1	PS51704	GP_PDE	1
AT1G66980.1	PS51704	GP_PDE	2
AT1G22530.1	PS50866	GOLD	1
AT5G13780.1	PS51186	GNAT	1
AT1G63660.1	PS51553	GMPS_ATP_PPASE	1
AT5G20710.1	PS01182	GLYCOSYL_HYDROL_F35	1
AT3G13790.1	PS00609	GLYCOSYL_HYDROL_F32	1
AT1G68560.1	PS00129	GLYCOSYL_HYDROL_F31_1	1
AT5G42100.1	PS00587	GLYCOSYL_HYDROL_F17	1
AT4G29360.1	PS00587	GLYCOSYL_HYDROL_F17	1
AT2G05790.1	PS00587	GLYCOSYL_HYDROL_F17	1
AT3G09260.1	PS00653	GLYCOSYL_HYDROL_F1_2	1
AT1G66280.1	PS00653	GLYCOSYL_HYDROL_F1_2	1
AT1G66270.1	PS00653	GLYCOSYL_HYDROL_F1_2	1
AT3G06510.2	PS00572	GLYCOSYL_HYDROL_F1_1	1
AT2G17390.1	PS00572	GLYCOSYL_HYDROL_F1_1	1
AT5G40370.2	PS51354	GLUTAREDOXIN_2	1
AT2G16060.1	PS01033	GLOBIN	2
AT5G37600.1	PS00180	GLNA_1	2
AT5G35630.1	PS00180	GLNA_1	2
AT5G18170.1	PS00074	GLFV_DEHYDROGENASE	1
AT4G30270.1	PS51762	GH16_2	4
AT4G25810.1	PS51762	GH16_2	2
AT3G03470.1	PS01034	GH16_1	1
AT1G58370.1	PS51760	GH10_2	2
AT5G42080.1	PS51388	GED	1
AT1G59610.1	PS51388	GED	1
AT2G16570.1	PS51278	GATASE_TYPE_2	1
AT4G26900.1	PS51273	GATASE_TYPE_1	1
AT1G74260.1	PS51273	GATASE_TYPE_1	1
AT1G63660.1	PS51273	GATASE_TYPE_1	1
AT1G12900.1	PS00071	GAPDH	1
AT3G27300.1	PS00069	G6P_DEHYDROGENASE	1
AT5G13650.2	PS51722	G_TR_2	2
AT4G11160.1	PS51722	G_TR_2	1
AT4G02930.1	PS51722	G_TR_2	2
AT2G18720.1	PS51722	G_TR_2	1
AT1G62750.1	PS51722	G_TR_2	2
AT1G56070.1	PS51722	G_TR_2	1
AT1G21160.1	PS51722	G_TR_2	1
AT1G18070.3	PS51722	G_TR_2	2
AT1G56070.1	PS00301	G_TR_1	1
AT3G25860.1	PS00237	G_PROTEIN_RECEP_F1_1	1
AT1G20960.1	PS00237	G_PROTEIN_RECEP_F1_1	1
AT5G42080.1	PS51718	G_DYNAMIN_2	2
AT1G59610.1	PS51718	G_DYNAMIN_2	2
AT4G02790.1	PS51721	G_CP	1
AT3G07050.1	PS51721	G_CP	1
AT2G31650.1	PS51542	FYRN	1
AT2G31650.1	PS51543	FYRC	1
AT2G47510.1	PS00163	FUMARATE_LYASES	1
AT1G64460.1	PS00163	FUMARATE_LYASES	1
AT4G25340.1	PS50059	FKBP_PPIASE	1
AT3G23900.1	PS50194	FILAMIN_REPEAT	1
AT1G62380.1	PS51471	FE2OG_OXY	1
AT2G33540.1	PS50969	FCP1	1
AT3G55800.1	PS00124	FBPASE	1
AT3G54050.1	PS00124	FBPASE	1
AT5G56820.1	PS50181	FBOX	1
AT4G05470.1	PS50181	FBOX	1
AT1G43800.1	PS00574	FATTY_ACID_DESATUR_2	1
AT5G55730.1	PS50213	FAS1	2
AT5G44380.1	PS51387	FAD_PCMH	2
AT4G20830.1	PS51387	FAD_PCMH	1
AT3G43600.1	PS51387	FAD_PCMH	1
AT2G27150.1	PS51387	FAD_PCMH	1
AT5G17770.1	PS51384	FAD_FR	1
AT2G03250.1	PS51380	EXS	1
AT1G26730.1	PS51380	EXS	1
AT5G02260.1	PS50842	EXPANSIN_EG45	2
AT3G45970.1	PS50842	EXPANSIN_EG45	2
AT3G45960.2	PS50842	EXPANSIN_EG45	2
AT5G15090.1	PS00558	EUKARYOTIC_PORIN	1
AT3G01280.1	PS00558	EUKARYOTIC_PORIN	1
AT4G38220.2	PS00014	ER_TARGET	1
AT3G09260.1	PS00014	ER_TARGET	1
AT1G77510.1	PS00014	ER_TARGET	1
AT1G66280.1	PS00014	ER_TARGET	1
AT1G66270.1	PS00014	ER_TARGET	1
AT1G56340.1	PS00014	ER_TARGET	1
AT1G52260.1	PS00014	ER_TARGET	1
AT2G45300.1	PS00104	EPSP_SYNTHASE_1	2
AT5G11710.1	PS50942	ENTH	1
AT2G36530.1	PS00164	ENOLASE	1
AT1G74030.1	PS00164	ENOLASE	1
AT1G16260.1	PS01187	EGF_CA	1
AT1G21250.1	PS50026	EGF_3	3
AT1G21250.1	PS01186	EGF_2	1
AT4G31490.1	PS00022	EGF_1	1
AT5G12110.1	PS00825	EF1BD_2	1
AT1G30230.2	PS00824	EF1BD_1	2
AT4G11120.1	PS01127	EF_TS_2	1
AT4G23650.1	PS50222	EF_HAND_2	8
AT3G17470.1	PS50222	EF_HAND_2	4
AT2G44310.1	PS50222	EF_HAND_2	4
AT1G62820.1	PS50222	EF_HAND_2	4
AT5G46360.1	PS00018	EF_HAND_1	1
AT3G03270.1	PS00018	EF_HAND_1	1
AT1G55040.1	PS00018	EF_HAND_1	1
AT2G40930.1	PS51283	DUSP	1
AT5G35735.1	PS50836	DOMON	1
AT3G07390.1	PS50836	DOMON	1
AT5G18750.1	PS50076	DNAJ_2	1
AT3G08970.1	PS50076	DNAJ_2	2
AT5G63960.2	PS00116	DNA_POLYMERASE_B	1
AT4G02070.1	PS00486	DNA_MISMATCH_REPAIR_2	1
AT3G20475.1	PS00486	DNA_MISMATCH_REPAIR_2	1
AT4G22930.1	PS00482	DIHYDROOROTASE_1	2
AT5G23300.1	PS00911	DHODEHASE_1	2
AT1G26110.1	PS51512	DFDF	1
AT1G20440.1	PS00315	DEHYDRIN_1	4
AT4G29840.1	PS00165	DEHYDRATASE_SER_THR	1
AT3G10050.1	PS00165	DEHYDRATASE_SER_THR	1
AT5G38690.1	PS50827	DDT	1
AT5G35210.1	PS50827	DDT	1
AT5G63770.1	PS50146	DAGK	1
AT1G68010.2	PS00065	D_2_HYDROXYACID_DH_1	1
AT1G17745.2	PS00065	D_2_HYDROXYACID_DH_1	3
AT2G24200.1	PS00631	CYTOSOL_AP	1
AT5G38970.1	PS00086	CYTOCHROME_P450	1
AT5G24900.1	PS00086	CYTOCHROME_P450	2
AT3G30180.1	PS00086	CYTOCHROME_P450	1
AT3G03470.1	PS00086	CYTOCHROME_P450	1
AT1G13710.1	PS00086	CYTOCHROME_P450	1
AT5G35735.1	PS50939	CYTOCHROME_B561	1
AT5G53560.1	PS50255	CYTOCHROME_B5_2	2
AT1G68720.1	PS51747	CYT_DCMP_DEAMINASES_2	1
AT3G57050.1	PS00868	CYS_MET_METAB_PP	1
AT5G46210.1	PS50069	CULLIN_2	2
AT5G25540.1	PS51140	CUE	1
AT1G80490.2	PS50897	CTLH	1
AT1G73720.1	PS50897	CTLH	1
AT1G15750.1	PS50897	CTLH	1
AT4G34870.1	PS50072	CSA_PPIASE_2	2
AT3G22920.1	PS50072	CSA_PPIASE_2	1
AT2G16600.1	PS50072	CSA_PPIASE_2	2
AT4G11260.1	PS51203	CS	1
AT3G23070.1	PS51295	CRM	3
AT4G03100.1	PS50108	CRIB	1
AT3G24840.1	PS50191	CRAL_TRIO	1
AT1G55840.1	PS50191	CRAL_TRIO	1
AT1G22530.1	PS50191	CRAL_TRIO	1
AT5G62530.1	PS00867	CPSASE_2	1
AT2G01970.1	PS00867	CPSASE_2	1
AT1G36160.1	PS00867	CPSASE_2	1
AT1G29900.1	PS00866	CPSASE_1	4
AT1G20340.1	PS00196	COPPER_BLUE	1
AT5G08530.1	PS00644	COMPLEX1_51K_1	2
AT5G11770.1	PS01150	COMPLEX1_20K	1
AT2G19110.1	PS01229	COF_2	1
AT1G36160.1	PS50980	COA_CT_NTER	2
AT3G44310.1	PS50263	CN_HYDROLASE	1
AT5G50920.1	PS00871	CLPAB_2	1
AT5G50920.1	PS00870	CLPAB_1	1
AT5G15450.1	PS00870	CLPAB_1	2
AT5G23140.1	PS00381	CLP_PROTEASE_SER	2
AT1G02560.1	PS00381	CLP_PROTEASE_SER	2
ATCG00670.1	PS00382	CLP_PROTEASE_HIS	1
AT5G45390.1	PS00382	CLP_PROTEASE_HIS	1
AT2G44350.2	PS00480	CITRATE_SYNTHASE	1
AT5G25060.1	PS51391	CID	1
AT3G63070.1	PS51391	CID	1
AT2G13370.1	PS50013	CHROMO_2	2
AT3G12500.1	PS00773	CHITINASE_19_1	2
AT3G12500.1	PS50941	CHIT_BIND_I_2	2
AT3G11130.1	PS50236	CHCR	7
AT3G08530.1	PS50236	CHCR	7
AT3G23990.1	PS00296	CHAPERONINS_CPN60	1
AT3G13860.1	PS00296	CHAPERONINS_CPN60	1
AT2G33210.1	PS00296	CHAPERONINS_CPN60	1
AT4G26700.1	PS50021	CH	5
AT2G22300.1	PS51437	CG_1	1
AT3G02930.1	PS00268	CECROPIN	1
AT5G10690.1	PS51371	CBS	1
AT5G26570.1	PS51166	CBM20	1
AT1G20620.1	PS51402	CATALASE_3	2
AT3G45010.1	PS00131	CARBOXYPEPT_SER_SER	2
AT3G10410.1	PS00131	CARBOXYPEPT_SER_SER	2
AT5G61900.1	PS50004	C2	2
AT4G34150.1	PS50004	C2	1
AT1G70800.1	PS50004	C2	1
AT1G20080.1	PS50004	C2	2
AT3G57890.2	PS51329	C_CAP_COFACTOR_C	1
AT1G68880.1	PS00036	BZIP_BASIC	1
AT1G55040.1	PS00036	BZIP_BASIC	1
AT2G12940.1	PS50217	BZIP	1
AT1G68880.1	PS50217	BZIP	1
AT4G19660.1	PS50097	BTB	1
AT5G65630.1	PS50014	BROMODOMAIN_2	1
AT1G32750.1	PS50014	BROMODOMAIN_2	2
AT2G33540.1	PS50172	BRCT	1
AT4G31050.1	PS51733	BPL_LPL_CATALYTIC	1
AT5G16390.1	PS50968	BIOTINYL_LIPOYL	1
AT4G26910.1	PS50968	BIOTINYL_LIPOYL	1
AT3G52200.2	PS50968	BIOTINYL_LIPOYL	2
AT3G25860.1	PS50968	BIOTINYL_LIPOYL	1
AT3G13930.1	PS50968	BIOTINYL_LIPOYL	1
AT2G35370.1	PS50968	BIOTINYL_LIPOYL	1
AT2G35120.1	PS50968	BIOTINYL_LIPOYL	1
AT1G36160.1	PS50968	BIOTINYL_LIPOYL	1
AT5G16390.1	PS00188	BIOTIN	1
AT1G36160.1	PS00188	BIOTIN	1
AT2G45540.2	PS50197	BEACH	1
AT1G58230.1	PS50197	BEACH	1
AT1G36160.1	PS50979	BC	1
AT5G24050.1	PS50863	B3	1
AT1G50680.1	PS50863	B3	1
AT5G46290.3	PS00606	B_KETOACYL_SYNTHASE	1
AT3G47950.1	PS00154	ATPASE_E1_E2	1
AT3G21180.1	PS00154	ATPASE_E1_E2	1
AT2G19110.1	PS00154	ATPASE_E1_E2	1
AT1G68710.1	PS00154	ATPASE_E1_E2	1
AT1G07670.1	PS00154	ATPASE_E1_E2	1
ATCG00120.1	PS00152	ATPASE_ALPHA_BETA	1
AT5G08690.1	PS00152	ATPASE_ALPHA_BETA	1
AT2G07698.1	PS00152	ATPASE_ALPHA_BETA	1
AT2G20420.1	PS50975	ATP_GRASP	1
AT1G36160.1	PS50975	ATP_GRASP	1
AT1G29900.1	PS50975	ATP_GRASP	2
AT1G21250.1	PS00010	ASX_HYDROXYL	1
AT5G10770.1	PS00141	ASP_PROTEASE	1
AT3G18490.1	PS00141	ASP_PROTEASE	1
AT1G44130.1	PS00141	ASP_PROTEASE	2
AT3G13235.1	PS50175	ASP_PROT_RETROV	1
AT3G54850.1	PS50176	ARM_REPEAT	2
AT3G06720.1	PS50176	ARM_REPEAT	4
AT4G08870.1	PS51409	ARGINASE_2	1
AT4G38220.2	PS00759	ARGE_DAPE_CPG2_2	1
AT3G20310.1	PS51032	AP2_ERF	1
AT1G80580.1	PS51032	AP2_ERF	1
AT1G50680.1	PS51032	AP2_ERF	1
AT1G35720.1	PS00223	ANNEXIN	1
AT5G07270.1	PS50088	ANK_REPEAT	5
AT3G18670.1	PS50088	ANK_REPEAT	2
AT4G19660.1	PS50297	ANK_REP_REGION	2
AT2G30800.1	PS50297	ANK_REP_REGION	1
AT2G22300.1	PS50297	ANK_REP_REGION	2
AT2G17390.1	PS50297	ANK_REP_REGION	3
AT1G06670.1	PS50297	ANK_REP_REGION	1
AT5G55060.1	PS00455	AMP_BINDING	1
AT4G14070.1	PS00455	AMP_BINDING	1
AT3G25660.1	PS00571	AMIDASES	1
AT3G56310.1	PS00512	ALPHA_GALACTOSIDASE	1
AT4G33170.1	PS00159	ALDOLASE_KDPG_KHG_1	1
AT4G38970.1	PS00158	ALDOLASE_CLASS_I	1
AT3G52930.1	PS00158	ALDOLASE_CLASS_I	1
AT2G36460.1	PS00158	ALDOLASE_CLASS_I	1
AT2G21330.1	PS00158	ALDOLASE_CLASS_I	1
AT2G37760.2	PS00798	ALDOKETO_REDUCTASE_1	3
AT2G21250.1	PS00798	ALDOKETO_REDUCTASE_1	3
AT1G54100.1	PS00687	ALDEHYDE_DEHYDR_GLU	1
AT5G62530.1	PS00070	ALDEHYDE_DEHYDR_CYS	1
AT1G74040.1	PS00815	AIPM_HOMOCIT_SYNTH_1	1
AT1G18500.1	PS00815	AIPM_HOMOCIT_SYNTH_1	1
AT5G48300.1	PS00808	ADP_GLC_PYROPHOSPH_1	3
AT5G15950.1	PS01336	ADOMETDC	1
AT3G17390.1	PS00376	ADOMET_SYNTHASE_1	2
AT1G02500.1	PS00376	ADOMET_SYNTHASE_1	2
AT4G13940.1	PS00738	ADOHCYASE_1	2
AT5G43940.2	PS00059	ADH_ZINC	1
AT1G77120.1	PS00059	ADH_ZINC	1
AT1G49670.2	PS00061	ADH_SHORT	1
AT1G24360.1	PS00061	ADH_SHORT	1
AT1G29900.1	PS00913	ADH_IRON_1	1
AT3G45300.1	PS00072	ACYL_COA_DH_1	2
AT4G26700.1	PS00020	ACTININ_2	2
AT3G10050.1	PS51672	ACT_LIKE	2
AT5G04740.1	PS51671	ACT	2
AT4G19710.2	PS51671	ACT	2
AT1G17745.2	PS51671	ACT	1
AT1G65290.1	PS50075	ACP_DOMAIN	1
AT5G27630.1	PS51228	ACB_2	1
AT5G58290.1	PS00674	AAA	1
AT5G43010.1	PS00674	AAA	1
AT5G42270.1	PS00674	AAA	1
AT4G04910.1	PS00674	AAA	1
AT2G30950.1	PS00674	AAA	1
AT2G20140.1	PS00674	AAA	1
AT1G50250.1	PS00674	AAA	1
AT1G50200.1	PS50860	AA_TRNA_LIGASE_II_ALA	1
AT5G26830.1	PS50862	AA_TRNA_LIGASE_II	1
AT4G31180.1	PS50862	AA_TRNA_LIGASE_II	1
AT3G46100.1	PS50862	AA_TRNA_LIGASE_II	1
AT3G13490.1	PS50862	AA_TRNA_LIGASE_II	1
AT1G29880.1	PS50862	AA_TRNA_LIGASE_II	1
AT1G17960.1	PS50862	AA_TRNA_LIGASE_II	1
AT5G26710.1	PS00178	AA_TRNA_LIGASE_I	1
AT4G19710.2	PS00178	AA_TRNA_LIGASE_I	1
AT4G13780.1	PS00178	AA_TRNA_LIGASE_I	1
AT4G10320.1	PS00178	AA_TRNA_LIGASE_I	1
AT1G75790.1	PS00178	AA_TRNA_LIGASE_I	1
AT1G09620.1	PS00178	AA_TRNA_LIGASE_I	1
AT2G13360.1	PS00595	AA_TRANSFER_CLASS_5	1
AT3G49680.1	PS00770	AA_TRANSFER_CLASS_4	1
AT5G63570.1	PS00600	AA_TRANSFER_CLASS_3	1
AT5G11670.1	PS00599	AA_TRANSFER_CLASS_2	1
AT3G13860.1	PS00599	AA_TRANSFER_CLASS_2	1
AT2G22250.2	PS00105	AA_TRANSFER_CLASS_1	1
AT4G19210.1	PS51379	4FE4S_FER_2	2
AT3G43600.1	PS51085	2FE2S_FER_2	2
AT2G27150.1	PS51085	2FE2S_FER_2	2
AT5G10450.4	PS00796	1433_1	2
	of
