# Supplementary material for: The RNA-binding protein repertoire of Arabidopsis thaliana
Source: Sci Rep. 2016 Jul 11;6:29766. doi: 10.1038/srep29766 (PMC4942612; doi:10.1038/srep29766)
Supplement: Supplementary Table S4 [file srep29766-s4.xlsx]

## Sheet: Suppl Table S4
The RNA-binding protein repertoire of Arabidopsis thaliana
Claudius Marondedze, Ludivine Thomas, Natalia L. Serrano, Kathryn S. Lilley, Chris Gehring
Supplementary Table S4. Gene ontology enrichment in the Arabidopsis RB-proteome.
November 14 (AGRIGO)ALL RBP from Arabidopsis
GO_acc	term_type	Term	queryitem	querytotal	bgitem	bgtotal	pvalue	FDR	entries
GO:0044237	P	cellular metabolic process	451	1137	8722	37767	1.3e-34	1.9e-31	AT4G22890, AT3G14790, AT1G31180, AT2G31610, AT5G41520, AT1G67470, AT3G46440, AT3G12780, AT2G02470, AT5G08690, AT1G47260, AT4G31050, AT3G11400, AT4G29410, AT3G25860, AT2G16485, AT4G16720, AT1G64520, AT5G06000, AT5G48300, AT3G61860, AT5G16130, AT4G31580, AT2G13540, AT5G66130, AT1G33120, AT4G24770, AT5G02450, AT5G11380, AT2G19680, AT3G52930, AT4G38630, AT3G18090, AT5G49810, AT2G39800, AT4G05470, AT1…
GO:0009987	P	cellular process	553	1137	11684	37767	1.4e-34	1.9e-31	AT4G22890, AT5G06870, AT5G44870, AT3G14790, AT1G31180, AT2G31610, AT5G41520, AT1G67470, AT3G46440, AT3G45970, AT3G12780, AT5G15450, AT2G02470, AT5G08690, AT1G72840, AT1G47260, AT4G31050, AT3G11400, AT4G29410, AT3G25860, AT4G01660, AT2G16485, AT4G16720, AT5G48650, AT5G06000, AT5G48300, AT1G01160, AT3G48930, AT1G20696, AT3G61860, AT5G16130, AT5G41790, AT4G31580, AT2G13540, AT5G66130, AT1G33120, AT4…
GO:0008152	P	metabolic process	510	1137	10614	37767	2.2e-32	2e-29	AT4G22890, AT5G60160, AT3G14790, AT1G31180, AT2G31610, AT5G41520, AT1G67470, AT3G46440, AT3G12780, AT2G02470, AT5G08690, AT1G47260, AT4G31050, AT3G11400, AT4G29410, AT3G25860, AT2G16485, AT4G16720, AT1G64520, AT5G06000, AT5G48300, AT2G05790, AT3G61860, AT5G16130, AT4G13360, AT2G13540, AT5G66130, AT1G33120, AT4G24770, AT5G02450, AT5G11380, AT2G19680, AT3G52930, AT4G38630, AT3G18090, AT2G05920, AT5…
GO:0034641	P	cellular nitrogen compound metabolic process	69	1137	506	37767	3.3e-23	2.2e-20	AT2G04400, AT3G52930, AT5G35630, AT2G36460, AT4G10320, AT3G13490, AT4G33510, AT1G14810, AT1G74040, AT5G50920, AT2G39800, AT2G21330, AT1G31180, AT3G17390, AT5G01410, AT4G23100, AT1G17745, AT4G19710, AT4G29840, AT1G09620, AT5G54810, AT1G02500, AT2G16570, AT1G08520, AT3G10050, AT1G26640, AT4G21470, AT5G26710, AT4G26900, AT5G66120, AT1G18500, AT1G32230, AT2G26080, AT1G44180, AT3G57050, AT1G63660, AT1…
GO:0044238	P	primary metabolic process	422	1137	8995	37767	4.9e-23	2.6e-20	AT5G60160, AT3G14790, AT1G31180, AT2G31610, AT5G41520, AT1G67470, AT3G46440, AT3G12780, AT2G02470, AT5G08690, AT4G31050, AT3G11400, AT4G29410, AT2G16485, AT4G16720, AT1G64520, AT5G06000, AT5G48300, AT2G05790, AT3G61860, AT5G16130, AT4G31580, AT2G13540, AT5G66130, AT1G33120, AT4G24770, AT5G02450, AT5G11380, AT2G19680, AT3G52930, AT4G38630, AT3G18090, AT2G05920, AT5G49810, AT2G39800, AT4G05470, AT1…
GO:0050896	P	response to stimulus	231	1137	4057	37767	1.4e-20	6.4e-18	AT2G47510, AT5G60160, AT5G06870, AT3G47950, AT2G40030, AT5G44870, AT3G61220, AT5G51820, AT4G25560, AT2G31610, AT3G56240, AT5G01410, AT1G73230, AT5G61900, AT3G12780, AT5G46210, AT2G21250, AT3G12500, AT5G43060, AT1G72840, AT4G34350, AT5G50250, AT1G66270, AT1G69440, AT3G15020, AT1G49670, AT3G09260, AT2G20420, AT4G11260, AT5G06860, AT1G64520, AT5G48300, AT2G20360, AT2G17870, AT3G54470, AT2G24200, AT4…
GO:0046686	P	response to cadmium ion	37	1137	178	37767	3.6e-18	1.4e-15	AT5G60160, AT3G52930, AT5G11170, AT2G36460, AT4G10320, AT3G18190, AT1G30230, AT1G29880, AT1G12000, AT2G45290, AT4G23100, AT5G61780, AT2G21250, AT4G39230, AT1G65930, AT5G13420, AT4G23670, AT5G63680, AT2G20420, AT3G13235, AT5G07350, AT2G37760, AT1G11860, AT3G09440, AT3G54470, AT2G24200, AT2G33800, AT1G70730, AT5G51830, AT5G42740, AT3G02530, AT4G26970, AT2G05710, AT1G60420, AT4G13780, AT3G20390, AT4…
GO:0010035	P	response to inorganic substance	45	1137	279	37767	5.1e-18	1.7e-15	AT5G60160, AT3G52930, AT5G11170, AT2G36460, AT4G10320, AT3G56240, AT3G18190, AT1G30230, AT1G32230, AT1G29880, AT1G12000, AT2G45290, AT4G23100, AT5G61780, AT2G21250, AT3G27820, AT4G39230, AT1G65930, AT5G13420, AT1G20620, AT4G23670, AT5G63680, AT2G20420, AT3G13235, AT5G07350, AT2G37760, AT1G11860, AT3G09440, AT3G54470, AT2G24200, AT2G33800, AT4G00860, AT1G70730, AT5G51830, AT5G42740, AT4G25100, AT3…
GO:0044249	P	cellular biosynthetic process	254	1137	4925	37767	2.1e-17	6.2e-15	AT3G13490, AT2G40030, AT3G09500, AT5G45140, AT5G58550, AT5G51820, ATCG00190, AT5G50920, AT4G25560, AT1G31180, AT2G31610, AT4G18300, AT5G41520, AT2G07698, AT3G57660, AT4G19710, AT1G09620, AT1G08520, AT4G34110, AT3G45260, AT2G39770, AT2G02470, AT5G08690, AT5G66120, AT1G18500, AT4G34350, AT1G47260, AT4G31050, AT3G11400, AT1G63660, AT4G29410, AT3G25860, AT3G04770, AT2G16485, AT4G16720, AT2G13360, AT1…
GO:0009058	P	biosynthetic process	261	1137	5118	37767	2.5e-17	6.6e-15	AT3G13490, AT2G40030, AT3G09500, AT5G45140, AT5G38970, AT5G51820, ATCG00190, AT5G50920, AT4G25560, AT1G31180, AT2G31610, AT4G18300, AT5G41520, AT2G07698, AT3G57660, AT4G19710, AT1G09620, AT1G08520, AT4G34110, AT3G45260, AT2G39770, AT2G02470, AT5G08690, AT5G66120, AT1G18500, AT4G34350, AT1G47260, AT4G31050, AT3G11400, AT1G63660, AT4G29410, AT3G25860, AT3G04770, AT2G16485, AT4G16720, AT2G13360, AT1…
GO:0006412	P	translation	109	1137	1445	37767	3.6e-17	8.8e-15	AT3G13490, AT3G09500, AT3G62870, AT2G31610, AT4G18300, AT5G41520, AT4G34110, AT3G46040, AT3G11400, AT4G10320, AT4G29410, AT3G04770, AT4G16720, AT3G05560, AT3G25520, AT5G16130, AT1G02780, AT5G02870, AT4G02230, AT1G20340, AT1G33120, AT5G39850, AT4G30690, AT4G34670, AT4G31180, AT2G13540, AT4G02930, AT2G18020, AT3G04840, AT5G35530, AT2G43030, AT2G09990, AT2G24050, AT1G18070, AT2G36620, AT3G55280, AT3…
GO:0006082	P	organic acid metabolic process	77	1137	860	37767	5.4e-16	1.1e-13	AT2G04400, AT3G13490, AT5G35630, AT4G10320, AT3G12290, AT4G33510, AT1G14810, AT1G74040, AT2G39800, AT1G31180, AT3G17390, AT5G09660, AT5G01410, AT5G17920, AT1G17745, AT4G19710, AT4G29840, AT1G09620, AT5G54810, AT1G02500, AT5G13520, AT2G45300, AT3G10050, AT3G13930, AT2G39770, AT5G26710, AT4G26900, AT5G66120, AT1G18500, AT4G34350, AT2G26080, AT1G44180, AT4G31050, AT3G57050, AT1G63660, AT1G29900, AT1…
GO:0010038	P	response to metal ion	39	1137	238	37767	5.3e-16	1.1e-13	AT5G60160, AT3G52930, AT5G11170, AT2G36460, AT4G10320, AT3G18190, AT1G30230, AT1G29880, AT1G12000, AT2G45290, AT4G23100, AT5G61780, AT2G21250, AT4G39230, AT1G65930, AT5G13420, AT4G23670, AT5G63680, AT2G20420, AT3G13235, AT5G07350, AT2G37760, AT1G11860, AT3G09440, AT3G54470, AT2G24200, AT2G33800, AT1G70730, AT5G51830, AT5G42740, AT4G25100, AT3G02530, AT4G26970, AT2G05710, AT1G20340, AT1G60420, AT4…
GO:0006950	P	response to stress	145	1137	2320	37767	6.6e-16	1.3e-13	AT2G47510, AT5G06870, AT3G47950, AT3G12780, AT5G44870, AT3G61220, AT5G51820, AT2G31610, AT3G56240, AT5G01410, AT1G73230, AT5G61900, AT5G46210, AT5G15450, AT5G43060, AT1G72840, AT5G50250, AT1G66270, AT3G15020, AT1G49670, AT4G11260, AT5G06860, AT1G64520, AT2G20360, AT2G17870, AT2G36530, AT4G23670, AT3G20475, AT3G20310, AT4G28510, AT5G66130, AT3G13790, AT4G19660, AT1G09340, AT5G38470, AT5G66910, AT3…
GO:0019752	P	carboxylic acid metabolic process	76	1137	859	37767	1.5e-15	2.5e-13	AT2G04400, AT3G13490, AT5G35630, AT4G10320, AT3G12290, AT4G33510, AT1G14810, AT1G74040, AT2G39800, AT1G31180, AT3G17390, AT5G09660, AT5G01410, AT5G17920, AT1G17745, AT4G19710, AT4G29840, AT1G09620, AT5G54810, AT1G02500, AT5G13520, AT2G45300, AT3G10050, AT3G13930, AT2G39770, AT5G26710, AT4G26900, AT5G66120, AT1G18500, AT4G34350, AT2G26080, AT1G44180, AT4G31050, AT3G57050, AT1G63660, AT1G29900, AT1…
GO:0043436	P	oxoacid metabolic process	76	1137	859	37767	1.5e-15	2.5e-13	AT2G04400, AT3G13490, AT5G35630, AT4G10320, AT3G12290, AT4G33510, AT1G14810, AT1G74040, AT2G39800, AT1G31180, AT3G17390, AT5G09660, AT5G01410, AT5G17920, AT1G17745, AT4G19710, AT4G29840, AT1G09620, AT5G54810, AT1G02500, AT5G13520, AT2G45300, AT3G10050, AT3G13930, AT2G39770, AT5G26710, AT4G26900, AT5G66120, AT1G18500, AT4G34350, AT2G26080, AT1G44180, AT4G31050, AT3G57050, AT1G63660, AT1G29900, AT1…
GO:0042180	P	cellular ketone metabolic process	76	1137	882	37767	5.4e-15	8.6e-13	AT2G04400, AT3G13490, AT5G35630, AT4G10320, AT3G12290, AT4G33510, AT1G14810, AT1G74040, AT2G39800, AT1G31180, AT3G17390, AT5G09660, AT5G01410, AT5G17920, AT1G17745, AT4G19710, AT4G29840, AT1G09620, AT5G54810, AT1G02500, AT5G13520, AT2G45300, AT3G10050, AT3G13930, AT2G39770, AT5G26710, AT4G26900, AT5G66120, AT1G18500, AT4G34350, AT2G26080, AT1G44180, AT4G31050, AT3G57050, AT1G63660, AT1G29900, AT1…
GO:0044260	P	cellular macromolecule metabolic process	298	1137	6447	37767	1.9e-14	2.8e-12	AT5G46210, AT3G13300, AT1G79550, AT3G13490, AT2G40030, AT3G09500, AT2G28100, AT2G31650, AT4G11260, AT5G45140, AT5G51820, ATCG00190, AT5G43810, AT4G25560, AT3G23750, AT2G31610, AT4G18300, AT5G41520, AT3G57660, AT2G36720, AT1G09620, AT3G45260, AT1G06670, AT1G43190, AT4G34110, AT3G12780, AT4G28650, AT2G02470, AT5G18750, AT1G12900, AT5G50250, AT3G46040, AT4G31050, AT3G25840, AT3G11400, AT1G69440, AT4…
GO:0043170	P	macromolecule metabolic process	322	1137	7127	37767	1.9e-14	2.8e-12	AT5G46210, AT3G13300, ATCG00670, AT1G79550, AT3G13490, AT2G40030, AT5G60160, AT3G09500, AT2G28100, AT2G31650, AT4G11260, AT5G45140, AT5G51820, ATCG00190, AT5G43810, AT4G25560, AT3G23750, AT2G31610, AT4G18300, AT5G41520, AT3G57660, AT2G36720, AT1G09620, AT3G45260, AT1G06670, AT1G43190, AT4G34110, AT3G12780, AT4G28650, AT3G28500, AT2G02470, AT5G18750, AT1G12900, AT5G50250, AT3G46040, AT4G31050, AT3…
GO:0009628	P	response to abiotic stimulus	103	1137	1471	37767	2.5e-14	3.4e-12	AT3G47950, AT3G12780, AT5G46210, AT5G51820, AT2G31610, AT5G01410, AT1G73230, AT5G61900, AT5G15450, AT5G43060, AT1G20620, AT3G16460, AT5G43940, AT1G64520, AT5G48300, AT2G17870, AT2G36530, AT4G23670, AT3G50820, AT3G20310, AT2G30950, AT2G13540, AT2G05710, AT1G20340, AT1G09340, AT5G38470, AT5G03740, AT3G52930, AT1G48050, AT1G15950, AT1G44575, AT5G35530, AT2G39800, AT5G18170, AT2G37220, AT1G77120, AT1…
GO:0044106	P	cellular amine metabolic process	49	1137	438	37767	7.8e-14	1e-11	AT2G04400, AT3G13490, AT5G35630, AT4G10320, AT4G33510, AT1G14810, AT1G74040, AT2G39800, AT1G31180, AT3G17390, AT5G01410, AT1G17745, AT4G19710, AT4G29840, AT1G09620, AT5G54810, AT1G02500, AT2G45300, AT3G10050, AT1G26640, AT1G62380, AT5G26710, AT4G26900, AT5G66120, AT1G18500, AT2G26080, AT1G44180, AT1G63660, AT1G29900, AT5G38530, AT4G08870, AT2G35120, AT4G38220, AT1G72550, AT5G17920, AT3G46100, AT4…
GO:0009266	P	response to temperature stimulus	51	1137	485	37767	2.1e-13	2.6e-11	AT3G12780, AT1G48050, AT3G16460, AT1G15950, AT3G09440, AT4G39260, AT5G51820, AT1G35515, AT5G49910, AT3G17390, AT2G37220, AT5G61900, AT1G20440, AT4G23100, AT3G08970, AT5G15450, AT4G34150, AT3G55280, AT3G23990, AT2G39770, AT1G20620, ATCG00120, AT3G06510, AT4G38630, AT2G35040, AT5G43940, AT3G09200, AT1G64520, AT4G36020, AT5G02500, AT2G17870, AT1G32060, AT3G01500, AT4G13850, AT2G33800, AT3G23700, AT3…
GO:0006091	P	generation of precursor metabolites and energy	38	1137	285	37767	4.2e-13	4.9e-11	AT4G22890, AT2G19680, AT3G12780, AT2G44350, AT3G55440, AT1G79040, AT1G06680, AT4G03280, AT4G12800, AT3G58730, AT1G12000, AT5G08530, AT1G77120, AT5G17770, AT1G15120, AT5G08690, AT1G50250, AT1G12900, AT3G22690, AT2G46505, AT4G32470, AT4G26270, AT2G07698, AT1G55670, AT1G74030, AT3G54890, AT5G11770, AT1G79550, AT5G63680, AT4G26910, AT5G42740, AT2G30950, AT3G50820, AT5G43330, AT4G11960, ATCG00340, AT2…
GO:0006520	P	cellular amino acid metabolic process	47	1137	430	37767	5.4e-13	6.1e-11	AT2G04400, AT3G13490, AT5G35630, AT4G10320, AT4G33510, AT1G14810, AT1G74040, AT2G39800, AT1G31180, AT3G17390, AT5G01410, AT1G17745, AT4G19710, AT4G29840, AT1G09620, AT5G54810, AT1G02500, AT2G45300, AT3G10050, AT1G26640, AT1G62380, AT5G26710, AT4G26900, AT5G66120, AT1G18500, AT2G26080, AT1G44180, AT1G63660, AT1G29900, AT5G38530, AT2G35120, AT4G38220, AT1G72550, AT5G17920, AT3G46100, AT4G33010, AT3…
GO:0006807	P	nitrogen compound metabolic process	193	1137	3826	37767	2.7e-12	2.9e-10	AT3G13300, AT3G13490, AT2G40030, AT5G46210, AT5G45140, AT5G58550, AT5G46250, AT5G43810, AT4G25560, AT1G31180, AT5G01410, AT2G07698, AT3G57660, AT4G19710, AT3G46440, AT1G08520, AT3G45260, AT2G02470, AT5G08690, AT5G66120, AT1G18500, AT2G26080, AT5G50250, AT1G69440, AT1G63660, AT5G52470, AT1G43190, AT2G16485, AT1G44900, AT1G09620, AT3G54470, AT4G33010, AT1G55670, ATCG00190, AT3G20310, AT5G63570, AT4…
GO:0009308	P	amine metabolic process	50	1137	521	37767	8e-12	8.3e-10	AT2G04400, AT3G13490, AT5G35630, AT4G10320, AT4G33510, AT1G14810, AT1G74040, AT2G39800, AT1G31180, AT3G17390, AT5G01410, AT1G17745, AT4G19710, AT4G29840, AT1G09620, AT5G54810, AT1G02500, AT2G45300, AT3G10050, AT1G26640, AT1G62380, AT5G26710, AT4G26900, AT5G66120, AT1G18500, AT2G26080, AT1G44180, AT1G63660, AT1G29900, AT5G38530, AT4G08870, AT2G35120, AT4G38220, AT1G72550, AT5G17920, AT3G46100, AT4…
GO:0019538	P	protein metabolic process	197	1137	4009	37767	1.4e-11	1.4e-09	AT5G46210, AT5G60160, ATCG00670, AT3G13490, AT3G09500, AT4G11260, AT3G62870, AT3G23750, AT2G31610, AT4G18300, AT5G41520, AT1G67470, AT4G34110, AT4G28650, AT3G28500, AT5G18750, AT3G46040, AT4G31050, AT3G25840, AT3G11400, AT4G10320, AT4G29410, AT4G23650, AT3G04770, AT2G16485, AT4G16720, AT1G64520, AT3G05560, AT2G47110, AT2G24200, AT3G25520, AT3G50820, AT2G30950, AT5G16130, AT1G02780, AT5G02870, AT2…
GO:0009409	P	response to cold	38	1137	328	37767	1.9e-11	1.8e-09	AT3G12780, AT3G16460, AT1G15950, AT4G39260, AT5G51820, AT1G35515, AT3G17390, AT2G37220, AT1G20440, AT1G63940, AT4G34150, AT3G55280, AT1G20620, ATCG00120, AT3G06510, AT2G35040, AT3G09200, AT4G36020, AT5G02500, AT2G17870, AT1G32060, AT3G01500, AT4G13850, AT2G33800, AT3G23700, AT3G26420, AT1G56070, AT5G43760, AT4G38680, AT1G62820, AT2G36530, AT1G09340, AT5G38470, AT3G54050, AT2G21660, AT4G37930, AT4…
GO:0005996	P	monosaccharide metabolic process	27	1137	168	37767	2.4e-11	2.3e-09	AT4G10260, AT3G52930, AT3G12780, AT2G36460, AT3G14790, AT2G21330, AT4G34350, AT5G57330, AT3G46440, AT1G12000, AT1G53500, AT5G62790, AT1G12900, AT3G55440, AT4G26270, AT1G74030, AT1G79550, AT5G11670, AT4G38970, AT5G63680, AT5G42740, AT3G27300, AT2G02500, AT5G43330, AT2G31390, AT3G54050, AT5G49650
GO:0044267	P	cellular protein metabolic process	176	1137	3487	37767	2.9e-11	2.6e-09	AT5G46210, AT3G13490, AT3G09500, AT4G11260, AT3G62870, AT3G23750, AT2G31610, AT4G18300, AT5G41520, AT1G67470, AT4G34110, AT4G28650, AT5G18750, AT3G46040, AT4G31050, AT3G25840, AT3G11400, AT4G10320, AT4G29410, AT4G23650, AT3G04770, AT2G16485, AT4G16720, AT1G64520, AT3G05560, AT2G47110, AT3G25520, AT3G50820, AT2G30950, AT5G16130, AT1G02780, AT5G02870, AT2G01210, AT2G13540, AT1G20340, AT1G33120, AT5…
GO:0006519	P	cellular amino acid and derivative metabolic process	57	1137	682	37767	4.4e-11	3.8e-09	AT2G04400, AT3G13490, AT5G35630, AT4G10320, AT3G62610, AT1G15950, AT4G33510, AT1G14810, AT1G74040, AT5G49810, AT2G39800, AT1G31180, AT3G17390, AT5G01410, AT1G17745, AT4G19710, AT4G29840, AT1G09620, AT5G54810, AT1G02500, AT4G23100, AT3G10050, AT1G26640, AT1G62380, AT5G26710, AT4G26900, AT5G66120, AT1G18500, AT2G26080, AT1G44180, AT1G63660, AT1G29900, AT5G38530, AT4G08870, AT5G37830, AT2G35120, AT4…
GO:0044248	P	cellular catabolic process	60	1137	746	37767	5.6e-11	4.7e-09	AT3G13300, AT5G45620, AT3G52930, AT3G12780, AT2G44350, AT2G36460, AT1G50250, AT5G23540, AT4G11260, AT2G21330, AT5G09660, AT1G12000, AT2G30860, AT1G29150, AT5G14580, AT5G58290, AT2G35370, AT1G54490, AT4G05470, AT1G12900, AT2G26080, AT2G46505, AT2G30950, AT1G20620, AT4G26270, AT5G62530, AT1G59870, AT3G27820, AT1G79550, AT4G24390, AT5G26570, AT4G38630, AT4G17510, AT2G35120, AT4G24820, AT1G74030, AT1…
GO:0044262	P	cellular carbohydrate metabolic process	42	1137	417	37767	9.7e-11	7.9e-09	AT4G10260, AT1G66980, AT3G52930, AT3G12780, AT2G36460, AT1G06410, AT1G67140, AT5G51820, AT3G14790, AT2G21330, AT4G34350, AT5G57330, AT3G46440, AT1G79500, AT1G12000, AT1G53500, AT4G23100, AT5G62790, AT1G12900, AT2G39770, AT4G26270, AT3G55800, AT1G59870, AT1G79550, AT5G26570, AT1G74030, AT1G74210, AT5G48300, AT3G27300, AT5G03650, AT5G11670, AT4G38970, AT5G63680, AT5G42740, AT1G80460, AT2G02500, AT5…
GO:0044085	P	cellular component biogenesis	50	1137	571	37767	1.6e-10	1.3e-08	AT4G38630, AT3G09500, AT5G49500, AT4G02400, AT4G02230, AT2G42510, AT3G50820, AT4G18100, AT3G21540, AT1G09340, AT5G20290, AT3G04920, AT2G36620, AT2G39670, AT3G48960, AT3G55280, AT3G23990, AT1G79040, AT3G22690, AT5G28060, AT1G43790, AT3G03920, AT5G23900, AT4G29410, AT1G26880, AT4G01660, AT3G10090, AT2G16485, AT3G63140, AT2G16950, AT1G64520, AT3G60245, AT5G23120, AT3G22230, AT3G56340, AT3G25520, AT1…
GO:0044265	P	cellular macromolecule catabolic process	44	1137	465	37767	2.2e-10	1.7e-08	AT3G13300, AT5G45620, AT3G52930, AT3G12780, AT2G36460, AT5G23540, AT4G11260, AT2G21330, AT4G05470, AT2G32730, AT5G14580, AT5G58290, AT1G50250, AT1G12900, AT3G55440, AT2G30950, AT4G26270, AT1G12000, AT1G79550, AT4G24390, AT5G26570, AT4G38630, AT4G17510, AT4G24820, AT1G74030, AT1G64520, AT2G47110, AT3G27300, AT1G21720, AT5G11670, AT4G38970, AT5G63680, AT1G29150, AT1G54490, AT4G14800, AT5G42740, AT1…
GO:0042221	P	response to chemical stimulus	117	1137	2085	37767	3.3e-10	2.5e-08	AT2G47510, AT5G60160, AT2G40030, AT4G11260, AT3G20310, AT4G25560, AT3G56240, AT5G01410, AT5G61900, AT2G21250, AT3G12500, AT4G34350, AT1G69440, AT1G20620, AT1G49670, AT2G20420, AT5G46210, AT1G64520, AT4G15215, AT2G36530, AT2G24200, AT1G70730, AT1G80460, AT3G07390, AT3G21110, AT2G13540, AT3G56860, AT2G05710, AT1G20340, AT1G54100, AT1G32230, AT1G80580, AT3G20390, AT4G31180, AT5G03740, AT3G52930, AT5…
GO:0010467	P	gene expression	189	1137	3962	37767	4.1e-10	3e-08	AT3G13490, AT2G40030, AT3G09500, AT5G45140, AT3G20310, ATCG00190, AT4G25560, AT3G08010, AT2G31610, AT4G18300, AT5G41520, AT3G57660, AT2G36720, AT4G34110, AT3G45260, AT2G02470, AT3G46040, AT3G11400, AT1G69440, AT4G10320, AT5G52470, AT4G29410, AT3G04770, AT2G16485, AT4G16720, AT3G05560, AT1G68880, AT3G25520, AT2G01250, AT5G16130, AT1G02780, AT5G02870, AT4G31580, AT2G13540, AT3G56860, AT1G20340, AT1…
GO:0022613	P	ribonucleoprotein complex biogenesis	30	1137	253	37767	1.5e-09	1.1e-07	AT3G09500, AT4G02400, AT4G02230, AT3G25520, AT3G10950, AT3G21540, AT5G20290, AT3G04920, AT2G36620, AT2G39670, AT3G48960, AT3G55280, AT5G28060, AT2G42510, AT3G03920, AT5G23900, AT4G29410, AT1G26880, AT3G10090, AT3G63140, AT3G60245, AT3G22230, AT3G56340, AT1G52300, AT5G52470, AT4G18100, AT1G02780, AT2G39140, AT1G09340, AT5G64140
GO:0042254	P	ribosome biogenesis	29	1137	241	37767	2.1e-09	1.4e-07	AT3G09500, AT4G02400, AT4G02230, AT3G25520, AT3G10950, AT3G21540, AT5G20290, AT3G04920, AT2G36620, AT2G39670, AT3G48960, AT3G55280, AT5G28060, AT3G03920, AT5G23900, AT4G29410, AT1G26880, AT3G10090, AT3G63140, AT3G60245, AT3G22230, AT3G56340, AT1G52300, AT5G52470, AT4G18100, AT1G02780, AT2G39140, AT1G09340, AT5G64140
GO:0006066	P	alcohol metabolic process	30	1137	270	37767	6e-09	4e-07	AT4G10260, AT1G66980, AT3G52930, AT3G12780, AT2G36460, AT3G14790, AT2G21330, AT4G34350, AT5G57330, AT3G46440, AT1G12000, AT1G53500, AT5G62790, AT1G12900, AT3G55440, AT4G26270, AT1G79550, AT1G74030, AT1G74210, AT3G27300, AT5G11670, AT4G38970, AT5G63680, AT5G42740, AT1G80460, AT2G02500, AT5G43330, AT2G31390, AT3G54050, AT5G49650
GO:0046394	P	carboxylic acid biosynthetic process	38	1137	417	37767	9.3e-09	6e-07	AT4G33510, AT1G14810, AT1G74040, AT2G39800, AT1G31180, AT3G17390, AT1G17745, AT4G19710, AT4G29840, AT5G54810, AT1G02500, AT5G13520, AT2G45300, AT3G10050, AT1G26640, AT4G26900, AT5G66120, AT1G18500, AT2G04400, AT2G39770, AT4G31050, AT2G27150, AT1G24360, AT1G29900, AT4G14070, AT5G38530, AT5G17920, AT3G45140, AT5G28840, AT3G57050, AT3G44310, AT5G16390, AT1G43800, AT1G36160, AT1G62640, AT1G65290, AT3…
GO:0016053	P	organic acid biosynthetic process	38	1137	417	37767	9.3e-09	6e-07	AT4G33510, AT1G14810, AT1G74040, AT2G39800, AT1G31180, AT3G17390, AT1G17745, AT4G19710, AT4G29840, AT5G54810, AT1G02500, AT5G13520, AT2G45300, AT3G10050, AT1G26640, AT4G26900, AT5G66120, AT1G18500, AT2G04400, AT2G39770, AT4G31050, AT2G27150, AT1G24360, AT1G29900, AT4G14070, AT5G38530, AT5G17920, AT3G45140, AT5G28840, AT3G57050, AT3G44310, AT5G16390, AT1G43800, AT1G36160, AT1G62640, AT1G65290, AT3…
GO:0019318	P	hexose metabolic process	20	1137	126	37767	1.1e-08	6.9e-07	AT1G53500, AT3G27300, AT3G52930, AT3G12780, AT5G42740, AT2G36460, AT5G43330, AT1G79550, AT1G12900, AT3G55440, AT2G21330, AT3G14790, AT3G54050, AT5G11670, AT4G26270, AT4G38970, AT5G63680, AT5G57330, AT1G74030, AT1G12000
GO:0046164	P	alcohol catabolic process	17	1137	89	37767	1.2e-08	7.6e-07	AT5G42740, AT1G80460, AT3G52930, AT3G12780, AT5G43330, AT2G36460, AT3G27300, AT1G12900, AT3G55440, AT2G21330, AT5G11670, AT4G26270, AT4G38970, AT5G63680, AT1G74030, AT1G79550, AT1G12000
GO:0016052	P	carbohydrate catabolic process	20	1137	128	37767	1.4e-08	8.3e-07	AT5G26570, AT5G42740, AT1G80460, AT3G52930, AT3G12780, AT5G43330, AT2G36460, AT3G27300, AT1G12900, AT3G55440, AT2G21330, AT5G11670, AT4G26270, AT1G68560, AT4G38970, AT5G63680, AT1G59870, AT1G74030, AT1G79550, AT1G12000
GO:0009791	P	post-embryonic development	52	1137	705	37767	1.6e-08	9.4e-07	AT5G10360, AT5G13480, AT1G80490, AT3G42170, AT3G13490, AT4G13940, AT5G46210, AT2G18020, AT2G22250, AT4G38680, AT2G17820, AT1G80410, AT1G20960, AT2G31650, AT3G46560, AT1G53500, AT4G23100, AT5G13010, AT5G67360, AT1G47260, AT5G16750, AT5G13290, AT3G49170, AT1G69440, AT1G62750, AT4G38630, AT5G07280, AT5G43940, AT1G64520, AT5G48300, AT4G13850, AT1G20700, AT5G24400, AT3G20630, AT1G18800, AT4G04890, AT2…
GO:0051169	P	nuclear transport	15	1137	71	37767	2.8e-08	1.5e-06	AT5G60980, AT3G08947, AT2G16950, AT5G41790, AT2G03640, AT5G48650, AT3G07250, AT1G27310, AT5G43960, AT1G14850, AT5G58590, AT2G21660, AT3G25150, AT3G03110, AT1G69250
GO:0006913	P	nucleocytoplasmic transport	15	1137	71	37767	2.8e-08	1.5e-06	AT5G60980, AT3G08947, AT2G16950, AT5G41790, AT2G03640, AT5G48650, AT3G07250, AT1G27310, AT5G43960, AT1G14850, AT5G58590, AT2G21660, AT3G25150, AT3G03110, AT1G69250
GO:0015979	P	photosynthesis	22	1137	162	37767	2.6e-08	1.5e-06	AT4G02770, AT4G22890, AT1G29910, AT1G50250, AT1G06680, AT4G03280, AT4G12800, AT1G79040, AT3G04790, AT3G22690, AT3G55800, AT1G55670, AT3G54890, AT1G15820, AT2G30950, AT3G50820, AT2G21170, AT4G11960, ATCG00340, AT1G61520, AT4G10340, ATCG00280
GO:0006007	P	glucose catabolic process	16	1137	83	37767	3e-08	1.6e-06	AT5G42740, AT3G27300, AT3G52930, AT3G12780, AT5G43330, AT2G36460, AT1G79550, AT1G12900, AT3G55440, AT2G21330, AT5G11670, AT4G26270, AT4G38970, AT5G63680, AT1G74030, AT1G12000
GO:0019320	P	hexose catabolic process	16	1137	84	37767	3.4e-08	1.8e-06	AT5G42740, AT3G27300, AT3G52930, AT3G12780, AT5G43330, AT2G36460, AT1G79550, AT1G12900, AT3G55440, AT2G21330, AT5G11670, AT4G26270, AT4G38970, AT5G63680, AT1G74030, AT1G12000
GO:0046365	P	monosaccharide catabolic process	16	1137	84	37767	3.4e-08	1.8e-06	AT5G42740, AT3G27300, AT3G52930, AT3G12780, AT5G43330, AT2G36460, AT1G79550, AT1G12900, AT3G55440, AT2G21330, AT5G11670, AT4G26270, AT4G38970, AT5G63680, AT1G74030, AT1G12000
GO:0044275	P	cellular carbohydrate catabolic process	19	1137	125	37767	4.7e-08	2.3e-06	AT5G26570, AT5G42740, AT1G80460, AT3G52930, AT3G12780, AT5G43330, AT2G36460, AT3G27300, AT1G12900, AT3G55440, AT2G21330, AT5G11670, AT4G26270, AT4G38970, AT5G63680, AT1G59870, AT1G74030, AT1G79550, AT1G12000
GO:0006006	P	glucose metabolic process	16	1137	86	37767	4.6e-08	2.3e-06	AT5G42740, AT3G27300, AT3G52930, AT3G12780, AT5G43330, AT2G36460, AT1G79550, AT1G12900, AT3G55440, AT2G21330, AT5G11670, AT4G26270, AT4G38970, AT5G63680, AT1G74030, AT1G12000
GO:0044271	P	cellular nitrogen compound biosynthetic process	35	1137	394	37767	6.3e-08	3.1e-06	AT2G04400, AT4G33510, AT1G14810, AT1G74040, AT5G50920, AT2G39800, AT1G31180, AT3G17390, AT4G23100, AT1G17745, AT4G19710, AT4G29840, AT5G54810, AT1G02500, AT2G16570, AT1G08520, AT3G10050, AT1G26640, AT4G26900, AT5G66120, AT1G18500, AT3G22690, AT4G21470, AT5G17920, AT1G29900, AT5G63570, AT5G38530, AT5G23300, AT3G09820, AT3G57050, AT3G44310, AT5G15950, AT2G45300, AT1G32230, AT5G08280
GO:0055086	P	nucleobase, nucleoside and nucleotide metabolic process	25	1137	221	37767	7.9e-08	3.8e-06	AT2G19680, AT3G52930, AT2G36460, AT5G49810, AT3G21110, AT2G35390, AT2G21330, AT3G17390, AT3G58730, AT1G02500, AT2G16570, AT5G08690, AT1G63660, AT1G55670, AT1G68710, AT2G35040, AT2G07698, AT5G23300, AT3G54470, AT3G09820, AT5G11670, AT4G38970, ATCG00120, AT3G27300, AT2G42910
GO:0005975	P	carbohydrate metabolic process	56	1137	866	37767	2.8e-07	1.3e-05	AT4G10260, AT1G66980, AT1G12230, AT3G52930, AT3G12780, AT2G36460, AT1G06410, AT1G67140, AT1G12900, AT5G20950, AT4G18180, AT2G36850, AT5G51820, AT3G14790, AT2G21330, AT3G04790, AT5G63680, AT3G56310, AT5G57330, AT3G46440, AT1G79500, AT1G12000, AT1G53500, AT4G23100, AT5G62790, AT4G34350, AT2G39770, AT4G26270, AT3G55800, AT1G59870, AT1G79550, AT5G26570, AT4G29360, AT1G74030, AT4G38970, AT1G74210, AT5…
GO:0006396	P	RNA processing	36	1137	453	37767	5.1e-07	2.4e-05	AT2G40030, AT3G19670, AT2G41500, AT4G02400, AT4G17610, AT3G21540, AT5G46250, AT5G14580, AT1G09700, AT1G06380, AT3G27600, AT5G64200, AT1G69440, AT2G42510, AT3G03920, AT4G37510, AT5G52470, AT1G43190, AT3G19760, AT5G13480, AT3G63140, AT1G08360, AT3G48830, AT5G25060, AT1G79880, AT3G61860, AT4G31580, AT4G24770, AT2G13540, AT2G39140, AT1G09340, AT2G39670, AT2G32940, AT1G61010, AT4G20440, AT3G49430
GO:0006139	P	nucleobase, nucleoside, nucleotide and nucleic acid metabolic process	146	1137	3198	37767	6.6e-07	3e-05	AT3G13300, AT3G13490, AT2G40030, AT5G46210, AT5G45140, AT3G20310, AT5G43810, AT4G25560, AT3G57660, AT2G36720, AT3G46440, AT3G45260, AT2G02470, AT5G08690, AT5G50250, AT1G69440, AT1G63660, AT5G52470, AT1G43190, AT2G16485, AT1G07370, AT3G54470, AT1G55670, ATCG00190, AT1G44900, AT4G31580, AT2G13540, AT3G56860, AT5G66130, AT2G07698, AT1G79350, AT1G14790, AT5G38470, AT3G14790, AT1G80580, AT4G20440, AT3…
GO:0008652	P	cellular amino acid biosynthetic process	22	1137	202	37767	8.4e-07	3.7e-05	AT4G33510, AT1G14810, AT1G74040, AT2G39800, AT1G31180, AT3G17390, AT1G17745, AT4G19710, AT4G26900, AT5G54810, AT1G02500, AT2G45300, AT3G10050, AT1G26640, AT4G29840, AT5G66120, AT1G18500, AT2G04400, AT5G17920, AT1G29900, AT5G38530, AT3G57050
GO:0046907	P	intracellular transport	36	1137	463	37767	8.2e-07	3.7e-05	AT2G44100, AT5G49500, AT3G08530, AT3G11130, AT5G50920, AT2G29530, AT3G46560, AT1G69250, AT1G09070, AT2G30160, AT2G03640, AT1G79990, AT2G37890, AT3G46740, AT4G31490, AT3G06720, AT3G07250, AT5G60980, AT2G16950, AT5G48650, AT5G43960, AT5G50810, AT5G11710, AT3G51890, AT3G08947, AT5G58590, AT4G17170, AT5G41790, AT3G25150, AT1G27310, AT1G14850, AT1G62020, AT5G03940, AT1G30630, AT2G21660, AT3G03110
GO:0034645	P	cellular macromolecule biosynthetic process	161	1137	3661	37767	1.4e-06	6.1e-05	AT3G13490, AT2G40030, AT3G09500, AT5G45140, AT5G51820, ATCG00190, AT3G62870, AT2G31610, AT4G18300, AT5G41520, AT3G57660, AT2G36720, AT1G09620, AT4G34110, AT3G45260, AT2G02470, AT3G46040, AT3G11400, AT4G10320, AT4G29410, AT3G04770, AT2G16485, AT4G16720, AT1G44900, AT3G05560, AT5G48300, AT3G25520, AT3G20310, AT5G16130, AT1G02780, AT5G02870, AT2G13540, AT1G20340, AT1G79350, AT1G33120, AT4G25560, AT1…
GO:0009309	P	amine biosynthetic process	23	1137	229	37767	1.7e-06	7.3e-05	AT4G33510, AT1G14810, AT1G74040, AT2G39800, AT1G31180, AT3G17390, AT1G17745, AT4G19710, AT4G26900, AT5G54810, AT1G02500, AT2G45300, AT3G10050, AT1G26640, AT4G29840, AT5G66120, AT1G18500, AT2G04400, AT5G17920, AT1G29900, AT5G38530, AT3G57050, AT5G15950
GO:0046483	P	heterocycle metabolic process	35	1137	460	37767	1.8e-06	7.7e-05	AT4G10260, AT2G19680, AT3G62610, AT3G12290, AT3G21110, AT5G50920, AT2G39800, AT5G01410, AT4G23100, AT2G04400, AT4G26900, AT3G58730, AT5G54810, AT1G59870, AT2G16570, AT1G08520, AT5G08690, AT3G22690, AT4G31050, AT1G63660, ATCG00120, AT1G68710, AT5G63570, AT5G38530, AT2G35040, AT2G07698, AT5G23300, AT3G54470, AT3G09820, AT1G68460, AT3G44310, AT2G31390, AT5G62530, AT4G00620, AT5G08280
GO:0006753	P	nucleoside phosphate metabolic process	20	1137	180	37767	2e-06	8e-05	AT1G55670, AT3G27300, AT2G19680, AT3G52930, AT2G36460, AT5G08690, AT2G42910, AT2G07698, AT5G23300, AT3G21110, AT3G54470, AT2G35040, AT2G21330, AT5G11670, AT4G38970, AT1G63660, AT2G35390, ATCG00120, AT1G68710, AT3G58730
GO:0009117	P	nucleotide metabolic process	20	1137	180	37767	2e-06	8e-05	AT1G55670, AT3G27300, AT2G19680, AT3G52930, AT2G36460, AT5G08690, AT2G42910, AT2G07698, AT5G23300, AT3G21110, AT3G54470, AT2G35040, AT2G21330, AT5G11670, AT4G38970, AT1G63660, AT2G35390, ATCG00120, AT1G68710, AT3G58730
GO:0009059	P	macromolecule biosynthetic process	161	1137	3685	37767	2e-06	8.2e-05	AT3G13490, AT2G40030, AT3G09500, AT5G45140, AT5G51820, ATCG00190, AT3G62870, AT2G31610, AT4G18300, AT5G41520, AT3G57660, AT2G36720, AT1G09620, AT4G34110, AT3G45260, AT2G02470, AT3G46040, AT3G11400, AT4G10320, AT4G29410, AT3G04770, AT2G16485, AT4G16720, AT1G44900, AT3G05560, AT5G48300, AT3G25520, AT3G20310, AT5G16130, AT1G02780, AT5G02870, AT2G13540, AT1G20340, AT1G79350, AT1G33120, AT4G25560, AT1…
GO:0006970	P	response to osmotic stress	32	1137	408	37767	2.8e-06	0.00011	AT3G47950, AT2G36460, AT5G23540, AT5G35530, AT2G17820, AT2G39800, AT2G31610, AT5G01410, AT1G73230, AT3G52930, AT1G77120, AT1G20440, AT2G39770, AT5G43060, AT1G65930, AT4G23670, AT4G38630, AT1G35515, AT3G09200, AT2G20360, AT4G35830, AT4G13850, AT3G02360, AT2G13560, AT1G03230, AT1G54100, AT2G05710, AT1G35720, AT1G32230, AT5G62530, AT2G21660, AT5G03740
GO:0019684	P	photosynthesis, light reaction	14	1137	103	37767	8.6e-06	0.00034	AT4G22890, AT3G50820, AT3G54890, AT1G79040, AT1G50250, AT2G30950, AT4G03280, AT3G22690, AT1G06680, ATCG00340, AT4G11960, AT4G12800, AT1G55670, ATCG00280
GO:0006461	P	protein complex assembly	16	1137	134	37767	9e-06	0.00034	AT2G16485, AT3G08947, AT3G50820, AT2G16950, AT4G38630, AT1G64520, AT5G49500, AT3G23990, AT1G79040, AT3G22690, AT5G03940, AT5G23120, AT3G03110, AT1G67120, AT4G01660, AT5G46360
GO:0070271	P	protein complex biogenesis	16	1137	134	37767	9e-06	0.00034	AT2G16485, AT3G08947, AT3G50820, AT2G16950, AT4G38630, AT1G64520, AT5G49500, AT3G23990, AT1G79040, AT3G22690, AT5G03940, AT5G23120, AT3G03110, AT1G67120, AT4G01660, AT5G46360
GO:0051641	P	cellular localization	38	1137	569	37767	1.2e-05	0.00043	AT2G44100, AT5G49500, AT3G08530, AT3G11130, AT5G50920, AT2G29530, AT3G46560, AT1G69250, AT1G09070, AT1G59870, AT4G23100, AT2G03640, AT1G79990, AT2G37890, AT3G46740, AT4G31490, AT3G06720, AT2G30160, AT3G07250, AT5G60980, AT2G16950, AT5G48650, AT5G43960, AT5G50810, AT5G11710, AT3G51890, AT3G08947, AT5G58590, AT4G17170, AT5G41790, AT3G25150, AT1G27310, AT1G14850, AT1G62020, AT5G03940, AT1G30630, AT2…
GO:0051649	P	establishment of localization in cell	36	1137	525	37767	1.1e-05	0.00043	AT2G44100, AT5G49500, AT3G08530, AT3G11130, AT5G50920, AT2G29530, AT3G46560, AT1G69250, AT1G09070, AT2G30160, AT2G03640, AT1G79990, AT2G37890, AT3G46740, AT4G31490, AT3G06720, AT3G07250, AT5G60980, AT2G16950, AT5G48650, AT5G43960, AT5G50810, AT5G11710, AT3G51890, AT3G08947, AT5G58590, AT4G17170, AT5G41790, AT3G25150, AT1G27310, AT1G14850, AT1G62020, AT5G03940, AT1G30630, AT2G21660, AT3G03110
GO:0009853	P	photorespiration	10	1137	52	37767	1.2e-05	0.00043	AT1G68010, AT2G02050, AT2G35370, AT2G27730, AT1G23310, AT1G47260, AT5G52840, AT2G13360, AT5G09660, AT4G37930
GO:0033036	P	macromolecule localization	33	1137	462	37767	1.2e-05	0.00044	AT2G44100, AT5G49500, AT3G08530, AT3G11130, AT5G50920, AT1G03445, AT2G29530, AT3G46560, AT5G11710, AT1G09070, AT1G59870, AT5G27630, AT4G23100, AT1G79990, AT5G07630, AT3G46740, AT4G31490, AT1G68710, AT2G16950, AT3G06720, AT2G13820, AT5G50810, AT2G42210, AT5G01870, AT3G51890, AT3G08947, AT5G58590, AT5G41790, AT1G27310, AT1G62020, AT5G03940, AT2G21660, AT3G03110
GO:0043038	P	amino acid activation	12	1137	84	37767	2.4e-05	0.00082	AT3G13490, AT1G72550, AT5G26710, AT4G10320, AT3G46100, AT4G13780, AT1G17960, AT1G09620, AT1G29880, AT5G26830, AT4G31180, AT1G50200
GO:0006096	P	glycolysis	10	1137	57	37767	2.4e-05	0.00082	AT5G42740, AT1G79550, AT3G12780, AT1G74030, AT5G43330, AT3G55440, AT1G12900, AT4G26270, AT5G63680, AT1G12000
GO:0034660	P	ncRNA metabolic process	22	1137	254	37767	2.4e-05	0.00082	AT3G13490, AT4G10320, AT3G46100, AT4G02400, AT5G43810, AT3G21540, AT5G26710, AT1G09620, AT3G03920, AT5G52470, AT3G63140, AT1G72550, AT1G29880, AT1G54490, AT5G26830, AT2G39140, AT1G09340, AT2G39670, AT4G13780, AT1G50200, AT4G31180, AT1G17960
GO:0043039	P	tRNA aminoacylation	12	1137	84	37767	2.4e-05	0.00082	AT3G13490, AT1G72550, AT5G26710, AT4G10320, AT3G46100, AT4G13780, AT1G17960, AT1G09620, AT1G29880, AT5G26830, AT4G31180, AT1G50200
GO:0006418	P	tRNA aminoacylation for protein translation	12	1137	84	37767	2.4e-05	0.00082	AT3G13490, AT1G72550, AT5G26710, AT4G10320, AT3G46100, AT4G13780, AT1G17960, AT1G09620, AT1G29880, AT5G26830, AT4G31180, AT1G50200
GO:0032508	P	DNA duplex unwinding	6	1137	16	37767	3.1e-05	0.001	AT1G44900, AT4G36020, AT5G63920, AT2G17870, AT4G38680, AT2G21660
GO:0032392	P	DNA geometric change	6	1137	16	37767	3.1e-05	0.001	AT1G44900, AT4G36020, AT5G63920, AT2G17870, AT4G38680, AT2G21660
GO:0043094	P	cellular metabolic compound salvage	11	1137	73	37767	3.3e-05	0.0011	AT1G68010, AT2G02050, AT2G35370, AT2G27730, AT1G23310, AT5G52840, AT1G47260, AT3G09820, AT2G13360, AT5G09660, AT4G37930
GO:0022900	P	electron transport chain	12	1137	88	37767	3.6e-05	0.0012	AT5G08530, AT4G22890, AT2G02050, AT5G17770, AT4G11960, AT5G11770, AT2G30950, AT4G03280, AT1G15120, AT1G55670, AT4G32470, AT3G50820
GO:0006413	P	translational initiation	12	1137	90	37767	4.4e-05	0.0014	AT4G34110, AT3G13920, AT1G22780, AT4G11420, AT5G06000, AT4G30690, AT5G38640, AT1G26630, AT2G39990, AT3G11400, AT4G18300, AT4G11160
GO:0016071	P	mRNA metabolic process	15	1137	139	37767	4.9e-05	0.0016	AT5G13480, AT3G13300, AT3G56860, AT5G14580, AT3G61860, AT1G09700, AT2G41500, AT2G42510, AT4G31580, AT5G64200, AT1G61010, AT4G20440, AT1G43190, AT3G19760, AT1G54490
GO:0006740	P	NADPH regeneration	7	1137	29	37767	7.1e-05	0.0022	AT3G27300, AT3G52930, AT2G36460, AT2G21330, AT5G11670, AT4G38970, AT1G55670
GO:0033365	P	protein localization in organelle	11	1137	80	37767	7.1e-05	0.0022	AT5G58590, AT2G16950, AT1G27310, AT5G49500, AT5G41790, AT2G29530, AT5G03940, AT5G50810, AT3G03110, AT3G46560, AT3G08947
GO:0016070	P	RNA metabolic process	79	1137	1657	37767	7.6e-05	0.0023	AT3G13300, AT3G13490, AT2G40030, AT3G19670, AT4G13940, AT4G10320, AT3G62610, AT3G46100, AT4G02400, AT4G17610, AT5G43810, AT4G25560, AT3G27600, AT5G16680, AT3G21540, AT2G36720, AT4G24770, AT2G24050, AT5G46250, AT1G79350, AT1G50680, AT5G14580, AT1G09700, AT4G10920, AT1G06380, AT3G22690, AT5G50250, AT1G61010, AT5G64200, AT1G69440, AT2G42510, AT3G03920, AT4G37510, AT5G52470, AT1G43190, AT3G19760, AT1…
GO:0070727	P	cellular macromolecule localization	25	1137	341	37767	9e-05	0.0027	AT2G44100, AT5G49500, AT3G08530, AT3G11130, AT5G50920, AT1G62020, AT3G46560, AT1G09070, AT1G59870, AT4G23100, AT1G79990, AT3G46740, AT4G31490, AT2G16950, AT3G06720, AT5G50810, AT5G11710, AT3G51890, AT3G08947, AT5G58590, AT5G41790, AT1G27310, AT2G29530, AT5G03940, AT3G03110
GO:0006546	P	glycine catabolic process	5	1137	12	37767	9.8e-05	0.0029	AT2G35120, AT4G37930, AT4G33010, AT2G35370, AT2G26080
GO:0009071	P	serine family amino acid catabolic process	5	1137	12	37767	9.8e-05	0.0029	AT2G35120, AT4G37930, AT4G33010, AT2G35370, AT2G26080
GO:0009651	P	response to salt stress	26	1137	366	37767	0.00011	0.0031	AT3G47950, AT2G36460, AT5G23540, AT5G35530, AT2G39800, AT2G31610, AT5G01410, AT1G73230, AT3G52930, AT2G39770, AT5G43060, AT1G65930, AT4G23670, AT4G38630, AT1G35515, AT3G09200, AT2G20360, AT4G35830, AT3G02360, AT2G13560, AT1G03230, AT1G54100, AT2G05710, AT1G32230, AT5G62530, AT5G03740
GO:0006732	P	coenzyme metabolic process	17	1137	188	37767	0.00012	0.0035	AT5G49460, AT3G27300, AT4G23100, AT3G52930, AT2G44350, AT2G36460, AT5G37830, AT3G12290, AT4G00620, AT2G46505, AT4G31050, AT2G21330, AT5G11670, AT4G38970, AT1G55670, AT4G26910, AT3G25860
GO:0006739	P	NADP metabolic process	7	1137	32	37767	0.00012	0.0035	AT3G27300, AT3G52930, AT2G36460, AT2G21330, AT5G11670, AT4G38970, AT1G55670
GO:0017038	P	protein import	11	1137	86	37767	0.00013	0.0036	AT5G58590, AT2G16950, AT1G27310, AT5G41790, AT5G50810, AT2G29530, AT5G03940, AT5G50920, AT3G03110, AT3G46560, AT3G08947
GO:0051186	P	cofactor metabolic process	23	1137	308	37767	0.00013	0.0037	AT3G52930, AT2G44350, AT2G36460, AT3G12290, AT5G50920, AT2G21330, AT5G01410, AT1G08520, AT3G22690, AT2G46505, AT4G31050, AT1G55670, AT5G63570, AT3G25860, AT5G49460, AT5G37830, AT4G23100, AT5G11670, AT4G38970, AT4G26910, AT3G27300, AT4G00620, AT5G08280
GO:0065003	P	macromolecular complex assembly	18	1137	210	37767	0.00015	0.004	AT2G16485, AT3G08947, AT3G50820, AT2G16950, AT4G38630, AT1G64520, AT5G49500, AT3G23990, AT1G79040, AT3G22690, AT5G03940, AT3G03110, AT2G42510, AT5G23120, AT1G18800, AT1G67120, AT4G01660, AT5G46360
GO:0006886	P	intracellular protein transport	23	1137	311	37767	0.00015	0.0041	AT2G44100, AT5G49500, AT3G08530, AT3G11130, AT5G50920, AT1G62020, AT3G46560, AT1G09070, AT1G79990, AT3G46740, AT4G31490, AT2G16950, AT3G06720, AT5G50810, AT5G11710, AT3G51890, AT3G08947, AT5G58590, AT5G41790, AT1G27310, AT2G29530, AT5G03940, AT3G03110
GO:0006605	P	protein targeting	15	1137	155	37767	0.00015	0.0041	AT5G58590, AT2G16950, AT1G27310, AT5G49500, AT5G41790, AT5G50810, AT2G29530, AT3G46740, AT5G03940, AT5G50920, AT3G03110, AT5G11710, AT3G46560, AT3G08947, AT1G09070
GO:0009165	P	nucleotide biosynthetic process	13	1137	122	37767	0.00017	0.0046	AT2G19680, AT5G08690, AT2G42910, AT2G07698, AT5G23300, AT3G21110, AT3G54470, AT2G35040, AT1G63660, AT2G35390, ATCG00120, AT1G68710, AT3G58730
GO:0043933	P	macromolecular complex subunit organization	19	1137	235	37767	0.00019	0.0051	AT2G16485, AT1G18070, AT3G50820, AT2G16950, AT4G38630, AT1G64520, AT5G49500, AT3G23990, AT1G79040, AT3G22690, AT5G03940, AT3G03110, AT4G01660, AT2G42510, AT5G23120, AT1G18800, AT1G67120, AT3G08947, AT5G46360
GO:0034613	P	cellular protein localization	23	1137	322	37767	0.00024	0.0063	AT2G44100, AT5G49500, AT3G08530, AT3G11130, AT5G50920, AT1G62020, AT3G46560, AT1G09070, AT1G79990, AT3G46740, AT4G31490, AT2G16950, AT3G06720, AT5G50810, AT5G11710, AT3G51890, AT3G08947, AT5G58590, AT5G41790, AT1G27310, AT2G29530, AT5G03940, AT3G03110
GO:0006090	P	pyruvate metabolic process	6	1137	25	37767	0.00024	0.0063	AT5G42740, AT2G02500, AT3G13930, AT5G62790, AT4G34350, AT3G25860
GO:0022607	P	cellular component assembly	20	1137	265	37767	0.00031	0.0078	AT3G20475, AT2G16485, AT3G08947, AT3G50820, AT2G16950, AT4G38630, AT1G64520, AT5G49500, AT3G23990, AT1G79040, AT3G22690, AT5G03940, AT3G03110, AT2G42510, AT5G23120, AT1G18800, AT5G42080, AT1G67120, AT4G01660, AT5G46360
GO:0009259	P	ribonucleotide metabolic process	11	1137	96	37767	0.0003	0.0078	AT2G35390, AT5G08690, AT2G42910, AT2G07698, AT5G23300, AT3G54470, AT2G19680, AT1G63660, ATCG00120, AT1G68710, AT3G58730
GO:0048316	P	seed development	32	1137	530	37767	0.00031	0.0078	AT5G10360, AT5G13010, AT4G13940, AT5G46210, AT2G18020, AT2G22250, AT4G38680, AT2G17820, AT1G80410, AT3G46560, AT1G53500, AT1G80490, AT5G67360, AT5G16750, AT1G20700, AT3G49170, AT5G13480, AT5G43940, AT1G64520, AT5G24400, AT3G20630, AT1G20960, AT4G04890, AT5G19820, AT1G02780, AT5G26742, AT3G48930, AT1G36160, AT3G16290, AT1G79350, AT5G42080, AT1G15750
GO:0006098	P	pentose-phosphate shunt	6	1137	28	37767	0.00041	0.01	AT3G27300, AT3G52930, AT2G36460, AT2G21330, AT5G11670, AT4G38970
GO:0044257	P	cellular protein catabolic process	22	1137	315	37767	0.00043	0.011	AT5G45620, AT5G23540, AT4G11260, AT2G47110, AT4G05470, AT1G50250, AT5G42270, AT4G24390, AT4G38630, AT4G17510, AT4G24820, AT1G64520, AT5G58290, AT1G21720, AT1G29150, AT4G14800, AT2G30950, AT2G40930, AT2G32730, AT1G55860, AT5G43010, AT1G70320
GO:0006769	P	nicotinamide metabolic process	7	1137	41	37767	0.00046	0.011	AT3G27300, AT3G52930, AT2G36460, AT2G21330, AT5G11670, AT4G38970, AT1G55670
GO:0046496	P	nicotinamide nucleotide metabolic process	7	1137	41	37767	0.00046	0.011	AT3G27300, AT3G52930, AT2G36460, AT2G21330, AT5G11670, AT4G38970, AT1G55670
GO:0006119	P	oxidative phosphorylation	9	1137	69	37767	0.00045	0.011	AT5G08530, AT2G19680, AT2G02050, AT5G08690, AT5G11770, AT3G58730, AT1G15120, AT2G07698, AT4G32470
GO:0009657	P	plastid organization	12	1137	119	37767	0.00048	0.011	AT1G62750, AT2G30950, AT2G39140, AT3G22690, AT1G09340, AT5G15450, AT5G50920, AT5G45390, AT5G23120, AT1G65260, AT3G46740, AT3G08010
GO:0009056	P	catabolic process	62	1137	1307	37767	0.0005	0.012	AT3G13300, AT5G45620, AT3G52930, AT3G12780, AT2G44350, AT2G36460, AT2G28100, AT5G23540, AT4G11260, AT2G21330, AT5G09660, AT1G12000, AT2G30860, AT1G29150, AT5G14580, AT5G58290, AT2G35370, AT1G54490, AT4G05470, AT1G12900, AT2G26080, AT2G46505, AT2G30950, AT1G20620, AT4G26270, AT5G62530, AT1G59870, AT1G21720, AT1G79550, AT4G24390, AT5G26570, AT4G38630, AT4G17510, AT2G35120, AT4G24820, AT1G74030, AT1…
GO:0043623	P	cellular protein complex assembly	12	1137	124	37767	0.00067	0.015	AT4G38630, AT3G50820, AT2G16950, AT1G64520, AT5G49500, AT3G23990, AT1G79040, AT3G22690, AT5G03940, AT3G03110, AT3G08947, AT4G01660
GO:0010154	P	fruit development	32	1137	557	37767	0.00068	0.015	AT5G10360, AT5G13010, AT4G13940, AT5G46210, AT2G18020, AT2G22250, AT4G38680, AT2G17820, AT1G80410, AT3G46560, AT1G53500, AT1G80490, AT5G67360, AT5G16750, AT1G20700, AT3G49170, AT5G13480, AT5G43940, AT1G64520, AT5G24400, AT3G20630, AT1G20960, AT4G04890, AT5G19820, AT1G02780, AT5G26742, AT3G48930, AT1G36160, AT3G16290, AT1G79350, AT5G42080, AT1G15750
GO:0018130	P	heterocycle biosynthetic process	12	1137	123	37767	0.00063	0.015	AT2G04400, AT1G08520, AT5G50920, AT3G09820, AT3G22690, AT4G31050, AT2G39800, AT5G54810, AT5G63570, AT4G26900, AT5G08280, AT5G38530
GO:0009408	P	response to heat	14	1137	161	37767	0.00067	0.015	AT4G38630, AT1G20440, AT3G23990, AT5G43940, AT3G08970, AT1G48050, AT1G64520, AT5G02500, AT3G09440, AT2G39770, AT4G23100, AT5G49910, AT5G15450, AT5G09590
GO:0009260	P	ribonucleotide biosynthetic process	10	1137	89	37767	0.00065	0.015	AT2G35390, AT5G08690, AT2G42910, AT2G07698, AT5G23300, AT3G54470, AT2G19680, AT1G63660, AT1G68710, AT3G58730
GO:0006790	P	sulfur metabolic process	17	1137	220	37767	0.00066	0.015	AT3G57050, AT4G23100, AT1G31190, AT4G14680, AT1G62380, AT5G37830, AT5G43780, AT5G58550, AT5G49810, AT4G31050, AT1G19920, AT3G17390, AT5G17920, AT1G02500, AT1G14810, AT4G33030, AT1G59870
GO:0009066	P	aspartate family amino acid metabolic process	10	1137	90	37767	0.0007	0.016	AT3G10050, AT1G62380, AT1G14810, AT5G58550, AT3G57050, AT3G17390, AT5G17920, AT4G19710, AT4G29840, AT1G02500
GO:0043603	P	cellular amide metabolic process	7	1137	45	37767	0.00076	0.017	AT3G27300, AT3G52930, AT2G36460, AT2G21330, AT5G11670, AT4G38970, AT1G55670
GO:0055114	P	oxidation reduction	16	1137	203	37767	0.00077	0.017	AT5G08530, AT4G22890, AT4G21580, AT5G17770, AT5G63620, AT1G60730, AT4G11960, AT5G11770, AT2G30950, AT4G03280, AT1G15120, AT2G02050, AT1G55670, AT5G21105, AT4G32470, AT3G50820
GO:0019362	P	pyridine nucleotide metabolic process	7	1137	46	37767	0.00085	0.019	AT3G27300, AT3G52930, AT2G36460, AT2G21330, AT5G11670, AT4G38970, AT1G55670
GO:0006952	P	defense response	40	1137	766	37767	0.00093	0.02	AT5G06870, AT5G06320, AT4G32260, AT5G44870, AT3G61220, AT1G33590, AT1G32230, AT5G43730, AT2G37220, AT3G14470, AT1G59870, AT5G61900, AT2G30860, AT2G17480, AT4G01050, AT1G72840, AT3G04790, AT4G18470, AT5G50250, AT2G39770, AT3G15020, AT4G23670, AT4G19660, AT1G71390, AT1G33560, AT4G11650, AT4G11260, AT5G06860, AT1G58807, AT4G23100, AT2G33210, AT4G24770, AT4G39260, AT4G27220, AT1G26630, AT5G49140, AT2…
GO:0045184	P	establishment of protein localization	24	1137	381	37767	0.00096	0.02	AT2G44100, AT5G49500, AT3G08530, AT3G11130, AT5G50920, AT1G62020, AT3G46560, AT1G09070, AT1G79990, AT3G46740, AT4G31490, AT2G16950, AT3G06720, AT5G50810, AT2G42210, AT5G11710, AT3G51890, AT3G08947, AT5G58590, AT5G41790, AT1G27310, AT2G29530, AT5G03940, AT3G03110
GO:0015031	P	protein transport	24	1137	381	37767	0.00096	0.02	AT2G44100, AT5G49500, AT3G08530, AT3G11130, AT5G50920, AT1G62020, AT3G46560, AT1G09070, AT1G79990, AT3G46740, AT4G31490, AT2G16950, AT3G06720, AT5G50810, AT2G42210, AT5G11710, AT3G51890, AT3G08947, AT5G58590, AT5G41790, AT1G27310, AT2G29530, AT5G03940, AT3G03110
GO:0006544	P	glycine metabolic process	5	1137	22	37767	0.001	0.021	AT2G35120, AT4G37930, AT4G33010, AT2G35370, AT2G26080
GO:0008104	P	protein localization	25	1137	408	37767	0.0011	0.023	AT2G44100, AT5G49500, AT3G08530, AT3G11130, AT5G50920, AT1G03445, AT1G62020, AT3G46560, AT1G09070, AT1G79990, AT3G46740, AT4G31490, AT2G16950, AT3G06720, AT5G50810, AT2G42210, AT5G11710, AT3G51890, AT3G08947, AT5G58590, AT5G41790, AT1G27310, AT2G29530, AT5G03940, AT3G03110
GO:0009886	P	post-embryonic morphogenesis	6	1137	35	37767	0.0012	0.024	AT4G38630, AT3G07390, AT5G07280, AT1G32230, AT1G18800, AT2G31650
GO:0009116	P	nucleoside metabolic process	7	1137	50	37767	0.0013	0.027	AT2G35390, AT2G42910, AT5G49810, AT3G54470, AT3G09820, AT3G17390, AT1G02500
GO:0043648	P	dicarboxylic acid metabolic process	9	1137	82	37767	0.0014	0.028	AT2G13560, AT2G45300, AT5G43330, AT5G66120, AT4G33510, AT2G04400, AT5G11670, AT5G54810, AT5G38530
GO:0009790	P	embryonic development	30	1137	535	37767	0.0014	0.028	AT5G10360, AT5G13010, AT4G13940, AT5G46210, AT2G18020, AT2G22250, AT1G80410, AT3G46560, AT4G20140, AT1G80490, AT3G46740, AT5G16750, AT1G20700, AT3G49170, AT5G13480, AT1G64520, AT5G24400, AT3G20630, AT1G20960, AT4G04890, AT5G19820, AT1G02780, AT5G26742, AT3G48930, AT1G36160, AT3G16290, AT1G79350, AT1G32230, AT5G42080, AT1G15750
GO:0010876	P	lipid localization	5	1137	24	37767	0.0014	0.028	AT5G27630, AT5G01870, AT5G07630, AT2G13820, AT1G68710
GO:0016043	P	cellular component organization	55	1137	1179	37767	0.0014	0.029	AT1G48050, AT4G13940, AT5G49500, AT5G50920, AT2G29530, AT1G65260, AT2G31650, AT3G46740, AT4G18470, AT3G55000, AT3G45970, AT3G46560, AT1G18070, AT3G08970, AT3G23990, AT1G79040, AT3G22690, AT5G15450, AT5G07630, AT1G54490, AT2G42510, AT5G23120, AT4G38630, AT2G03680, AT5G03940, AT4G01660, AT4G30160, AT1G62750, AT2G16485, AT5G02260, AT1G22260, AT2G16950, AT1G64520, AT2G30950, AT5G50810, AT1G12840, AT1…
GO:0009793	P	embryonic development ending in seed dormancy	27	1137	465	37767	0.0015	0.029	AT5G10360, AT5G13010, AT4G13940, AT5G46210, AT2G18020, AT2G22250, AT1G80410, AT3G46560, AT1G80490, AT5G16750, AT1G20700, AT3G49170, AT5G13480, AT1G64520, AT5G24400, AT3G20630, AT1G20960, AT4G04890, AT5G19820, AT1G02780, AT5G26742, AT3G48930, AT1G36160, AT3G16290, AT1G79350, AT5G42080, AT1G15750
GO:0006397	P	mRNA processing	11	1137	118	37767	0.0015	0.029	AT5G13480, AT3G61860, AT1G09700, AT2G41500, AT2G42510, AT4G31580, AT5G64200, AT1G61010, AT4G20440, AT1G43190, AT3G19760
GO:0045333	P	cellular respiration	9	1137	85	37767	0.0017	0.034	AT5G08530, AT1G77120, AT2G02050, AT2G44350, AT5G11770, AT1G15120, AT2G46505, AT4G26910, AT4G32470
GO:0015980	P	energy derivation by oxidation of organic compounds	9	1137	85	37767	0.0017	0.034	AT5G08530, AT1G77120, AT2G02050, AT2G44350, AT5G11770, AT1G15120, AT2G46505, AT4G26910, AT4G32470
GO:0006399	P	tRNA metabolic process	12	1137	141	37767	0.0019	0.036	AT3G13490, AT1G72550, AT5G26710, AT4G10320, AT3G46100, AT4G13780, AT1G17960, AT1G09620, AT1G29880, AT5G26830, AT4G31180, AT1G50200
GO:0009069	P	serine family amino acid metabolic process	7	1137	54	37767	0.002	0.038	AT2G35120, AT2G35370, AT2G26080, AT4G33010, AT3G57050, AT1G17745, AT4G37930
GO:0009617	P	response to bacterium	17	1137	247	37767	0.0021	0.04	AT5G15090, AT1G80460, AT4G23100, AT5G06320, AT4G32260, AT4G00860, AT4G11650, AT3G04790, AT1G26630, AT2G39770, AT1G32230, AT3G15020, AT3G01280, AT4G23670, AT4G19660, AT4G01050, AT1G59870
GO:0031050	P	dsRNA fragmentation	5	1137	27	37767	0.0022	0.041	AT1G09700, AT2G13540, AT2G32940, AT1G69440, AT2G40030
GO:0032787	P	monocarboxylic acid metabolic process	24	1137	408	37767	0.0023	0.041	AT3G12290, AT4G34350, AT5G09660, AT5G54810, AT3G13930, AT5G62790, AT5G49070, AT2G27150, AT1G24360, AT4G14070, AT5G13520, AT3G45140, AT3G44310, AT5G42740, AT5G16390, AT2G02500, AT1G43800, AT1G36160, AT1G62640, AT3G25860, AT1G65290, AT3G43600, AT4G00620, AT2G30200
GO:0010608	P	posttranscriptional regulation of gene expression	12	1137	144	37767	0.0022	0.041	AT2G40030, AT1G14790, AT1G09700, AT2G13540, AT3G56860, AT1G20340, AT4G13940, AT2G32940, AT1G69440, AT5G47010, AT4G18300, AT1G55670
GO:0070918	P	production of small RNA involved in gene silencing by RNA	5	1137	27	37767	0.0022	0.041	AT1G09700, AT2G13540, AT2G32940, AT1G69440, AT2G40030
GO:0043331	P	response to dsRNA	5	1137	27	37767	0.0022	0.041	AT1G09700, AT2G13540, AT2G32940, AT1G69440, AT2G40030
GO:0006555	P	methionine metabolic process	7	1137	56	37767	0.0024	0.043	AT1G62380, AT1G14810, AT5G58550, AT3G57050, AT3G17390, AT5G17920, AT1G02500
GO:0019321	P	pentose metabolic process	6	1137	41	37767	0.0024	0.043	AT4G10260, AT3G27300, AT2G31390, AT5G11670, AT3G46440, AT5G49650
GO:0006606	P	protein import into nucleus	6	1137	41	37767	0.0024	0.043	AT5G58590, AT2G16950, AT1G27310, AT5G41790, AT3G03110, AT3G08947
GO:0005982	P	starch metabolic process	6	1137	41	37767	0.0024	0.043	AT5G26570, AT5G03650, AT1G67140, AT5G48300, AT5G51820, AT3G55800
GO:0042773	P	ATP synthesis coupled electron transport	5	1137	28	37767	0.0025	0.044	AT5G08530, AT1G15120, AT5G11770, AT4G32470, AT2G02050
GO:0042775	P	mitochondrial ATP synthesis coupled electron transport	5	1137	28	37767	0.0025	0.044	AT5G08530, AT1G15120, AT5G11770, AT4G32470, AT2G02050
GO:0006164	P	purine nucleotide biosynthetic process	9	1137	90	37767	0.0025	0.044	AT2G19680, AT5G08690, AT2G07698, AT3G21110, AT2G35040, AT1G63660, ATCG00120, AT1G68710, AT3G58730
GO:0009820	P	alkaloid metabolic process	7	1137	57	37767	0.0026	0.045	AT3G27300, AT3G52930, AT2G36460, AT2G21330, AT5G11670, AT4G38970, AT1G55670
GO:0051716	P	cellular response to stimulus	41	1137	840	37767	0.0026	0.045	AT2G40030, AT1G48050, AT1G54490, AT4G11260, AT3G20310, AT3G10010, AT1G03445, AT5G10450, AT3G27820, AT4G02070, AT1G59870, AT5G61900, AT4G23100, AT1G77510, AT3G08970, AT1G09700, AT1G66270, AT1G32230, AT1G69440, AT1G20620, AT3G11440, AT4G23650, AT4G38630, AT5G46210, AT5G39770, AT1G18090, AT2G45300, AT5G47010, AT4G33030, AT4G25100, AT3G20475, AT2G19560, AT2G13540, AT3G56860, AT5G66130, AT4G30270, AT5…
GO:0051170	P	nuclear import	6	1137	42	37767	0.0026	0.045	AT5G58590, AT2G16950, AT1G27310, AT5G41790, AT3G03110, AT3G08947
GO:0006733	P	oxidoreduction coenzyme metabolic process	7	1137	58	37767	0.0028	0.048	AT3G27300, AT3G52930, AT2G36460, AT2G21330, AT5G11670, AT4G38970, AT1G55670
GO:0006163	P	purine nucleotide metabolic process	9	1137	92	37767	0.0029	0.048	AT2G19680, AT5G08690, AT2G07698, AT3G21110, AT2G35040, AT1G63660, ATCG00120, AT1G68710, AT3G58730
GO:0009607	P	response to biotic stimulus	33	1137	638	37767	0.0029	0.048	AT4G38630, AT4G32260, AT4G11260, AT5G40020, AT4G19660, AT4G18470, AT1G59870, AT5G64840, AT4G23100, AT5G15090, AT5G06320, AT3G04790, AT4G34131, AT2G39770, AT3G15020, AT4G23670, AT3G09260, AT1G33560, AT4G11650, AT2G22300, AT1G64520, AT5G02500, AT4G01050, AT3G45140, AT3G53160, AT4G00860, AT1G80460, AT1G26630, AT1G14790, AT1G32230, AT3G01280, AT3G12500, AT5G09590
GO:0003006	P	reproductive developmental process	46	1137	978	37767	0.0029	0.049	AT5G10360, AT1G80490, AT3G13490, AT4G13940, AT2G41500, AT5G46210, AT2G18020, AT2G22250, AT4G38680, AT2G17820, AT1G80410, AT2G31650, AT3G46560, AT1G53500, AT4G23100, AT3G08970, AT5G13010, AT5G67360, AT1G47260, AT5G16750, AT1G20700, AT3G49170, AT5G13290, AT5G13480, AT4G38630, AT5G07280, AT5G43940, AT1G64520, AT5G48300, AT5G24400, AT3G20630, AT1G20960, AT4G04890, AT2G38810, AT5G19820, AT1G02780, AT5…
GO:0003824	F	catalytic activity	456	1137	9638	37767	2.7e-26	9.7e-24	AT3G47950, AT5G54910, AT1G31180, AT2G20140, AT1G67470, AT3G46440, AT3G12780, AT5G26860, AT5G15450, AT3G12500, AT4G16310, AT5G43060, AT4G00300, AT1G47260, AT4G31050, AT3G15020, AT4G25100, AT3G25860, AT3G45300, AT1G16280, AT3G23340, AT1G64520, AT5G48300, AT3G49680, AT2G05790, AT3G13550, AT4G13360, AT4G33090, AT5G46290, AT3G20390, AT4G00620, AT5G11380, AT3G52930, AT1G59610, AT3G18090, AT2G05920, AT5…
GO:0003735	F	structural constituent of ribosome	73	1137	494	37767	2.3e-26	9.7e-24	AT5G10360, AT3G04770, AT2G36160, AT3G09500, AT1G74060, AT2G18020, AT3G04840, AT1G02780, AT5G35530, AT1G52300, AT3G62870, AT2G31610, AT3G10950, AT5G41520, AT4G18100, AT2G09990, AT3G05590, AT1G18540, AT5G20290, AT3G46040, AT3G04920, AT2G36620, AT2G07715, AT3G48960, AT3G55280, AT3G18740, AT4G36420, AT5G28060, AT3G28500, AT2G47610, AT5G52650, AT1G08360, AT5G15200, AT5G23900, AT4G29410, AT1G26880, AT3…
GO:0005198	F	structural molecule activity	84	1137	659	37767	3.1e-26	9.7e-24	AT5G10360, AT3G04770, AT2G36160, AT3G09500, AT1G74060, AT2G18020, AT3G08530, AT1G02780, AT3G11130, AT1G52300, AT3G62870, AT2G31610, AT3G10950, AT5G41520, AT4G18100, AT2G09990, AT3G05590, AT1G18540, AT5G20290, AT3G46040, AT3G04920, AT2G36620, AT2G07715, AT3G48960, AT3G55280, AT3G18740, AT4G36420, AT5G28060, AT3G28500, AT4G31490, AT2G47610, AT5G52650, AT1G08360, AT5G15200, AT5G23900, AT4G29410, AT1…
GO:0005488	F	binding	497	1137	11258	37767	1.3e-22	3.1e-20	AT5G06870, AT5G60160, AT5G44870, AT5G54910, AT4G24270, AT2G20140, AT1G67470, AT5G26860, AT5G15450, AT2G02470, AT5G08690, AT1G72840, AT2G46280, AT3G11400, AT1G76010, AT1G44160, AT2G23350, AT1G16280, AT3G56150, AT5G48650, AT5G06000, AT3G01600, AT1G01160, AT4G18810, AT2G05790, AT1G20696, AT3G61860, AT1G32330, AT3G13550, AT5G41790, AT4G31580, AT2G13540, AT4G24770, AT2G45540, AT4G00620, AT5G66910, AT4…
GO:0003723	F	RNA binding	113	1137	1379	37767	2.9e-20	5.4e-18	AT1G49760, AT1G17370, AT3G07250, AT4G16830, AT4G24270, AT3G20250, AT4G34110, AT5G08690, AT5G50250, AT3G11400, AT5G47210, AT5G52470, AT1G43190, AT3G10360, AT3G26120, AT1G74230, AT3G19130, AT5G48650, AT5G06000, AT3G45630, AT3G07810, AT3G51950, AT5G54900, AT5G19350, AT3G50820, AT2G13540, AT3G56860, AT2G38610, AT4G25880, AT1G49600, AT3G15010, AT5G59860, AT4G17520, AT1G06680, AT3G23070, AT1G69250, AT2…
GO:0000166	F	nucleotide binding	146	1137	2267	37767	4.9e-17	7.6e-15	AT3G13300, AT5G60990, AT3G13490, AT5G44870, AT3G07250, AT5G50920, AT5G54910, AT4G24270, AT3G23750, AT2G20140, AT1G67470, AT3G18130, AT5G26860, AT1G72840, AT2G46280, AT1G63660, AT5G44390, AT1G43190, AT2G20420, AT1G16280, AT1G10320, AT5G48650, AT1G71840, AT4G17530, AT3G45630, AT3G07810, AT1G73720, AT3G20150, AT4G28070, AT5G49140, AT3G20475, AT5G26360, AT1G44900, AT5G14610, AT2G01210, AT3G15010, AT2…
GO:0003676	F	nucleic acid binding	246	1137	4842	37767	4.3e-16	5.8e-14	AT1G49760, AT5G60990, AT2G40030, AT3G07250, AT5G45140, AT4G16830, AT3G20310, AT3G01600, AT5G43810, AT4G25560, AT4G24270, AT3G08010, AT4G18300, AT3G20250, AT3G57660, AT2G36720, AT3G45260, AT1G06670, AT1G10200, AT4G34110, AT1G17370, AT2G02470, AT5G08690, AT3G23370, AT5G50250, AT3G11400, AT1G60000, AT1G76010, AT5G47210, AT3G26120, AT5G52470, AT1G43190, AT3G10360, AT5G13650, AT1G74230, AT2G16485, AT3…
GO:0008135	F	translation factor activity, nucleic acid binding	28	1137	181	37767	2.3e-11	2.7e-09	AT1G49760, AT1G30230, AT2G39990, AT5G43810, AT4G18300, AT2G18720, AT1G18070, AT5G38640, AT1G21160, AT1G54270, AT3G11400, AT5G13650, AT2G23350, AT1G62750, AT1G13020, AT3G56150, AT4G11420, AT5G06000, AT4G34110, AT1G56070, AT3G13920, AT3G26400, AT1G26630, AT4G11160, AT4G30690, AT4G11120, AT5G12110, AT4G02930
GO:0008187	F	poly-pyrimidine tract binding	12	1137	28	37767	9.6e-10	9e-08	AT1G06680, AT1G07320, AT1G68010, AT5G08690, AT2G07698, AT5G50250, AT3G53460, AT4G24770, AT3G63140, AT4G37930, AT2G37220, AT3G50820
GO:0008266	F	poly(U) RNA binding	12	1137	28	37767	9.6e-10	9e-08	AT1G06680, AT1G07320, AT1G68010, AT5G08690, AT2G07698, AT5G50250, AT3G53460, AT4G24770, AT3G63140, AT4G37930, AT2G37220, AT3G50820
GO:0004386	F	helicase activity	24	1137	182	37767	1e-08	8.8e-07	AT5G60990, AT5G11170, AT3G09620, AT5G54910, AT2G30800, AT5G05130, AT5G13010, AT1G61140, AT1G54270, AT1G59760, AT2G45810, AT1G06670, AT1G16280, AT3G06980, AT5G04895, AT3G22330, AT5G47010, AT1G20960, AT3G13920, AT5G26742, AT3G58510, AT5G14610, AT3G19760, AT2G13370
GO:0003727	F	single-stranded RNA binding	12	1137	37	37767	1.2e-08	9.8e-07	AT1G06680, AT1G07320, AT1G68010, AT5G08690, AT2G07698, AT5G50250, AT3G53460, AT4G24770, AT3G63140, AT4G37930, AT2G37220, AT3G50820
GO:0003743	F	translation initiation factor activity	19	1137	115	37767	1.4e-08	1e-06	AT1G13020, AT3G56150, AT4G34110, AT3G13920, AT3G26400, AT4G11420, AT5G06000, AT4G30690, AT1G49760, AT1G21160, AT1G26630, AT5G38640, AT2G39990, AT5G43810, AT1G54270, AT3G11400, AT4G18300, AT4G11160, AT2G23350
GO:0017111	F	nucleoside-triphosphatase activity	55	1137	792	37767	4.2e-08	2.8e-06	AT1G07670, AT5G60990, AT3G47950, AT5G11170, AT1G59610, AT4G28070, AT3G09620, AT5G50920, AT5G54910, AT2G30800, AT2G20140, AT3G58730, AT1G59870, AT5G05130, AT1G18070, AT5G26860, AT5G58290, AT5G13010, AT1G50250, AT2G14050, AT1G21160, AT1G61140, AT5G15450, AT1G54270, AT1G59760, AT5G13650, ATCG00120, AT1G68710, AT3G19760, AT5G42270, AT1G16280, AT1G44900, AT3G06980, AT5G04895, AT3G22330, AT1G12840, AT3…
GO:0032555	F	purine ribonucleotide binding	90	1137	1631	37767	8.5e-08	5e-06	AT5G60990, AT3G13490, AT5G44870, AT5G50920, AT5G54910, AT3G23750, AT2G20140, AT1G67470, AT5G26860, AT1G72840, AT1G63660, AT2G20420, AT1G16280, AT4G13780, AT4G17530, AT3G20150, AT4G28070, AT1G44900, AT5G14610, AT2G01210, AT2G05710, AT2G18720, AT1G66880, AT4G31180, AT5G66910, AT4G02930, AT5G23110, AT4G32710, AT5G43730, AT3G14470, AT4G18430, AT1G18070, AT2G14050, AT5G15450, AT3G25840, AT1G09620, AT1…
GO:0032553	F	ribonucleotide binding	90	1137	1631	37767	8.5e-08	5e-06	AT5G60990, AT3G13490, AT5G44870, AT5G50920, AT5G54910, AT3G23750, AT2G20140, AT1G67470, AT5G26860, AT1G72840, AT1G63660, AT2G20420, AT1G16280, AT4G13780, AT4G17530, AT3G20150, AT4G28070, AT1G44900, AT5G14610, AT2G01210, AT2G05710, AT2G18720, AT1G66880, AT4G31180, AT5G66910, AT4G02930, AT5G23110, AT4G32710, AT5G43730, AT3G14470, AT4G18430, AT1G18070, AT2G14050, AT5G15450, AT3G25840, AT1G09620, AT1…
GO:0016491	F	oxidoreductase activity	83	1137	1463	37767	9.3e-08	5.1e-06	AT1G54340, AT4G21580, AT5G17770, AT5G44380, AT3G61220, AT1G15950, AT1G14810, AT5G38970, AT1G60420, AT2G39800, AT2G35120, AT1G31180, AT4G25100, AT5G09660, AT5G18170, AT1G17745, AT4G19710, AT4G32470, AT5G08530, AT1G77120, AT2G30860, AT4G16155, AT3G08970, AT2G21250, AT5G62790, AT2G35370, AT4G16310, AT5G63620, AT3G27820, AT4G34350, AT2G26080, AT4G08390, AT2G46505, AT4G39230, AT5G52840, AT3G15020, AT1…
GO:0017076	F	purine nucleotide binding	93	1137	1713	37767	1e-07	5.4e-06	AT5G60990, AT3G13490, AT5G44870, AT5G50920, AT5G54910, AT3G23750, AT2G20140, AT1G67470, AT5G26860, AT1G72840, AT1G63660, AT5G44390, AT2G20420, AT1G16280, AT4G17530, AT3G20150, AT4G28070, AT1G44900, AT5G14610, AT2G01210, AT2G05710, AT2G18720, AT1G66880, AT4G31180, AT5G66910, AT4G02930, AT5G23110, AT4G32710, AT5G43730, AT3G14470, AT4G18430, AT1G18070, AT2G14050, AT5G15450, AT3G25840, AT1G09620, AT1…
GO:0016887	F	ATPase activity	39	1137	482	37767	1.1e-07	5.5e-06	AT1G07670, AT5G60990, AT3G47950, AT5G11170, AT3G09620, AT5G50920, AT5G54910, AT2G20140, AT3G58730, AT1G59870, AT1G12840, AT5G26860, AT5G58290, AT1G50250, AT2G14050, AT5G15450, AT1G54270, AT1G59760, AT5G42270, ATCG00120, AT1G68710, AT3G19760, AT1G16280, AT1G44900, AT3G06980, AT5G04895, AT3G22330, AT3G13920, AT4G28070, AT1G20960, AT2G45810, AT5G26742, AT2G30950, AT3G58510, AT5G14610, AT3G21180, AT3…
GO:0016462	F	pyrophosphatase activity	55	1137	832	37767	1.9e-07	8.8e-06	AT1G07670, AT5G60990, AT3G47950, AT5G11170, AT1G59610, AT4G28070, AT3G09620, AT5G50920, AT5G54910, AT2G30800, AT2G20140, AT3G58730, AT1G59870, AT5G05130, AT1G18070, AT5G26860, AT5G58290, AT5G13010, AT1G50250, AT2G14050, AT1G21160, AT1G61140, AT5G15450, AT1G54270, AT1G59760, AT5G13650, ATCG00120, AT1G68710, AT3G19760, AT5G42270, AT1G16280, AT1G44900, AT3G06980, AT5G04895, AT3G22330, AT1G12840, AT3…
GO:0042623	F	ATPase activity, coupled	32	1137	359	37767	2.1e-07	9.5e-06	AT1G07670, AT5G60990, AT3G47950, AT5G11170, AT3G09620, AT5G50920, AT5G54910, AT3G58730, AT1G59870, AT1G12840, AT5G26860, AT1G50250, AT2G14050, AT1G54270, AT1G59760, AT5G42270, ATCG00120, AT1G68710, AT3G19760, AT1G16280, AT1G44900, AT3G06980, AT5G04895, AT3G22330, AT3G13920, AT1G20960, AT2G45810, AT5G26742, AT2G30950, AT3G58510, AT5G14610, AT3G21180
GO:0016818	F	hydrolase activity, acting on acid anhydrides, in phosphorus-containing anhydrides	55	1137	837	37767	2.2e-07	9.5e-06	AT1G07670, AT5G60990, AT3G47950, AT5G11170, AT1G59610, AT4G28070, AT3G09620, AT5G50920, AT5G54910, AT2G30800, AT2G20140, AT3G58730, AT1G59870, AT5G05130, AT1G18070, AT5G26860, AT5G58290, AT5G13010, AT1G50250, AT2G14050, AT1G21160, AT1G61140, AT5G15450, AT1G54270, AT1G59760, AT5G13650, ATCG00120, AT1G68710, AT3G19760, AT5G42270, AT1G16280, AT1G44900, AT3G06980, AT5G04895, AT3G22330, AT1G12840, AT3…
GO:0016817	F	hydrolase activity, acting on acid anhydrides	55	1137	839	37767	2.4e-07	9.8e-06	AT1G07670, AT5G60990, AT3G47950, AT5G11170, AT1G59610, AT4G28070, AT3G09620, AT5G50920, AT5G54910, AT2G30800, AT2G20140, AT3G58730, AT1G59870, AT5G05130, AT1G18070, AT5G26860, AT5G58290, AT5G13010, AT1G50250, AT2G14050, AT1G21160, AT1G61140, AT5G15450, AT1G54270, AT1G59760, AT5G13650, ATCG00120, AT1G68710, AT3G19760, AT5G42270, AT1G16280, AT1G44900, AT3G06980, AT5G04895, AT3G22330, AT1G12840, AT3…
GO:0016779	F	nucleotidyltransferase activity	23	1137	207	37767	3.4e-07	1.3e-05	AT5G15700, AT2G40030, AT3G18090, AT5G45140, AT1G68990, AT1G19920, AT4G18300, AT3G57660, AT5G14580, AT4G14680, AT4G21470, AT1G74910, AT2G39770, AT5G60040, AT5G48300, AT5G43780, AT5G63960, AT3G48830, ATCG00190, AT2G02500, AT2G15430, AT5G57980, AT1G14790
GO:0016616	F	oxidoreductase activity, acting on the CH-OH group of donors, NAD or NADP as acceptor	19	1137	145	37767	3.8e-07	1.4e-05	AT1G77120, AT3G27300, AT5G43330, AT5G43940, AT1G68010, AT1G53500, AT5G62790, AT3G61220, AT1G60730, AT1G65930, AT4G39230, AT1G54340, AT1G31180, AT3G15020, AT1G24360, AT1G17745, AT4G19710, AT3G02360, AT5G11670
GO:0016787	F	hydrolase activity	156	1137	3468	37767	6e-07	2.2e-05	AT5G60160, AT5G60990, AT3G47950, AT4G28070, AT5G46740, AT2G14050, AT5G50920, AT5G54910, AT2G20140, AT3G56310, AT4G25810, AT5G26860, AT5G15450, AT1G71860, AT5G43060, AT1G50250, AT5G20070, AT3G09260, AT2G41530, AT1G16280, AT1G64520, AT5G37830, AT3G09620, AT3G20150, AT2G24200, AT2G05790, AT1G31190, AT1G68710, AT1G44900, AT2G30950, AT5G14610, AT1G06670, AT4G33090, AT3G13790, AT2G18720, AT3G20390, AT4…
GO:0016614	F	oxidoreductase activity, acting on CH-OH group of donors	21	1137	188	37767	1e-06	3.5e-05	AT2G13560, AT1G77120, AT1G24360, AT5G43330, AT5G43940, AT1G68010, AT1G53500, AT5G62790, AT1G60730, AT3G61220, AT3G27300, AT1G65930, AT4G39230, AT1G54340, AT1G31180, AT3G15020, AT5G09660, AT1G17745, AT4G19710, AT3G02360, AT5G11670
GO:0008026	F	ATP-dependent helicase activity	17	1137	128	37767	1.3e-06	4.2e-05	AT1G16280, AT5G60990, AT3G58510, AT5G11170, AT5G26742, AT5G14610, AT3G06980, AT5G04895, AT3G22330, AT3G09620, AT1G54270, AT5G54910, AT1G20960, AT1G59760, AT3G13920, AT3G19760, AT2G45810
GO:0070035	F	purine NTP-dependent helicase activity	17	1137	128	37767	1.3e-06	4.2e-05	AT1G16280, AT5G60990, AT3G58510, AT5G11170, AT5G26742, AT5G14610, AT3G06980, AT5G04895, AT3G22330, AT3G09620, AT1G54270, AT5G54910, AT1G20960, AT1G59760, AT3G13920, AT3G19760, AT2G45810
GO:0005524	F	ATP binding	73	1137	1377	37767	5.6e-06	0.00017	AT5G23110, AT5G60990, AT3G13490, AT5G11170, AT5G26360, AT5G44870, AT4G10320, AT3G18190, AT2G14050, AT5G50920, AT5G54910, AT2G30800, AT3G23750, AT1G44900, AT2G20140, AT1G67470, AT5G43730, AT4G32710, AT3G14470, AT1G61140, AT4G20140, AT5G05130, AT3G25840, AT5G26860, AT4G31180, AT1G72550, AT5G13130, AT1G72840, AT5G49140, AT5G15450, AT1G59760, AT1G63660, AT1G29900, AT3G47570, AT5G04895, AT2G20420, AT1…
GO:0030554	F	adenyl nucleotide binding	76	1137	1465	37767	7.4e-06	0.0002	AT5G44390, AT5G23110, AT5G60990, AT3G13490, AT5G11170, AT5G44380, AT5G44870, AT4G10320, AT3G18190, AT2G14050, AT5G50920, AT5G54910, AT2G30800, AT3G23750, AT1G44900, AT2G20140, AT1G67470, AT5G43730, AT4G32710, AT3G14470, AT1G61140, AT4G20140, AT5G05130, AT3G25840, AT5G26860, AT4G31180, AT1G72550, AT5G13130, AT1G72840, AT5G49140, AT5G15450, AT1G59760, AT1G63660, AT1G29900, AT3G47570, AT1G58807, AT2…
GO:0032559	F	adenyl ribonucleotide binding	73	1137	1384	37767	6.6e-06	0.0002	AT5G23110, AT5G60990, AT3G13490, AT5G11170, AT5G26360, AT5G44870, AT4G10320, AT3G18190, AT2G14050, AT5G50920, AT5G54910, AT2G30800, AT3G23750, AT1G44900, AT2G20140, AT1G67470, AT5G43730, AT4G32710, AT3G14470, AT1G61140, AT4G20140, AT5G05130, AT3G25840, AT5G26860, AT4G31180, AT1G72550, AT5G13130, AT1G72840, AT5G49140, AT5G15450, AT1G59760, AT1G63660, AT1G29900, AT3G47570, AT5G04895, AT2G20420, AT1…
GO:0016168	F	chlorophyll binding	9	1137	38	37767	7.6e-06	0.0002	AT3G08940, AT1G29910, AT3G54890, AT1G15820, AT1G44575, ATCG00340, AT1G61520, AT4G10340, ATCG00280
GO:0016829	F	lyase activity	32	1137	430	37767	7.6e-06	0.0002	AT2G47510, AT3G52930, AT2G36460, AT4G10750, AT4G29840, AT5G54810, AT1G53500, AT3G10050, AT3G46440, AT5G66120, AT5G38420, AT2G04400, AT1G47260, AT5G14740, AT1G74010, AT5G38530, AT1G74030, AT3G01500, AT3G54470, AT3G57050, AT3G44310, AT5G19820, AT5G15950, AT4G35830, AT5G54960, AT4G26970, AT3G23490, AT2G05710, AT2G36530, AT5G17330, AT4G13430, AT1G33750
GO:0001882	F	nucleoside binding	76	1137	1465	37767	7.4e-06	0.0002	AT5G44390, AT5G23110, AT5G60990, AT3G13490, AT5G11170, AT5G44380, AT5G44870, AT4G10320, AT3G18190, AT2G14050, AT5G50920, AT5G54910, AT2G30800, AT3G23750, AT1G44900, AT2G20140, AT1G67470, AT5G43730, AT4G32710, AT3G14470, AT1G61140, AT4G20140, AT5G05130, AT3G25840, AT5G26860, AT4G31180, AT1G72550, AT5G13130, AT1G72840, AT5G49140, AT5G15450, AT1G59760, AT1G63660, AT1G29900, AT3G47570, AT1G58807, AT2…
GO:0001883	F	purine nucleoside binding	76	1137	1465	37767	7.4e-06	0.0002	AT5G44390, AT5G23110, AT5G60990, AT3G13490, AT5G11170, AT5G44380, AT5G44870, AT4G10320, AT3G18190, AT2G14050, AT5G50920, AT5G54910, AT2G30800, AT3G23750, AT1G44900, AT2G20140, AT1G67470, AT5G43730, AT4G32710, AT3G14470, AT1G61140, AT4G20140, AT5G05130, AT3G25840, AT5G26860, AT4G31180, AT1G72550, AT5G13130, AT1G72840, AT5G49140, AT5G15450, AT1G59760, AT1G63660, AT1G29900, AT3G47570, AT1G58807, AT2…
GO:0003729	F	mRNA binding	7	1137	21	37767	1.2e-05	0.00031	AT4G38680, AT3G63140, AT1G17370, AT1G54080, AT5G49500, AT5G03940, AT3G14100
GO:0016836	F	hydro-lyase activity	13	1137	97	37767	2e-05	0.00051	AT2G47510, AT1G53500, AT1G74030, AT4G35830, AT4G26970, AT2G05710, AT5G14740, AT3G01500, AT1G47260, AT2G36530, AT3G44310, AT5G54810, AT5G38530
GO:0016651	F	oxidoreductase activity, acting on NADH or NADPH	13	1137	103	37767	3.6e-05	0.00087	AT5G08530, AT2G13560, AT5G43940, AT4G16155, AT5G17770, AT5G11770, AT5G52840, AT2G02050, AT5G11670, AT5G03630, AT3G27820, AT3G17240, AT1G48030
GO:0034062	F	RNA polymerase activity	11	1137	77	37767	5.2e-05	0.0012	AT2G15430, AT5G15700, AT2G40030, AT3G18090, AT5G60040, AT5G57980, AT5G45140, AT1G68990, AT1G14790, ATCG00190, AT3G57660
GO:0004812	F	aminoacyl-tRNA ligase activity	11	1137	80	37767	7.1e-05	0.0015	AT3G13490, AT1G72550, AT5G26710, AT4G10320, AT3G46100, AT4G13780, AT1G09620, AT1G29880, AT5G26830, AT4G31180, AT1G17960
GO:0016876	F	ligase activity, forming aminoacyl-tRNA and related compounds	11	1137	80	37767	7.1e-05	0.0015	AT3G13490, AT1G72550, AT5G26710, AT4G10320, AT3G46100, AT4G13780, AT1G09620, AT1G29880, AT5G26830, AT4G31180, AT1G17960
GO:0016875	F	ligase activity, forming carbon-oxygen bonds	11	1137	80	37767	7.1e-05	0.0015	AT3G13490, AT1G72550, AT5G26710, AT4G10320, AT3G46100, AT4G13780, AT1G09620, AT1G29880, AT5G26830, AT4G31180, AT1G17960
GO:0016903	F	oxidoreductase activity, acting on the aldehyde or oxo group of donors	11	1137	84	37767	0.00011	0.0022	AT4G30470, AT1G54100, AT1G15950, AT1G12900, AT2G39800, AT5G62530, AT5G50850, AT2G27150, AT1G01090, AT3G43600, AT1G14810
GO:0016853	F	isomerase activity	21	1137	265	37767	0.00012	0.0025	AT1G53500, AT4G25340, AT1G77510, AT4G09520, AT2G21170, AT5G42740, AT3G57150, AT3G22920, AT4G34870, AT5G63920, AT3G04790, AT5G51820, AT3G55440, AT5G28840, AT1G52260, AT2G16600, AT2G39140, AT1G70730, AT5G57330, AT5G63570, AT1G78970
GO:0003899	F	DNA-directed RNA polymerase activity	10	1137	71	37767	0.00013	0.0026	AT2G15430, AT5G15700, AT2G40030, AT3G18090, AT5G57980, AT5G45140, AT1G68990, AT5G60040, ATCG00190, AT3G57660
GO:0008233	F	peptidase activity	38	1137	646	37767	0.00015	0.0029	AT1G44130, AT5G60160, AT2G05920, AT5G46740, AT5G50920, AT3G45010, AT3G19170, AT2G40930, ATCG00670, AT5G26860, AT5G36210, AT5G43060, AT1G50250, AT5G67360, AT1G44180, AT3G11910, AT5G42270, AT5G13520, AT1G47128, AT2G47390, AT3G13235, AT5G35210, AT4G38220, AT1G64520, AT1G29090, AT2G24200, AT1G21720, AT3G20630, AT4G14800, AT2G30950, AT1G03230, AT3G16290, AT4G33090, AT2G18720, AT5G10770, AT3G10410, AT5…
GO:0070011	F	peptidase activity, acting on L-amino acid peptides	35	1137	579	37767	0.00016	0.0031	AT1G44130, AT5G60160, AT2G05920, AT5G46740, AT5G50920, AT3G45010, AT3G19170, AT2G40930, ATCG00670, AT5G26860, AT5G36210, AT5G43060, AT1G50250, AT5G67360, AT1G44180, AT3G11910, AT5G42270, AT5G13520, AT1G47128, AT2G47390, AT3G13235, AT5G35210, AT4G38220, AT1G29090, AT2G24200, AT3G18490, AT3G20630, AT2G30950, AT1G03230, AT3G16290, AT4G33090, AT2G18720, AT5G10770, AT3G10410, AT5G17080
GO:0016417	F	S-acyltransferase activity	5	1137	14	37767	0.00017	0.0033	AT2G30200, AT4G26910, AT3G25860, AT3G13930, AT3G52200
GO:0070566	F	adenylyltransferase activity	6	1137	25	37767	0.00024	0.0045	AT4G14680, AT5G48300, AT5G43780, AT4G21470, AT1G19920, AT3G48830
GO:0016835	F	carbon-oxygen lyase activity	15	1137	163	37767	0.00025	0.0046	AT2G47510, AT1G53500, AT1G74030, AT4G35830, AT4G26970, AT5G66120, AT2G05710, AT5G14740, AT3G01500, AT1G47260, AT2G36530, AT3G44310, AT4G29840, AT5G54810, AT5G38530
GO:0003746	F	translation elongation factor activity	7	1137	38	37767	0.00031	0.0055	AT1G62750, AT1G30230, AT5G13650, AT4G11120, AT5G12110, AT1G56070, AT4G02930
GO:0019200	F	carbohydrate kinase activity	8	1137	53	37767	0.00039	0.0069	AT4G10260, AT5G26570, AT1G80460, AT2G31390, AT4G26270, AT1G12000, AT5G49650, AT5G51830
GO:0016874	F	ligase activity	33	1137	564	37767	0.00042	0.0073	AT5G07270, AT3G13490, AT5G35630, AT4G10320, AT3G46100, AT3G21110, AT4G05470, AT4G23100, AT5G26710, AT5G02880, AT1G63660, AT1G29900, AT4G14070, AT2G20420, AT1G72550, AT5G57035, AT1G09620, AT1G29880, AT3G54850, AT5G16390, AT3G13550, AT1G36160, AT5G26830, AT3G25660, AT4G13780, AT1G55860, AT4G24390, AT5G37600, AT1G74260, AT4G31180, AT5G22100, AT1G70320, AT1G17960
GO:0005515	F	protein binding	121	1137	2944	37767	0.00046	0.0078	AT3G13300, AT5G06870, AT5G44870, AT4G11260, AT1G32810, AT3G20310, AT5G11950, AT3G23750, AT5G01410, AT2G36720, AT4G28650, AT2G02470, AT1G63900, AT1G72840, AT2G46280, AT1G44160, AT2G16485, AT5G46210, AT5G06860, AT2G47110, AT3G45630, AT1G01160, AT5G17330, AT3G51890, AT3G13550, AT5G41790, AT5G14610, AT3G15010, AT2G29530, AT4G19660, AT4G31580, AT1G32230, AT3G17590, AT4G30160, AT5G66910, AT5G18750, AT5…
GO:0004312	F	fatty-acid synthase activity	5	1137	19	37767	0.00057	0.0095	AT5G43760, AT5G46290, AT2G30200, AT1G62640, AT1G24360
GO:0008237	F	metallopeptidase activity	10	1137	90	37767	0.0007	0.011	AT2G30950, AT3G19170, AT5G35210, AT4G38220, AT3G16290, AT1G50250, AT1G44180, AT2G24200, AT5G42270, AT5G13520
GO:0016740	F	transferase activity	133	1137	3321	37767	0.00065	0.011	AT2G40030, AT5G45140, AT3G23750, AT4G18300, AT3G57660, AT4G19710, AT1G79500, AT3G12780, AT4G28650, AT2G39770, AT1G18500, AT4G00300, AT4G31050, AT5G63400, AT5G17920, AT3G25860, AT4G23650, AT3G23340, AT4G26270, AT4G14680, AT5G48300, AT5G43780, AT3G49680, AT3G54470, ATCG00190, AT4G26910, AT1G80460, AT2G01210, AT1G62640, AT1G14790, AT5G46290, AT1G66880, AT5G08280, AT5G11380, AT4G10260, AT1G67510, AT1…
GO:0016615	F	malate dehydrogenase activity	5	1137	22	37767	0.001	0.016	AT2G13560, AT5G43330, AT5G11670, AT3G15020, AT5G09660
GO:0016638	F	oxidoreductase activity, acting on the CH-NH2 group of donors	7	1137	53	37767	0.0018	0.028	AT2G35120, AT1G62380, AT2G35370, AT4G16310, AT2G26080, AT4G33010, AT5G18170
GO:0005525	F	GTP binding	17	1137	249	37767	0.0023	0.033	AT1G62750, AT3G18820, AT2G41670, AT1G18070, AT4G17170, AT4G18430, AT5G49500, AT4G02790, AT5G38640, AT1G21160, AT2G18720, AT5G03940, AT4G11160, AT5G13650, AT3G07050, AT5G42080, AT4G17530
GO:0003924	F	GTPase activity	8	1137	72	37767	0.0023	0.033	AT1G18070, AT4G17170, AT1G59610, AT1G21160, AT2G18720, AT4G11160, AT5G13650, AT5G42080
GO:0019001	F	guanyl nucleotide binding	17	1137	249	37767	0.0023	0.033	AT1G62750, AT3G18820, AT2G41670, AT1G18070, AT4G17170, AT4G18430, AT5G49500, AT4G02790, AT5G38640, AT1G21160, AT2G18720, AT5G03940, AT4G11160, AT5G13650, AT3G07050, AT5G42080, AT4G17530
GO:0032561	F	guanyl ribonucleotide binding	17	1137	249	37767	0.0023	0.033	AT1G62750, AT3G18820, AT2G41670, AT1G18070, AT4G17170, AT4G18430, AT5G49500, AT4G02790, AT5G38640, AT1G21160, AT2G18720, AT5G03940, AT4G11160, AT5G13650, AT3G07050, AT5G42080, AT4G17530
GO:0022890	F	inorganic cation transmembrane transporter activity	16	1137	228	37767	0.0024	0.033	AT1G07670, AT2G19680, AT3G47950, AT4G32260, AT5G08690, AT3G21180, AT2G07698, AT3G58730, AT1G15120, AT2G19110, AT1G12840, AT1G01790, ATCG00120, AT4G32470, AT1G60160, AT1G59870
GO:0016655	F	oxidoreductase activity, acting on NADH or NADPH, quinone or similar compound as acceptor	5	1137	27	37767	0.0022	0.033	AT5G08530, AT5G11770, AT2G02050, AT5G03630, AT3G27820
GO:0016620	F	oxidoreductase activity, acting on the aldehyde or oxo group of donors, NAD or NADP as acceptor	7	1137	56	37767	0.0024	0.033	AT4G30470, AT1G54100, AT1G15950, AT1G14810, AT2G39800, AT5G62530, AT1G12900
GO:0004176	F	ATP-dependent peptidase activity	5	1137	29	37767	0.0029	0.04	AT5G50920, AT1G50250, AT2G30950, AT5G26860, AT5G42270
GO:0005622	C	intracellular	613	1137	9671	37767	2.1e-88	1.3e-85	AT4G22890, AT3G56340, AT5G60160, AT5G55570, AT5G54910, AT4G24270, AT1G31180, AT2G31610, AT5G41520, AT3G12780, AT5G26860, AT5G15450, AT2G02470, AT5G08690, AT5G43060, AT3G24840, AT4G11860, AT2G46280, AT3G11400, AT3G15020, AT4G29410, AT3G25860, AT3G45300, AT2G16485, AT3G56150, AT5G48650, AT5G06000, AT5G48300, AT3G49680, AT1G01160, AT1G20696, AT3G61860, AT5G16130, AT3G13550, AT5G41790, AT4G31580, AT2…
GO:0005737	C	cytoplasm	495	1137	6822	37767	2.3e-84	4.9e-82	AT5G03630, AT5G60160, AT5G35970, AT5G55570, AT1G31180, AT2G31610, AT5G41520, AT5G26860, AT5G15450, AT5G08690, AT5G43060, AT4G11860, AT3G11400, AT3G15020, AT4G29410, AT3G25860, AT3G45300, AT3G56150, AT5G06000, AT5G48300, AT3G49680, AT5G16130, AT1G33120, AT3G01280, AT3G20390, AT5G02450, AT4G02930, AT2G19680, AT3G52930, AT5G35630, AT4G17520, AT4G02230, AT2G39800, AT1G65230, AT2G35120, AT4G08390, AT5…
GO:0043229	C	intracellular organelle	524	1137	8149	37767	1.4e-72	1.8e-70	AT5G60160, AT5G55570, AT5G54910, AT1G31180, AT2G31610, AT5G41520, AT3G12780, AT5G26860, AT5G15450, AT2G02470, AT5G08690, AT5G43060, AT4G11860, AT3G15020, AT4G29410, AT3G25860, AT3G45300, AT2G16485, AT3G56150, AT1G64520, AT3G49680, AT1G01160, AT1G20696, AT3G61860, AT5G16130, AT3G13550, AT5G41790, AT4G31580, AT2G13540, AT1G33120, AT3G01280, AT3G20390, AT5G02450, AT4G02930, AT2G19680, AT3G52930, AT5…
GO:0043226	C	organelle	524	1137	8155	37767	1.9e-72	1.9e-70	AT5G60160, AT5G55570, AT5G54910, AT1G31180, AT2G31610, AT5G41520, AT3G12780, AT5G26860, AT5G15450, AT2G02470, AT5G08690, AT5G43060, AT4G11860, AT3G15020, AT4G29410, AT3G25860, AT3G45300, AT2G16485, AT3G56150, AT1G64520, AT3G49680, AT1G01160, AT1G20696, AT3G61860, AT5G16130, AT3G13550, AT5G41790, AT4G31580, AT2G13540, AT1G33120, AT3G01280, AT3G20390, AT5G02450, AT4G02930, AT2G19680, AT3G52930, AT5…
GO:0043227	C	membrane-bounded organelle	477	1137	7622	37767	2.4e-60	2.2e-58	AT5G60160, AT5G55570, AT5G54910, AT1G31180, AT2G31610, AT5G41520, AT3G12780, AT5G26860, AT5G15450, AT2G02470, AT5G08690, AT5G43060, AT4G11860, AT3G15020, AT4G25100, AT3G25860, AT3G45300, AT2G16485, AT3G56150, AT1G64520, AT3G49680, AT1G01160, AT5G16130, AT3G13550, AT4G31580, AT2G13540, AT1G33120, AT3G01280, AT3G20390, AT4G00620, AT4G02930, AT2G19680, AT3G52930, AT5G35630, AT4G17520, AT2G39800, AT1…
GO:0043231	C	intracellular membrane-bounded organelle	476	1137	7615	37767	5.1e-60	4e-58	AT5G60160, AT5G55570, AT5G54910, AT1G31180, AT2G31610, AT5G41520, AT3G12780, AT5G26860, AT5G15450, AT2G02470, AT5G08690, AT5G43060, AT4G11860, AT3G15020, AT4G25100, AT3G25860, AT3G45300, AT2G16485, AT3G56150, AT1G64520, AT3G49680, AT1G01160, AT5G16130, AT3G13550, AT4G31580, AT2G13540, AT1G33120, AT3G01280, AT3G20390, AT4G00620, AT4G02930, AT2G19680, AT3G52930, AT5G35630, AT4G17520, AT2G39800, AT1…
GO:0032991	C	macromolecular complex	200	1137	2180	37767	1.7e-42	8.1e-41	AT5G46210, AT3G13300, ATCG00670, AT1G49970, AT2G40030, AT3G09500, AT1G79040, AT4G11110, AT4G11260, AT5G50920, AT3G62870, AT2G31610, AT5G41520, AT3G21540, AT3G18130, AT1G08520, AT3G28500, AT5G08690, AT2G26080, AT1G47260, AT2G46280, AT3G11400, AT4G29410, AT2G03680, AT5G23140, AT3G04770, AT4G16720, AT4G26270, AT1G74030, AT1G64520, AT3G05560, AT5G48300, AT2G47110, AT5G23540, AT5G23120, AT3G20150, AT4…
GO:0009536	C	plastid	229	1137	2965	37767	7.9e-38	3.6e-36	AT1G49970, AT3G45140, AT3G13490, AT3G12780, AT5G64430, AT3G07480, AT5G51820, AT5G55570, AT1G31180, AT2G31610, AT5G41520, AT4G33170, AT5G47690, AT1G08520, AT4G01150, AT4G16155, AT5G26860, AT5G15450, AT5G62790, AT5G08690, AT5G66120, AT1G50250, AT4G34350, AT1G47260, AT4G16390, AT5G63400, AT1G54780, AT5G20070, AT4G38200, AT3G25860, AT1G06530, AT1G74030, AT5G08040, AT1G33590, AT2G07698, AT5G43780, AT3…
GO:0005829	C	cytosol	114	1137	912	37767	1.1e-34	4.7e-33	AT3G13300, AT5G03630, AT3G09500, AT3G16460, AT3G62870, AT2G31610, AT5G01410, AT5G26860, AT4G11860, AT4G10320, AT4G29410, AT3G04770, AT4G16720, AT4G26270, AT1G74030, AT3G05560, AT2G47110, AT1G79550, AT3G25520, AT1G70730, AT5G16130, AT1G02780, AT5G02870, AT5G39850, AT1G55860, AT4G34670, AT5G02450, AT3G52930, AT4G38630, AT3G57150, AT2G18020, AT3G04840, AT5G35530, AT5G41520, AT1G17745, AT5G27630, AT1…
GO:0022626	C	cytosolic ribosome	70	1137	336	37767	2.8e-33	1.1e-31	AT5G10360, AT3G04770, AT2G36160, AT3G09500, AT1G74060, AT2G18020, AT3G09440, AT3G04840, AT1G02780, AT5G35530, AT1G52300, AT3G62870, AT2G31610, AT3G10950, AT5G41520, AT4G18100, AT2G09990, AT3G05590, AT1G18540, AT5G20290, AT3G46040, AT3G04920, AT2G36620, AT3G48960, AT3G55280, AT3G18740, AT5G38420, AT5G28060, AT3G28500, AT2G47610, AT5G52650, AT1G08360, AT5G15200, AT5G23900, AT4G29410, AT3G10090, AT4…
GO:0009507	C	chloroplast	208	1137	2740	37767	3.6e-33	1.3e-31	AT1G49970, AT3G13490, AT5G64430, AT3G07480, AT5G51820, AT5G55570, AT2G31610, AT5G41520, AT4G33170, AT5G47690, AT1G08520, AT4G01150, AT4G16155, AT5G26860, AT5G15450, AT5G62790, AT5G08690, AT5G66120, AT1G50250, AT4G34350, AT4G16390, AT1G54780, AT5G20070, AT4G38200, AT3G25860, AT5G23140, AT1G74030, AT1G33590, AT2G07698, AT5G43780, AT3G49680, AT3G20150, AT5G39410, AT2G44640, AT1G27400, AT1G55670, ATC…
GO:0043232	C	intracellular non-membrane-bounded organelle	117	1137	1040	37767	9.5e-32	3.2e-30	AT2G40030, AT3G09500, AT5G54910, AT2G31610, AT5G41520, AT3G21540, AT5G08690, AT3G46040, AT5G16750, AT3G05060, AT5G52470, AT4G29410, AT2G03680, AT3G04770, AT4G16720, AT3G05560, AT2G07698, AT2G47110, AT3G20150, AT1G20696, AT3G25520, AT5G11710, AT5G16130, AT1G02780, AT5G02870, AT4G31580, AT5G41790, AT1G09340, AT1G33120, AT3G62870, AT4G34670, AT5G02450, AT5G03740, AT3G15010, AT3G52930, AT5G27120, AT3…
GO:0043228	C	non-membrane-bounded organelle	117	1137	1040	37767	9.5e-32	3.2e-30	AT2G40030, AT3G09500, AT5G54910, AT2G31610, AT5G41520, AT3G21540, AT5G08690, AT3G46040, AT5G16750, AT3G05060, AT5G52470, AT4G29410, AT2G03680, AT3G04770, AT4G16720, AT3G05560, AT2G07698, AT2G47110, AT3G20150, AT1G20696, AT3G25520, AT5G11710, AT5G16130, AT1G02780, AT5G02870, AT4G31580, AT5G41790, AT1G09340, AT1G33120, AT3G62870, AT4G34670, AT5G02450, AT5G03740, AT3G15010, AT3G52930, AT5G27120, AT3…
GO:0016020	C	membrane	256	1137	4068	37767	5.5e-29	1.7e-27	AT5G60160, ATCG00670, AT3G47950, AT5G44870, AT3G61220, AT4G38250, AT5G50920, AT3G62870, AT3G23750, AT2G31610, AT2G20140, AT3G21540, AT3G18130, AT3G21180, AT5G61900, AT3G51890, AT4G01150, AT1G65930, AT4G35100, AT5G08690, AT5G13670, AT1G50250, AT1G72840, AT1G47260, AT5G52840, AT1G54780, AT4G01660, AT5G47210, AT4G29410, AT1G06530, AT4G23650, AT4G29360, AT4G16720, AT3G05560, AT2G07698, AT1G71840, AT4…
GO:0033279	C	ribosomal subunit	68	1137	389	37767	2.2e-28	6.4e-27	AT5G10360, AT3G04770, AT3G09500, AT1G74060, AT2G18020, AT3G04840, AT1G02780, AT5G35530, AT3G62870, AT2G31610, AT3G10950, AT5G41520, AT4G18100, AT2G09990, AT3G05590, AT1G18540, AT5G20290, AT3G04920, AT2G36620, AT2G07715, AT3G48960, AT3G55280, AT3G18740, AT4G36420, AT5G28060, AT3G46040, AT2G47610, AT5G52650, AT1G08360, AT5G15200, AT5G23900, AT4G29410, AT3G10090, AT4G16720, AT1G58380, AT2G36160, AT3…
GO:0005886	C	plasma membrane	134	1137	1456	37767	2.5e-28	7e-27	AT5G60160, AT3G47950, AT3G61220, AT3G62870, AT3G23750, AT2G31610, AT5G01410, AT3G21540, AT3G18130, AT5G61900, AT1G65930, AT4G35100, AT4G11860, AT5G47210, AT4G29410, AT1G06530, AT4G23650, AT4G29360, AT4G16720, AT3G05560, AT1G71840, AT4G39730, AT5G40370, AT3G07390, AT2G44640, AT1G70730, AT3G51890, AT2G05710, AT5G16130, AT5G02870, AT2G01210, AT4G33090, AT4G14290, AT1G66880, AT4G34670, AT5G02450, AT3…
GO:0005840	C	ribosome	78	1137	524	37767	2.7e-28	7.1e-27	AT5G10360, AT3G04770, AT2G36160, AT3G09500, AT1G74060, AT2G18020, AT3G09440, AT3G04840, AT1G02780, AT5G35530, AT1G52300, AT3G62870, AT2G31610, AT3G10950, AT5G41520, AT4G18100, AT2G09990, AT3G05590, AT1G18540, AT5G20290, AT3G46040, AT3G04920, AT2G36620, AT2G07715, AT3G48960, AT3G55280, AT3G18740, AT5G38420, AT4G36420, AT5G28060, AT3G28500, AT2G47610, AT5G52650, AT1G08360, AT5G15200, AT5G23900, AT4…
GO:0005739	C	mitochondrion	123	1137	1276	37767	1.2e-27	2.9e-26	AT2G47510, AT3G13490, AT3G12780, AT3G07480, AT5G50920, AT5G47690, AT5G26860, AT5G08690, AT2G26080, AT1G47260, AT5G63400, AT3G15020, AT1G49670, AT4G26970, AT3G45300, AT2G20420, AT3G13860, AT5G61790, AT5G08040, AT5G43780, AT2G46540, AT2G36530, AT4G33010, AT2G44640, AT4G26910, AT2G05710, AT2G29530, AT1G55860, AT3G01280, AT3G20390, AT4G02930, AT2G19680, AT3G52930, AT5G35630, AT3G55440, AT5G23140, AT1…
GO:0030529	C	ribonucleoprotein complex	89	1137	703	37767	1.5e-27	3.6e-26	AT3G13300, AT3G09500, AT3G62870, AT2G31610, AT5G41520, AT3G46040, AT4G29410, AT3G04770, AT4G16720, AT3G05560, AT2G47110, AT3G25520, AT3G61860, AT5G16130, AT1G02780, AT5G02870, AT1G09340, AT1G33120, AT5G39850, AT4G20440, AT4G34670, AT5G02450, AT5G61780, AT2G18020, AT3G04840, AT4G02400, AT5G35530, AT2G43030, AT2G09990, AT2G36620, AT3G55280, AT3G18740, AT3G28500, AT2G47610, AT5G23900, AT1G08360, AT3…
GO:0031974	C	membrane-enclosed lumen	71	1137	546	37767	8.8e-23	1.9e-21	AT3G52930, AT2G40030, AT3G09500, AT1G74060, AT5G35530, AT5G23140, AT5G27120, AT1G20340, AT1G06680, AT5G54910, AT3G50820, AT2G07698, AT3G21540, AT3G46560, AT5G15200, AT4G38680, AT5G20290, AT3G04920, AT3G08970, AT1G09700, AT5G08690, AT3G23990, AT2G03510, AT2G47610, AT5G64200, AT1G54780, AT1G07370, AT3G03920, AT5G52470, AT1G14590, AT1G26880, AT3G19760, AT3G45300, AT4G19610, AT3G09200, AT3G05560, AT3…
GO:0005730	C	nucleolus	45	1137	209	37767	2.5e-22	5.2e-21	AT3G52930, AT2G40030, AT3G09500, AT1G74060, AT5G27120, AT5G35530, AT5G54910, AT3G21540, AT4G38680, AT5G20290, AT3G04920, AT4G19610, AT5G08690, AT2G03510, AT2G47610, AT1G07370, AT3G03920, AT5G52470, AT1G26880, AT3G19760, AT4G25340, AT3G09200, AT3G05560, AT2G07698, AT3G09630, AT5G15200, AT4G18100, AT5G11170, AT2G15430, AT5G04280, AT5G27770, AT2G41840, AT5G16750, AT5G16130, AT3G07050, AT3G58510, AT5…
GO:0070013	C	intracellular organelle lumen	68	1137	539	37767	3.2e-21	6.4e-20	AT3G52930, AT2G40030, AT3G09500, AT1G74060, AT5G35530, AT5G23140, AT5G27120, AT1G20340, AT1G06680, AT5G54910, AT3G50820, AT2G07698, AT3G21540, AT5G15200, AT4G38680, AT5G20290, AT3G04920, AT3G08970, AT1G09700, AT5G08690, AT3G23990, AT2G03510, AT2G47610, AT5G64200, AT1G54780, AT1G07370, AT3G03920, AT5G52470, AT1G14590, AT1G26880, AT3G19760, AT3G45300, AT4G19610, AT3G09200, AT3G05560, AT3G06050, AT3…
GO:0043233	C	organelle lumen	68	1137	539	37767	3.2e-21	6.4e-20	AT3G52930, AT2G40030, AT3G09500, AT1G74060, AT5G35530, AT5G23140, AT5G27120, AT1G20340, AT1G06680, AT5G54910, AT3G50820, AT2G07698, AT3G21540, AT5G15200, AT4G38680, AT5G20290, AT3G04920, AT3G08970, AT1G09700, AT5G08690, AT3G23990, AT2G03510, AT2G47610, AT5G64200, AT1G54780, AT1G07370, AT3G03920, AT5G52470, AT1G14590, AT1G26880, AT3G19760, AT3G45300, AT4G19610, AT3G09200, AT3G05560, AT3G06050, AT3…
GO:0043234	C	protein complex	113	1137	1443	37767	6.9e-19	1.3e-17	AT2G40030, AT4G11110, AT4G11260, AT5G50920, AT3G21540, AT3G18130, AT1G08520, AT5G08690, AT2G26080, AT1G47260, AT1G73720, AT3G11400, AT2G03680, AT5G23140, AT5G46210, AT1G74030, AT1G64520, AT5G06000, AT5G48300, AT1G71840, AT5G23120, AT3G20150, AT4G33010, AT1G55670, AT5G11710, AT3G51890, AT5G19820, AT2G39990, AT1G44575, ATCG00340, AT1G55860, AT5G12110, AT2G19680, AT4G38630, AT1G18080, AT1G06680, AT3…
GO:0031975	C	envelope	65	1137	595	37767	1.8e-17	3.2e-16	AT2G19680, AT3G52930, AT3G12780, AT5G64430, AT4G32260, AT5G50810, AT1G06380, AT5G51820, AT1G14850, AT2G29530, AT2G02050, AT2G07698, AT3G46740, AT4G32470, AT2G30160, AT1G09340, AT3G46560, AT4G01150, AT4G16155, AT3G13930, AT2G46505, AT5G08690, AT5G38420, AT3G04790, AT2G37220, AT1G47260, AT2G37890, AT5G52840, AT2G40765, AT5G59613, ATCG00120, AT3G06510, AT2G35040, AT3G08640, AT5G35210, AT2G16950, AT1…
GO:0031981	C	nuclear lumen	51	1137	374	37767	1.8e-17	3.2e-16	AT3G52930, AT2G40030, AT3G09500, AT1G74060, AT5G27120, AT5G35530, AT5G54910, AT3G21540, AT4G38680, AT5G20290, AT3G04920, AT4G19610, AT1G09700, AT5G08690, AT2G03510, AT2G47610, AT5G64200, AT1G07370, AT3G03920, AT5G52470, AT1G26880, AT3G19760, AT4G25340, AT3G09200, AT3G05560, AT2G07698, AT3G09630, AT5G15200, AT2G41500, AT4G18100, AT5G11170, AT2G15430, AT5G04280, AT3G58510, AT2G41840, AT5G16750, AT5…
GO:0031967	C	organelle envelope	65	1137	595	37767	1.8e-17	3.2e-16	AT2G19680, AT3G52930, AT3G12780, AT5G64430, AT4G32260, AT5G50810, AT1G06380, AT5G51820, AT1G14850, AT2G29530, AT2G02050, AT2G07698, AT3G46740, AT4G32470, AT2G30160, AT1G09340, AT3G46560, AT4G01150, AT4G16155, AT3G13930, AT2G46505, AT5G08690, AT5G38420, AT3G04790, AT2G37220, AT1G47260, AT2G37890, AT5G52840, AT2G40765, AT5G59613, ATCG00120, AT3G06510, AT2G35040, AT3G08640, AT5G35210, AT2G16950, AT1…
GO:0022627	C	cytosolic small ribosomal subunit	31	1137	130	37767	6.9e-17	1.2e-15	AT5G10360, AT3G04770, AT3G46040, AT3G04840, AT5G35530, AT5G39850, AT2G31610, AT5G41520, AT2G09990, AT5G20290, AT3G04920, AT5G28060, AT5G52650, AT5G15200, AT3G10090, AT1G58380, AT3G52580, AT2G47110, AT2G19750, AT1G04270, AT2G21580, AT3G56340, AT2G41840, AT2G36160, AT5G16130, AT3G48930, AT1G22780, AT4G31700, AT1G48830, AT4G34670, AT5G64140
GO:0009579	C	thylakoid	50	1137	376	37767	9.2e-17	1.5e-15	AT4G02770, AT4G22890, AT5G15700, AT4G32260, AT1G79040, AT1G20340, AT1G06680, AT3G26060, AT4G03280, AT4G12800, AT3G20390, AT4G28750, AT2G37220, AT1G55670, AT4G01150, AT1G49970, AT1G50250, AT5G38420, AT3G04790, AT4G01050, AT5G42270, AT1G54780, AT3G03920, ATCG00120, AT3G26080, AT2G35490, AT5G23140, ATCG00670, AT1G15820, AT4G39730, AT5G23120, AT2G33800, AT5G45390, AT1G65260, AT5G11710, AT5G19820, AT1…
GO:0005618	C	cell wall	51	1137	403	37767	2.8e-16	4.5e-15	AT1G44130, AT5G06870, AT3G52930, AT5G17770, AT5G44380, AT2G05920, AT5G20950, AT3G09440, AT5G45280, AT3G62360, AT4G34670, AT5G41520, AT2G09990, AT1G12000, AT3G45970, AT5G20290, AT5G28060, AT3G08030, AT5G52650, AT5G15200, AT5G21105, AT5G26830, AT1G74010, AT5G61790, AT3G10090, AT5G64260, AT5G06860, AT5G07350, AT5G59320, AT1G33590, AT4G20830, AT4G30690, AT3G55430, AT3G09630, AT1G78060, AT1G68560, AT1…
GO:0030312	C	external encapsulating structure	51	1137	407	37767	4e-16	6.4e-15	AT1G44130, AT5G06870, AT3G52930, AT5G17770, AT5G44380, AT2G05920, AT5G20950, AT3G09440, AT5G45280, AT3G62360, AT4G34670, AT5G41520, AT2G09990, AT1G12000, AT3G45970, AT5G20290, AT5G28060, AT3G08030, AT5G52650, AT5G15200, AT5G21105, AT5G26830, AT1G74010, AT5G61790, AT3G10090, AT5G64260, AT5G06860, AT5G07350, AT5G59320, AT1G33590, AT4G20830, AT4G30690, AT3G55430, AT3G09630, AT1G78060, AT1G68560, AT1…
GO:0022625	C	cytosolic large ribosomal subunit	32	1137	162	37767	2.3e-15	3.5e-14	AT3G09500, AT1G74060, AT2G18020, AT1G02780, AT4G02230, AT3G62870, AT3G10950, AT4G18100, AT5G27770, AT2G36620, AT3G48960, AT3G55280, AT3G18740, AT1G18540, AT2G47610, AT4G13170, AT5G23900, AT4G29410, AT4G16720, AT1G08360, AT3G05560, AT3G60245, AT3G09630, AT3G22230, AT1G27400, AT3G25520, AT4G15000, AT3G05590, AT2G01250, AT5G02870, AT3G07110, AT5G02450
GO:0015935	C	small ribosomal subunit	32	1137	164	37767	3.1e-15	4.6e-14	AT5G10360, AT3G04770, AT3G46040, AT3G04840, AT5G35530, AT5G39850, AT2G31610, AT5G41520, AT2G09990, AT5G20290, AT3G04920, AT5G28060, AT5G52650, AT5G15200, AT3G10090, AT1G58380, AT3G52580, AT2G47110, AT2G19750, ATCG00800, AT1G04270, AT2G21580, AT3G56340, AT2G41840, AT2G36160, AT5G16130, AT3G48930, AT1G22780, AT4G31700, AT1G48830, AT4G34670, AT5G64140
GO:0034357	C	photosynthetic membrane	40	1137	273	37767	6.4e-15	9.1e-14	AT4G02770, AT5G15700, AT4G32260, AT1G79040, AT1G06680, AT3G26060, AT4G03280, AT4G12800, AT4G28750, AT2G37220, AT1G55670, AT4G01150, AT1G50250, AT3G04790, AT4G01050, AT5G42270, AT1G54780, AT3G03920, ATCG00120, AT3G26080, AT2G35490, AT5G23140, ATCG00670, AT1G15820, AT4G39730, AT5G23120, AT2G33800, AT5G45390, AT5G19820, AT2G30950, AT4G10340, AT3G50820, AT2G24020, AT3G56940, AT1G44575, ATCG00340, AT5…
GO:0009570	C	chloroplast stroma	38	1137	249	37767	9.6e-15	1.3e-13	AT1G14810, AT5G51820, AT5G50920, AT2G43030, AT2G21330, AT3G04790, AT4G08390, AT2G45290, AT1G49970, AT5G38420, AT4G34350, AT2G37220, AT5G13420, AT5G13650, AT1G24360, AT5G23120, AT3G25860, AT5G23140, AT2G47390, AT2G35040, ATCG00670, AT1G01080, AT5G48960, AT2G33800, AT4G38970, AT5G45390, AT3G23700, AT4G10340, AT2G24020, AT2G01210, AT3G25660, AT5G03940, AT3G54050, AT3G26060, AT5G04740, ATCG00280, AT2…
GO:0009532	C	plastid stroma	43	1137	322	37767	1.2e-14	1.6e-13	AT1G14810, AT5G51820, AT5G50920, AT2G43030, AT2G21330, AT4G34350, AT4G08390, AT2G45290, AT1G49970, AT5G38420, AT3G04790, AT2G37220, AT5G13420, AT5G13650, AT1G24360, AT5G23120, AT3G25860, AT5G23140, AT2G47390, AT2G35040, ATCG00670, AT1G01080, ATCG00800, AT3G09210, AT5G48960, AT2G33800, AT4G38970, AT5G45390, AT1G65260, AT3G23700, AT4G10340, AT1G07320, AT2G24020, AT2G01210, AT3G25660, AT5G03940, AT3…
GO:0015934	C	large ribosomal subunit	36	1137	225	37767	1.3e-14	1.8e-13	AT3G09500, AT1G74060, AT2G18020, AT1G02780, AT4G02230, AT3G62870, AT3G10950, AT4G18100, AT5G27770, AT2G36620, AT2G07715, AT3G48960, AT3G55280, AT3G18740, AT4G36420, AT1G18540, AT2G47610, AT1G08360, AT5G23900, AT4G29410, AT4G16720, AT4G13170, AT3G05560, AT3G60245, AT3G09630, AT3G22230, AT1G27400, AT3G25520, AT4G15000, AT3G05590, AT1G07320, AT2G01250, AT5G02870, AT3G07110, AT1G33120, AT5G02450
GO:0009534	C	chloroplast thylakoid	39	1137	290	37767	1.6e-13	2.1e-12	AT4G32260, AT2G35490, AT1G20340, AT1G06680, AT3G26060, AT4G03280, AT2G37220, AT4G01150, AT1G49970, AT1G50250, AT3G04790, AT4G01050, AT5G42270, AT1G54780, AT3G03920, AT1G55670, AT3G26080, AT5G23140, ATCG00120, ATCG00670, AT4G39730, AT5G23120, AT2G33800, AT5G45390, AT1G65260, AT1G14590, AT2G30950, AT4G10340, AT3G50820, AT2G24020, AT3G56940, AT1G44575, ATCG00340, AT4G09010, AT5G35170, AT5G42080, AT5…
GO:0031976	C	plastid thylakoid	39	1137	293	37767	2.2e-13	2.8e-12	AT4G32260, AT2G35490, AT1G20340, AT1G06680, AT3G26060, AT4G03280, AT2G37220, AT4G01150, AT1G49970, AT1G50250, AT3G04790, AT4G01050, AT5G42270, AT1G54780, AT3G03920, AT1G55670, AT3G26080, AT5G23140, ATCG00120, ATCG00670, AT4G39730, AT5G23120, AT2G33800, AT5G45390, AT1G65260, AT1G14590, AT2G30950, AT4G10340, AT3G50820, AT2G24020, AT3G56940, AT1G44575, ATCG00340, AT4G09010, AT5G35170, AT5G42080, AT5…
GO:0042651	C	thylakoid membrane	34	1137	244	37767	2.4e-12	3e-11	AT5G15700, AT4G32260, AT2G35490, AT1G06680, AT3G26060, AT4G03280, AT2G37220, AT4G01150, AT1G50250, AT3G04790, AT4G01050, AT5G42270, AT1G54780, AT3G03920, AT1G55670, AT3G26080, AT5G23140, ATCG00120, ATCG00670, AT4G39730, AT5G23120, AT2G33800, AT5G45390, AT5G19820, AT2G30950, AT5G04740, AT3G50820, AT2G24020, AT3G56940, AT1G44575, ATCG00340, AT5G35170, AT5G42080, AT4G10340
GO:0005634	C	nucleus	146	1137	2621	37767	2.6e-12	3.2e-11	AT5G46210, AT3G13300, AT3G07720, AT2G40030, AT3G09500, AT3G16460, AT4G16830, AT3G20310, AT5G54910, AT1G66680, AT3G57660, AT2G36720, AT5G47690, AT4G35100, AT5G08690, AT4G11860, AT5G16750, AT5G52470, AT1G43190, AT2G16485, AT3G56150, AT1G10320, AT1G64520, AT3G05560, AT2G07698, AT2G17870, AT1G01160, AT2G36530, AT1G70730, AT5G16130, AT3G13550, AT5G02870, AT4G31580, AT2G13540, AT3G56860, AT4G19660, AT1…
GO:0009526	C	plastid envelope	39	1137	331	37767	6.6e-12	7.8e-11	AT3G12780, AT5G64430, AT4G32260, AT1G06380, AT5G51820, AT5G50920, AT2G37220, AT1G09340, AT4G01150, AT4G16155, AT3G13930, AT5G08690, AT5G38420, AT3G04790, AT3G46740, AT4G01050, AT1G24360, ATCG00120, AT3G06510, AT2G35040, AT3G08640, AT5G35210, AT1G01080, AT2G07698, AT1G32060, AT3G01500, AT2G44640, AT2G42210, AT1G67700, AT5G39410, AT1G63940, AT2G24020, AT1G11860, AT3G56940, AT5G35970, AT3G54050, AT5…
GO:0009535	C	chloroplast thylakoid membrane	32	1137	231	37767	1.2e-11	1.4e-10	AT4G32260, AT2G35490, AT1G06680, AT3G26060, AT4G03280, AT2G37220, AT4G01150, AT1G50250, AT3G04790, AT4G01050, AT5G42270, AT1G54780, AT3G03920, AT1G55670, AT3G26080, AT5G23140, ATCG00120, ATCG00670, AT4G39730, AT5G23120, AT2G33800, AT5G45390, AT2G30950, AT5G04740, AT3G50820, AT2G24020, AT3G56940, AT1G44575, ATCG00340, AT5G35170, AT5G42080, AT4G10340
GO:0055035	C	plastid thylakoid membrane	32	1137	231	37767	1.2e-11	1.4e-10	AT4G32260, AT2G35490, AT1G06680, AT3G26060, AT4G03280, AT2G37220, AT4G01150, AT1G50250, AT3G04790, AT4G01050, AT5G42270, AT1G54780, AT3G03920, AT1G55670, AT3G26080, AT5G23140, ATCG00120, ATCG00670, AT4G39730, AT5G23120, AT2G33800, AT5G45390, AT2G30950, AT5G04740, AT3G50820, AT2G24020, AT3G56940, AT1G44575, ATCG00340, AT5G35170, AT5G42080, AT4G10340
GO:0031090	C	organelle membrane	66	1137	842	37767	1.7e-11	1.9e-10	AT2G19680, AT5G15700, AT4G32260, AT4G03280, AT4G01660, AT1G06680, AT5G50920, AT3G26060, AT2G29530, AT3G27820, AT3G46740, AT4G32470, AT2G30160, AT1G55670, AT3G46560, AT4G01150, AT2G46505, AT5G08690, AT1G79990, AT1G50250, AT5G52840, AT3G04790, AT3G58730, AT1G47260, AT2G37890, AT5G23120, AT5G42270, AT1G54780, AT2G40765, AT5G59613, ATCG00120, AT5G22950, AT5G53560, AT2G35490, AT3G06510, AT1G15120, ATC…
GO:0010287	C	plastoglobule	18	1137	81	37767	5.7e-10	6.2e-09	AT4G02770, AT4G10340, AT4G01150, AT3G50820, AT1G29910, AT3G54890, AT2G35490, AT3G63140, AT1G15820, AT1G09340, ATCG00340, AT1G61520, AT2G21330, AT4G12800, AT4G38970, ATCG00120, AT4G28750, ATCG00280
GO:0005773	C	vacuole	36	1137	383	37767	1.1e-08	1.2e-07	AT5G60160, AT3G09440, AT3G11130, AT2G31610, AT3G56310, AT5G39410, AT3G58730, AT1G09070, AT1G12840, AT1G18070, AT4G38220, AT3G01290, AT5G43060, AT2G07698, AT4G23670, AT1G08480, AT1G74210, AT1G64460, AT2G41470, AT3G11770, AT4G20830, AT3G09630, AT4G39730, AT4G35830, AT5G40370, AT2G24200, AT1G27400, AT5G46360, AT4G18810, AT2G01250, AT5G02870, AT2G27730, AT1G33120, AT1G20225, AT3G20390, AT5G62740
GO:0009941	C	chloroplast envelope	28	1137	265	37767	5e-08	5.2e-07	AT5G64430, AT4G32260, AT1G06380, AT5G50920, AT2G37220, AT4G01150, AT4G16155, AT3G13930, AT5G08690, AT5G38420, AT3G04790, AT3G46740, AT4G01050, AT1G24360, AT3G06510, AT3G08640, AT5G35210, AT1G01080, AT2G07698, AT1G67700, AT2G44640, AT5G39410, AT2G24020, AT1G11860, AT3G56940, AT5G35970, AT5G35170, AT1G67120
GO:0010319	C	stromule	11	1137	49	37767	1.2e-06	1.2e-05	AT1G09340, AT2G35040, AT1G63940, AT3G12780, AT1G32060, AT5G51820, AT3G54050, ATCG00120, AT4G37930, AT3G01500, AT2G37220
GO:0022624	C	proteasome accessory complex	9	1137	32	37767	2.3e-06	2.2e-05	AT4G38630, AT5G45620, AT4G24820, AT1G64520, AT5G23540, AT5G58290, AT2G32730, AT5G43010, AT1G29150
GO:0005838	C	proteasome regulatory particle	9	1137	32	37767	2.3e-06	2.2e-05	AT4G38630, AT5G45620, AT4G24820, AT1G64520, AT5G23540, AT5G58290, AT2G32730, AT5G43010, AT1G29150
GO:0009521	C	photosystem	12	1137	66	37767	2.7e-06	2.6e-05	AT4G02770, AT4G10340, AT3G50820, AT1G79040, AT1G15820, AT1G06680, ATCG00340, AT4G12800, AT5G23120, AT1G55670, AT4G28750, ATCG00280
GO:0009505	C	plant-type cell wall	24	1137	254	37767	2.7e-06	2.6e-05	AT1G44130, AT5G06870, AT5G17770, AT2G05920, AT5G20950, AT3G62360, AT3G45970, AT5G10840, AT1G74010, AT5G64260, AT5G06860, AT5G61790, AT1G33590, AT4G20830, AT1G78060, AT3G45960, AT1G03230, AT1G21250, AT2G01210, AT5G42100, AT4G30270, AT1G20220, AT1G68560, AT2G01970
GO:0005740	C	mitochondrial envelope	22	1137	223	37767	3.7e-06	3.5e-05	AT2G19680, AT3G52930, AT3G46560, AT4G32470, AT2G30160, AT1G47260, AT5G08690, AT5G15090, AT2G37890, AT5G52840, AT2G40765, AT5G59613, AT4G01660, AT2G02050, AT5G50810, AT2G42210, AT2G27730, AT2G36530, AT2G29530, AT1G15120, AT3G01280, AT2G46505
GO:0070469	C	respiratory chain	15	1137	115	37767	6.5e-06	6e-05	AT5G08530, AT2G20360, AT2G02050, AT1G47260, AT5G11770, AT2G27730, AT2G42210, AT2G46505, AT5G52840, AT4G28510, AT2G40765, AT5G59613, AT1G15120, AT4G32470, AT4G01660
GO:0031966	C	mitochondrial membrane	20	1137	210	37767	1.6e-05	0.00015	AT5G15090, AT2G19680, AT2G02050, AT1G47260, AT3G46560, AT5G08690, AT2G27730, AT2G40765, AT2G42210, AT2G37890, AT2G29530, AT2G46505, AT5G50810, AT5G52840, AT3G01280, AT5G59613, AT1G15120, AT4G32470, AT4G01660, AT2G30160
GO:0000502	C	proteasome complex	11	1137	67	37767	1.6e-05	0.00015	AT4G14800, AT4G38630, AT5G45620, AT4G24820, AT1G64520, AT5G23540, AT5G58290, AT2G32730, AT1G21720, AT5G43010, AT1G29150
GO:0009840	C	chloroplastic endopeptidase Clp complex	5	1137	8	37767	2.2e-05	0.00019	AT1G02560, AT1G49970, ATCG00670, AT5G23140, AT5G45390
GO:0009368	C	endopeptidase Clp complex	5	1137	8	37767	2.2e-05	0.00019	AT1G02560, AT1G49970, ATCG00670, AT5G23140, AT5G45390
GO:0031980	C	mitochondrial lumen	9	1137	54	37767	8.6e-05	0.00073	AT3G06050, AT3G23990, AT1G48030, AT1G65290, AT3G45300, AT3G17240, AT4G37930, AT5G09590, AT5G23140
GO:0005759	C	mitochondrial matrix	9	1137	54	37767	8.6e-05	0.00073	AT3G06050, AT3G23990, AT1G48030, AT1G65290, AT3G45300, AT3G17240, AT4G37930, AT5G09590, AT5G23140
GO:0009523	C	photosystem II	8	1137	45	37767	0.00014	0.0012	AT3G50820, AT1G79040, AT1G15820, AT1G06680, ATCG00340, AT5G23120, AT4G10340, ATCG00280
GO:0080008	C	CUL4 RING ubiquitin ligase complex	14	1137	150	37767	0.00035	0.0029	AT5G13480, AT4G11110, AT3G18060, AT1G15440, AT2G41500, AT5G46210, AT1G62020, AT2G16780, AT1G73720, AT2G46280, AT4G35050, AT1G61210, AT1G27840, AT3G63460
GO:0030964	C	NADH dehydrogenase complex	9	1137	72	37767	0.0006	0.0047	AT5G08530, AT2G20360, AT2G02050, AT4G28510, AT2G27730, AT5G11770, AT1G47260, AT5G52840, AT2G42210
GO:0045271	C	respiratory chain complex I	9	1137	72	37767	0.0006	0.0047	AT5G08530, AT2G20360, AT2G02050, AT4G28510, AT2G27730, AT5G11770, AT1G47260, AT5G52840, AT2G42210
GO:0000151	C	ubiquitin ligase complex	19	1137	259	37767	0.0006	0.0047	AT5G13480, AT4G11110, AT5G46210, AT3G18060, AT1G15440, AT5G57035, AT2G41500, AT4G11260, AT1G62020, AT2G16780, AT1G73720, AT2G46280, AT1G55860, AT4G35050, AT5G02880, AT1G61210, AT1G27840, AT1G70320, AT3G63460
GO:0030076	C	light-harvesting complex	6	1137	31	37767	0.00066	0.0051	AT1G29910, AT3G54890, AT1G44575, AT1G61520, AT4G10340, AT5G19820
GO:0016604	C	nuclear body	8	1137	60	37767	0.00081	0.0062	AT3G61860, AT2G40030, AT1G09700, AT2G41500, AT4G31580, AT5G64200, AT4G20440, AT3G19760
GO:0009522	C	photosystem I	5	1137	22	37767	0.001	0.0075	AT4G02770, ATCG00340, AT4G28750, AT4G12800, AT1G55670
GO:0031461	C	cullin-RING ubiquitin ligase complex	15	1137	192	37767	0.0012	0.0089	AT5G13480, AT4G11110, AT5G46210, AT3G18060, AT1G15440, AT2G41500, AT4G11260, AT1G62020, AT2G16780, AT1G73720, AT2G46280, AT4G35050, AT1G61210, AT1G27840, AT3G63460
GO:0005743	C	mitochondrial inner membrane	14	1137	172	37767	0.0012	0.0089	AT2G19680, AT1G15120, AT5G08690, AT2G42210, AT2G37890, AT2G29530, AT2G46505, AT5G50810, AT2G40765, AT5G59613, AT3G46560, AT4G32470, AT4G01660, AT2G30160
GO:0005746	C	mitochondrial respiratory chain	6	1137	39	37767	0.0019	0.014	AT1G15120, AT2G46505, AT2G40765, AT5G59613, AT4G32470, AT4G01660
GO:0042579	C	microbody	13	1137	163	37767	0.0021	0.015	AT4G26330, AT1G68010, AT2G13360, AT1G74910, AT1G23310, AT3G27820, AT4G17520, AT1G50510, AT5G24400, AT5G09660, AT1G20620, AT3G02360, AT3G58510
GO:0005777	C	peroxisome	13	1137	163	37767	0.0021	0.015	AT4G26330, AT1G68010, AT2G13360, AT1G74910, AT1G23310, AT3G27820, AT4G17520, AT1G50510, AT5G24400, AT5G09660, AT1G20620, AT3G02360, AT3G58510
GO:0019866	C	organelle inner membrane	16	1137	230	37767	0.0026	0.018	AT2G19680, AT1G15120, AT5G08690, AT2G42210, AT5G50810, AT2G29530, AT2G37890, AT2G46505, AT5G50920, AT2G40765, AT5G59613, AT3G56940, AT3G46560, AT4G32470, AT4G01660, AT2G30160
GO:0005834	C	heterotrimeric G-protein complex	8	1137	80	37767	0.0042	0.029	AT4G11110, AT1G18080, AT1G71840, AT2G37670, AT1G27840, AT1G61210, AT3G21540, AT3G18130
GO:0048046	C	apoplast	13	1137	182	37767	0.0051	0.034	AT3G52930, AT1G78060, AT4G20830, AT5G38420, AT3G05490, AT3G09440, AT4G35830, AT1G65930, AT3G54050, AT3G15020, AT5G02240, AT1G68560, AT1G11860
GO:0019898	C	extrinsic to membrane	9	1137	104	37767	0.006	0.04	AT4G11110, AT1G18080, AT1G71840, AT2G37670, AT1G27840, AT1G06680, AT1G61210, AT3G21540, AT3G18130
GO:0019897	C	extrinsic to plasma membrane	8	1137	85	37767	0.0059	0.04	AT4G11110, AT1G18080, AT1G71840, AT2G37670, AT1G27840, AT1G61210, AT3G21540, AT3G18130
GO:0016607	C	nuclear speck	5	1137	37	37767	0.0073	0.048	AT4G31580, AT2G41500, AT5G64200, AT3G61860, AT3G19760
