# Supplementary material for: The RNA-binding protein repertoire of Arabidopsis thaliana
Source: Sci Rep. 2016 Jul 11;6:29766. doi: 10.1038/srep29766 (PMC4942612; doi:10.1038/srep29766)
Supplement: Supplementary Table S5 [file srep29766-s5.xlsx]

## Sheet: Suppl Table S5
The RNA-binding protein repertoire of Arabidopsis thaliana
Claudius Marondedze, Ludivine Thomas, Natalia L. Serrano, Kathryn S. Lilley, Chris Gehring
Supplementary Table S5. Functional categorization and pathway analysis of Arabidopsis RNA-binding proteins.
Functional categorization (TAIR, 14 November 2015)				Col 0		Leaf		LE
Keyword Category	Functional Category	Annotation Count	Gene Count	Annotation Count	Gene Count	Annotation Count	Gene Count	Annotation Count	Gene Count
GO Cellular Component	chloroplast	727	353	105	81	287	109	459	227
GO Cellular Component	nucleus	526	409	222	171	138	104	226	179
GO Cellular Component	plastid	454	201	35	20	196	69	290	137
GO Cellular Component	cytosol	445	344	143	81	85	53	362	281
GO Cellular Component	mitochondria	262	191	66	57	37	30	181	121
GO Cellular Component	plasma membrane	249	234	103	100	40	37	159	148
GO Cellular Component	ribosome	196	91	106	44	65	31	142	63
GO Cellular Component	extracellular	156	138	31	28	37	34	109	96
GO Cellular Component	cell wall	109	93	23	22	10	9	92	77
GO Cellular Component	Golgi apparatus	78	63	14	12	7	6	65	52
GO Cellular Component	ER	50	39	16	14	4	3	37	27
GO Molecular Function	DNA or RNA binding	371	286	101	81	139	115	191	136
GO Molecular Function	hydrolase activity	306	199	80	57	80	49	178	110
GO Molecular Function	nucleotide binding	282	260	72	64	71	67	161	149
GO Molecular Function	protein binding	242	205	66	59	44	42	146	118
GO Molecular Function	transferase activity	211	151	78	57	48	30	102	73
GO Molecular Function	structural molecule activity	91	90	47	47	24	24	66	65
GO Molecular Function	kinase activity	87	54	45	31	6	4	37	20
GO Molecular Function	nucleic acid binding	87	85	24	23	29	28	39	39
GO Molecular Function	transporter activity	70	53	29	21	12	10	36	27
GO Molecular Function	transcription factor activity	24	24	10	10	12	12	2	2
GO Molecular Function	receptor binding or activity	7	6	5	4	1	1	1	1
GO Biological Process	response to stress	420	242	124	67	87	53	251	145
GO Biological Process	response to abiotic or biotic stimulus	385	216	100	50	104	55	226	137
GO Biological Process	protein metabolism	350	239	118	92	87	61	220	145
GO Biological Process	developmental processes	217	130	80	46	61	36	97	64
GO Biological Process	cell organization and biogenesis	210	146	67	39	45	35	115	85
GO Biological Process	transport	194	116	74	41	24	15	117	70
GO Biological Process	transcription,DNA-dependent	134	86	41	24	69	43	28	21
GO Biological Process	electron transport or energy pathways	85	73	10	7	33	25	55	52
GO Biological Process	DNA or RNA metabolism	69	40	36	18	25	15	11	10
GO Biological Process	signal transduction	63	55	32	27	13	12	20	18
KEGG pathway analysis
Functional category	No. of proteins	% representation
Genetic Information processing	410	48.9845
Carbohydrate metabolism	130	15.5317
Energy metabolism	72	8.60215
Amino acid metabolism	49	5.85424
Cellular processes	29	3.46476
Nucleotide metabolism	25	2.98686
Environmental information processing	20	2.38949
Lipid metabolsim	17	2.03106
Other categories	58	6.92951
Unclassified	27	3.22581
Protein annotation	KEGG annotation	Protein description
AT1G01080.2
AT1G01090.1	K00161	PDHA, pdhA; pyruvate dehydrogenase E1 component alpha subunit [EC:1.2.4.1]
AT1G01160.2
AT1G01410.1
AT1G01440.1
AT1G01790.1
AT1G02500.1	K00789	metK; S-adenosylmethionine synthetase [EC:2.5.1.6]
AT1G02560.1	K01358	clpP, CLPP; ATP-dependent Clp protease, protease subunit [EC:3.4.21.92]
AT1G02780.1	K02885	RP-L19e, RPL19; large subunit ribosomal protein L19e
AT1G03230.1
AT1G03445.1	K14501	BSU1; serine/threonine-protein phosphatase BSU1 [EC:3.1.3.16]
AT1G03840.1
AT1G04200.1
AT1G04270.1	K02958	RP-S15e, RPS15; small subunit ribosomal protein S15e
AT1G04990.2
AT1G05960.2
AT1G06380.1	K14775	UTP30, RSL1D1; ribosome biogenesis protein UTP30
AT1G06410.1	K16055	TPS; trehalose 6-phosphate synthase/phosphatase [EC:2.4.1.15 3.1.3.12]
AT1G06530.1
AT1G06670.1
AT1G06680.1	K02717	psbP; photosystem II oxygen-evolving enhancer protein 2
AT1G07320.1	K02926	RP-L4, MRPL4, rplD; large subunit ribosomal protein L4
AT1G07370.1	K04802	PCNA; proliferating cell nuclear antigen
AT1G07670.1	K01537	E3.6.3.8; Ca2+-transporting ATPase [EC:3.6.3.8]
AT1G07750.1
AT1G08360.1	K02865	RP-L10Ae, RPL10A; large subunit ribosomal protein L10Ae
AT1G08480.1
AT1G08520.1	K03404	chlD, bchD; magnesium chelatase subunit D [EC:6.6.1.1]
AT1G09070.1
AT1G09340.1
AT1G09620.1	K01869	LARS, leuS; leucyl-tRNA synthetase [EC:6.1.1.4]
AT1G09700.1
AT1G10200.1
AT1G10320.1
AT1G10950.1	K17087	TM9SF3; transmembrane 9 superfamily member 3
AT1G11650.2
AT1G11860.1	K00605	gcvT, AMT; aminomethyltransferase [EC:2.1.2.10]
AT1G12000.1	K00895	E2.7.1.90, pfk; pyrophosphate--fructose-6-phosphate 1-phosphotransferase [EC:2.7.1.90]
AT1G12230.2	K00616	E2.2.1.2, talA, talB; transaldolase [EC:2.2.1.2]
AT1G12270.1	K09553	STIP1; stress-induced-phosphoprotein 1
AT1G12840.1	K02148	ATPeV1C, ATP6C; V-type H+-transporting ATPase subunit C
AT1G12900.1	K05298	GAPA; glyceraldehyde-3-phosphate dehydrogenase (NADP+) (phosphorylating) [EC:1.2.1.13]
AT1G13020.1
AT1G13160.1	K14856	SDA1, SDAD1; protein SDA1
AT1G13330.1
AT1G13710.1	K00517	E1.14.-.-
AT1G13790.1
AT1G14590.1
AT1G14600.1
AT1G14790.1	K11699	RDR, RDRP; RNA-dependent RNA polymerase [EC:2.7.7.48]
AT1G14810.1	K00133	asd; aspartate-semialdehyde dehydrogenase [EC:1.2.1.11]
AT1G14850.1	K14312	NUP155, NUP170, NUP157; nuclear pore complex protein Nup155
AT1G15120.2	K00416	QCR6, UQCRH; ubiquinol-cytochrome c reductase subunit 6
AT1G15270.1
AT1G15440.1	K14558	PWP2, UTP1; periodic tryptophan protein 2
AT1G15480.1
AT1G15750.1
AT1G15820.1	K08917	LHCB6; light-harvesting complex II chlorophyll a/b binding protein 6
AT1G15950.1	K09753	CCR; cinnamoyl-CoA reductase [EC:1.2.1.44]
AT1G16260.1
AT1G16280.1	K14778	DDX49, DBP8; ATP-dependent RNA helicase DDX49/DBP8 [EC:3.6.4.13]
AT1G16650.1
AT1G17370.1	K13201	TIA1, TIAL1; nucleolysin TIA-1/TIAR
AT1G17550.1	K14497	PP2C; protein phosphatase 2C [EC:3.1.3.16]
AT1G17745.2	K00058	serA, PHGDH; D-3-phosphoglycerate dehydrogenase [EC:1.1.1.95]
AT1G17960.1	K01868	TARS, thrS; threonyl-tRNA synthetase [EC:6.1.1.3]
AT1G18070.3	K03267	ERF3, GSPT; peptide chain release factor subunit 3
AT1G18080.1	K14753	RACK1; guanine nucleotide-binding protein subunit beta-2-like 1 protein
AT1G18090.1	K10746	EXO1; exonuclease 1 [EC:3.1.-.-]
AT1G18160.1
AT1G18390.2
AT1G18485.1
AT1G18500.1	K01649	leuA; 2-isopropylmalate synthase [EC:2.3.3.13]
AT1G18540.1	K02934	RP-L6e, RPL6; large subunit ribosomal protein L6e
AT1G18800.1	K11290	SET, TAF1, I2PP2A; template-activating factor I
AT1G19860.1
AT1G19880.1
AT1G19920.1	K13811	PAPSS; 3'-phosphoadenosine 5'-phosphosulfate synthase [EC:2.7.7.4 2.7.1.25]
AT1G20080.1
AT1G20220.1
AT1G20225.1
AT1G20340.1	K02638	petE; plastocyanin
AT1G20440.1
AT1G20570.1	K16572	TUBGCP5, GCP5; gamma-tubulin complex component 5
AT1G20620.1	K03781	katE, CAT, catB, srpA; catalase [EC:1.11.1.6]
AT1G20696.2
AT1G20700.1
AT1G20960.1	K12854	SNRNP200, BRR2; pre-mRNA-splicing helicase BRR2 [EC:3.6.4.13]
AT1G21160.1	K03243	EIF5B; translation initiation factor 5B
AT1G21250.1
AT1G21720.1	K02735	PSMB3; 20S proteasome subunit beta 3 [EC:3.4.25.1]
AT1G22080.1
AT1G22150.1	K17470	SULTR1; sulfate transporter 1, high-affinity
AT1G22260.1
AT1G22530.1
AT1G22780.1	K02964	RP-S18e, RPS18; small subunit ribosomal protein S18e
AT1G23310.1	K14272	GGAT; glutamate--glyoxylate aminotransferase [EC:2.6.1.4 2.6.1.2 2.6.1.44]
AT1G24090.1
AT1G24360.1	K00059	fabG; 3-oxoacyl-[acyl-carrier protein] reductase [EC:1.1.1.100]
AT1G24510.1	K09497	CCT5; T-complex protein 1 subunit epsilon
AT1G24706.2	K12879	THOC2; THO complex subunit 2
AT1G26110.1	K18749	LSM14, RAP55, SCD6; protein LSM14
AT1G26610.1
AT1G26630.1	K03263	EIF5A; translation initiation factor 5A
AT1G26640.1
AT1G26730.1
AT1G26880.1	K02915	RP-L34e, RPL34; large subunit ribosomal protein L34e
AT1G27310.1
AT1G27400.1	K02880	RP-L17e, RPL17; large subunit ribosomal protein L17e
AT1G27840.3	K10570	ERCC8, CKN1, CSA; DNA excision repair protein ERCC-8
AT1G28290.1
AT1G29090.1
AT1G29150.1	K03036	PSMD11, RPN6; 26S proteasome regulatory subunit N6
AT1G29250.1
AT1G29700.1
AT1G29880.1	K01880	GARS, glyS1; glycyl-tRNA synthetase [EC:6.1.1.14]
AT1G29900.1	K01955	carB, CPA2; carbamoyl-phosphate synthase large subunit [EC:6.3.5.5]
AT1G29910.1	K08912	LHCB1; light-harvesting complex II chlorophyll a/b binding protein 1
AT1G30060.1
AT1G30230.2	K03232	EEF1B; elongation factor 1-beta
AT1G30630.1	K17268	COPE; coatomer protein complex, subunit epsilon
AT1G31180.1	K00052	leuB; 3-isopropylmalate dehydrogenase [EC:1.1.1.85]
AT1G31190.1	K01092	E3.1.3.25, IMPA, suhB; myo-inositol-1(or 4)-monophosphatase [EC:3.1.3.25]
AT1G31290.1	K11593	ELF2C, AGO; eukaryotic translation initiation factor 2C
AT1G31460.1
AT1G32060.1	K00855	PRK, prkB; phosphoribulokinase [EC:2.7.1.19]
AT1G32230.1
AT1G32330.1	K09419	HSFF; heat shock transcription factor, other eukaryote
AT1G32750.1	K03125	TAF1; transcription initiation factor TFIID subunit 1
AT1G32810.2
AT1G33120.1	K02940	RP-L9e, RPL9; large subunit ribosomal protein L9e
AT1G33560.1
AT1G33590.1
AT1G33750.1
AT1G35510.1
AT1G35515.1	K09422	MYBP; myb proto-oncogene protein, plant
AT1G35720.1
AT1G36160.1	K11262	ACACA; acetyl-CoA carboxylase / biotin carboxylase 1 [EC:6.4.1.2 6.3.4.14]
AT1G43190.1	K14948	PTBP2, NPTB; polypyrimidine tract-binding protein 2
AT1G43790.1
AT1G43800.1	K03921	DESA1; acyl-[acyl-carrier-protein] desaturase [EC:1.14.19.2]
AT1G44130.1
AT1G44160.1	K09519	DNAJB13; DnaJ homolog subfamily B member 13
AT1G44180.1	K01436	K01436; amidohydrolase [EC:3.5.1.-]
AT1G44575.1	K03542	psbS; photosystem II 22kDa protein
AT1G44900.1	K02540	MCM2; DNA replication licensing factor MCM2 [EC:3.6.4.12]
AT1G47128.1
AT1G47260.1
AT1G47420.1
AT1G47490.1
AT1G48030.1	K00382	DLD, lpd, pdhD; dihydrolipoamide dehydrogenase [EC:1.8.1.4]
AT1G48050.1	K10885	XRCC5, KU80, G22P2; ATP-dependent DNA helicase 2 subunit 2
AT1G48830.1	K02993	RP-S7e, RPS7; small subunit ribosomal protein S7e
AT1G49600.1
AT1G49650.1
AT1G49670.2	K07119	K07119; uncharacterized protein
AT1G49760.1	K13126	PABPC; polyadenylate-binding protein
AT1G49970.1	K01358	clpP, CLPP; ATP-dependent Clp protease, protease subunit [EC:3.4.21.92]
AT1G50200.1	K01872	AARS, alaS; alanyl-tRNA synthetase [EC:6.1.1.7]
AT1G50250.1	K03798	ftsH, hflB; cell division protease FtsH [EC:3.4.24.-]
AT1G50510.1	K16329	psuG; pseudouridine-5'-phosphate glycosidase [EC:3.2.-.-]
AT1G50680.1	K09287	RAV; RAV-like factor
AT1G50870.1
AT1G51200.1
AT1G51800.1
AT1G52260.1	K09580	PDIA1, P4HB; protein disulfide-isomerase A1 [EC:5.3.4.1]
AT1G52300.1	K02922	RP-L37e, RPL37; large subunit ribosomal protein L37e
AT1G53025.1	K10581	UBE2O; ubiquitin-conjugating enzyme E2 O [EC:2.3.2.24]
AT1G53470.1
AT1G53500.1	K12450	RHM; UDP-glucose 4,6-dehydratase [EC:4.2.1.76]
AT1G54080.2	K13201	TIA1, TIAL1; nucleolysin TIA-1/TIAR
AT1G54100.1	K14085	ALDH7A1; aldehyde dehydrogenase family 7 member A1 [EC:1.2.1.31 1.2.1.8 1.2.1.3]
AT1G54130.1
AT1G54270.1	K03257	EIF4A; translation initiation factor 4A
AT1G54340.1	K00031	IDH1, IDH2, icd; isocitrate dehydrogenase [EC:1.1.1.42]
AT1G54490.1	K12619	XRN2, RAT1; 5'-3' exoribonuclease 2 [EC:3.1.13.-]
AT1G54780.1
AT1G55040.1
AT1G55670.1	K08905	psaG; photosystem I subunit V
AT1G55840.1
AT1G55860.1	K10592	HUWE1, MULE, ARF-BP1; E3 ubiquitin-protein ligase HUWE1 [EC:2.3.2.26]
AT1G56070.1	K03234	EEF2; elongation factor 2
AT1G56340.1	K08057	CALR; calreticulin
AT1G58230.1
AT1G58370.1
AT1G58380.1	K02981	RP-S2e, RPS2; small subunit ribosomal protein S2e
AT1G58807.1
AT1G59610.1	K01528	DNM; dynamin GTPase [EC:3.6.5.5]
AT1G59760.1	K12598	MTR4, SKIV2L2; ATP-dependent RNA helicase DOB1 [EC:3.6.4.13]
AT1G59870.1
AT1G60000.1
AT1G60160.1	K03549	kup; KUP system potassium uptake protein
AT1G60420.1	K17609	NXN; nucleoredoxin [EC:1.8.1.8]
AT1G60650.1	K12885	RBMX, HNRNPG; heterogeneous nuclear ribonucleoprotein G
AT1G60710.1
AT1G60730.3
AT1G61010.1	K14403	CPSF3, YSH1; cleavage and polyadenylation specificity factor subunit 3 [EC:3.1.27.-]
AT1G61140.1
AT1G61210.1	K18643	KATNB1; katanin p80 WD40 repeat-containing subunit B1
AT1G61520.1	K08909	LHCA3; light-harvesting complex I chlorophyll a/b binding protein 3
AT1G62020.1	K05236	COPA; coatomer protein complex, subunit alpha (xenin)
AT1G62380.1	K05933	E1.14.17.4; aminocyclopropanecarboxylate oxidase [EC:1.14.17.4]
AT1G62640.1	K00648	fabH; 3-oxoacyl-[acyl-carrier-protein] synthase III [EC:2.3.1.180]
AT1G62750.1	K02355	fusA, GFM, EFG; elongation factor G
AT1G62820.1	K13448	CML; calcium-binding protein CML
AT1G63130.1
AT1G63660.1	K01951	guaA, GMPS; GMP synthase (glutamine-hydrolysing) [EC:6.3.5.2]
AT1G63900.2	K15688	MUL1; E3 ubiquitin-protein ligase MUL1 [EC:2.3.2.27]
AT1G63940.2	K08232	E1.6.5.4; monodehydroascorbate reductase (NADH) [EC:1.6.5.4]
AT1G64460.1
AT1G64520.1	K03031	PSMD8, RPN12; 26S proteasome regulatory subunit N12
AT1G64550.1	K06158	ABCF3; ATP-binding cassette, subfamily F, member 3
AT1G65230.1
AT1G65260.1	K03969	pspA; phage shock protein A
AT1G65290.1	K03955	NDUFAB1; NADH dehydrogenase (ubiquinone) 1 alpha/beta subcomplex 1
AT1G65930.1	K00031	IDH1, IDH2, icd; isocitrate dehydrogenase [EC:1.1.1.42]
AT1G65980.1
AT1G66240.1	K07213	ATOX1, ATX1, copZ, golB; copper chaperone
AT1G66270.1	K01188	E3.2.1.21; beta-glucosidase [EC:3.2.1.21]
AT1G66280.1	K01188	E3.2.1.21; beta-glucosidase [EC:3.2.1.21]
AT1G66680.1
AT1G66880.1
AT1G66980.1
AT1G67120.1	K14572	MDN1, REA1; midasin
AT1G67140.3
AT1G67470.1
AT1G67510.1
AT1G67700.2
AT1G67720.1
AT1G68010.2	K15893	HPR1; hydroxypyruvate reductase 1
AT1G68200.1
AT1G68460.1	K10760	IPT; adenylate isopentenyltransferase (cytokinin synthase)
AT1G68560.1	K15925	XYL1; alpha-D-xyloside xylohydrolase [EC:3.2.1.177]
AT1G68710.1	K01530	E3.6.3.1; phospholipid-translocating ATPase [EC:3.6.3.1]
AT1G68720.1	K11991	tadA; tRNA(adenine34) deaminase [EC:3.5.4.33]
AT1G68880.1
AT1G68990.2	K10908	POLRMT, RPO41; DNA-directed RNA polymerase, mitochondrial [EC:2.7.7.6]
AT1G69250.1
AT1G69440.1	K11593	ELF2C, AGO; eukaryotic translation initiation factor 2C
AT1G70200.1
AT1G70290.1	K16055	TPS; trehalose 6-phosphate synthase/phosphatase [EC:2.4.1.15 3.1.3.12]
AT1G70320.1	K10592	HUWE1, MULE, ARF-BP1; E3 ubiquitin-protein ligase HUWE1 [EC:2.3.2.26]
AT1G70730.3	K01835	pgm; phosphoglucomutase [EC:5.4.2.2]
AT1G70770.1
AT1G70800.1
AT1G71060.1
AT1G71390.1
AT1G71840.1
AT1G71860.1
AT1G72090.1	K15865	CDKAL1; threonylcarbamoyladenosine tRNA methylthiotransferase CDKAL1 [EC:2.8.4.5]
AT1G72550.1	K01890	FARSB, pheT; phenylalanyl-tRNA synthetase beta chain [EC:6.1.1.20]
AT1G72840.2
AT1G73230.1	K01527	EGD1, BTF3; nascent polypeptide-associated complex subunit beta
AT1G73720.1	K13111	SMU1; WD40 repeat-containing protein SMU1
AT1G74010.1	K01757	E4.3.3.2; strictosidine synthase [EC:4.3.3.2]
AT1G74030.1	K01689	ENO, eno; enolase [EC:4.2.1.11]
AT1G74040.1	K01649	leuA; 2-isopropylmalate synthase [EC:2.3.3.13]
AT1G74060.1	K02934	RP-L6e, RPL6; large subunit ribosomal protein L6e
AT1G74210.1	K01126	E3.1.4.46, glpQ, ugpQ; glycerophosphoryl diester phosphodiesterase [EC:3.1.4.46]
AT1G74230.1	K12741	HNRNPA1_3; heterogeneous nuclear ribonucleoprotein A1/A3
AT1G74260.1	K01952	purL, PFAS; phosphoribosylformylglycinamidine synthase [EC:6.3.5.3]
AT1G74910.1	K00966	GMPP; mannose-1-phosphate guanylyltransferase [EC:2.7.7.13]
AT1G75790.1
AT1G76010.1
AT1G76160.1
AT1G76460.1
AT1G77120.1	K18857	ADH1; alcohol dehydrogenase class-P [EC:1.1.1.1]
AT1G77510.1	K09580	PDIA1, P4HB; protein disulfide-isomerase A1 [EC:5.3.4.1]
AT1G77680.1	K18758	DIS3L2; DIS3-like exonuclease 2 [EC:3.1.13.-]
AT1G78060.1
AT1G78160.1
AT1G78970.2	K15816	LUP1; lupeol synthase 1 [EC:4.2.1.128 5.4.99.41]
AT1G79040.1	K03541	psbR; photosystem II 10kDa protein
AT1G79350.1
AT1G79390.1
AT1G79500.5	K01627	kdsA; 2-dehydro-3-deoxyphosphooctonate aldolase (KDO 8-P synthase) [EC:2.5.1.55]
AT1G79550.1	K00927	PGK, pgk; phosphoglycerate kinase [EC:2.7.2.3]
AT1G79880.1	K11090	LA, SSB; lupus La protein
AT1G79920.1	K09489	HSPA4; heat shock 70kDa protein 4
AT1G79990.1	K17302	COPB2, SEC27; coatomer, subunit beta'
AT1G80120.1
AT1G80410.2	K00670	E2.3.1.88; peptide alpha-N-acetyltransferase [EC:2.3.1.88]
AT1G80460.1	K00864	glpK, GK; glycerol kinase [EC:2.7.1.30]
AT1G80490.2
AT1G80580.1
AT2G01190.1
AT2G01210.1
AT2G01250.1	K02937	RP-L7e, RPL7; large subunit ribosomal protein L7e
AT2G01970.1
AT2G02050.1	K03963	NDUFB7; NADH dehydrogenase (ubiquinone) 1 beta subcomplex subunit 7
AT2G02470.1
AT2G02500.1	K00991	ispD; 2-C-methyl-D-erythritol 4-phosphate cytidylyltransferase [EC:2.7.7.60]
AT2G03250.1
AT2G03510.1
AT2G03640.3
AT2G03680.1	K18635	SPR1; protein SPIRAL1 and related proteins
AT2G04400.1	K01609	trpC; indole-3-glycerol phosphate synthase [EC:4.1.1.48]
AT2G05710.1	K01681	ACO, acnA; aconitate hydratase [EC:4.2.1.3]
AT2G05790.1
AT2G05920.1
AT2G07340.1	K09548	PFDN1; prefoldin subunit 1
AT2G07698.1	K02132	ATPeF1A, ATP5A1, ATP1; F-type H+-transporting ATPase subunit alpha
AT2G07715.1
AT2G09990.1	K02960	RP-S16e, RPS16; small subunit ribosomal protein S16e
AT2G12940.1
AT2G13360.1	K00830	AGXT; alanine-glyoxylate transaminase / serine-glyoxylate transaminase / serine-pyruvate transaminase [EC:2.6.1.44 2.6.1.45 2.6.1.51]
AT2G13370.1	K11367	CHD1; chromodomain-helicase-DNA-binding protein 1 [EC:3.6.4.12]
AT2G13540.1	K12882	NCBP1, CBP80; nuclear cap-binding protein subunit 1
AT2G13560.1	K00028	E1.1.1.39; malate dehydrogenase (decarboxylating) [EC:1.1.1.39]
AT2G13820.1
AT2G14050.1	K10738	MCM9; DNA helicase MCM9 [EC:3.6.4.12]
AT2G15430.1	K03011	RPB3, POLR2C; DNA-directed RNA polymerase II subunit RPB3
AT2G15860.2
AT2G16060.1
AT2G16485.1
AT2G16570.1	K00764	purF, PPAT; amidophosphoribosyltransferase [EC:2.4.2.14]
AT2G16600.1	K01802	E5.2.1.8; peptidylprolyl isomerase [EC:5.2.1.8]
AT2G16780.1	K10752	RBBP4, HAT2, CAF1, MIS16; histone-binding protein RBBP4
AT2G16950.1	K18752	TNPO1; transportin-1
AT2G17010.1
AT2G17110.1
AT2G17280.1
AT2G17340.1
AT2G17390.1
AT2G17480.1	K08472	MLO; mlo protein
AT2G17510.2	K12585	DIS3, RRP44; exosome complex exonuclease DIS3/RRP44 [EC:3.1.13.-]
AT2G17820.1
AT2G17870.1	K09250	CNBP; cellular nucleic acid-binding protein
AT2G18020.1	K02938	RP-L8e, RPL8; large subunit ribosomal protein L8e
AT2G18720.1	K03242	EIF2S3; translation initiation factor 2 subunit 3
AT2G18740.1	K11097	SNRPE, SME; small nuclear ribonucleoprotein E
AT2G19110.1	K01534	zntA; Cd2+/Zn2+-exporting ATPase [EC:3.6.3.3 3.6.3.5]
AT2G19120.1	K10706	SETX, ALS4; senataxin [EC:3.6.4.-]
AT2G19560.1
AT2G19680.1	K02140	ATPeFG, ATP5L, ATP20; F-type H+-transporting ATPase subunit g
AT2G19750.1	K02983	RP-S30e, RPS30; small subunit ribosomal protein S30e
AT2G20140.1	K03062	PSMC1, RPT2; 26S proteasome regulatory subunit T2
AT2G20240.1
AT2G20360.1	K03953	NDUFA9; NADH dehydrogenase (ubiquinone) 1 alpha subcomplex subunit 9
AT2G20420.1	K01900	LSC2; succinyl-CoA synthetase beta subunit [EC:6.2.1.4 6.2.1.5]
AT2G20870.1
AT2G21060.1
AT2G21170.1	K01803	TPI, tpiA; triosephosphate isomerase (TIM) [EC:5.3.1.1]
AT2G21250.1
AT2G21330.1	K01623	ALDO; fructose-bisphosphate aldolase, class I [EC:4.1.2.13]
AT2G21580.1	K02975	RP-S25e, RPS25; small subunit ribosomal protein S25e
AT2G21660.1
AT2G21720.1
AT2G22250.2	K15849	PAT, AAT; bifunctional aspartate aminotransferase and glutamate/aspartate-prephenate aminotransferase [EC:2.6.1.1 2.6.1.78 2.6.1.79]
AT2G22300.1
AT2G23120.1
AT2G23350.1	K13126	PABPC; polyadenylate-binding protein
AT2G24020.1
AT2G24050.1	K03260	EIF4G; translation initiation factor 4G
AT2G24200.1	K01255	CARP, pepA; leucyl aminopeptidase [EC:3.4.11.1]
AT2G24940.1	K17278	PGRMC1_2; membrane-associated progesterone receptor component
AT2G25970.1	K13210	FUBP; far upstream element-binding protein
AT2G26080.1	K00281	GLDC, gcvP; glycine dehydrogenase [EC:1.4.4.2]
AT2G26290.1
AT2G27150.1	K09842	AAO3; abscisic-aldehyde oxidase [EC:1.2.3.14]
AT2G27730.1
AT2G27900.1
AT2G28100.1	K01206	FUCA; alpha-L-fucosidase [EC:3.2.1.51]
AT2G28540.2	K10643	CNOT4, NOT4, MOT2; CCR4-NOT transcription complex subunit 4 [EC:2.3.2.27]
AT2G28680.1
AT2G29530.3	K17778	TIM10; mitochondrial import inner membrane translocase subunit TIM10
AT2G30130.1
AT2G30160.1	K15113	SLC25A28_37, MFRN; solute carrier family 25 (mitochondrial iron transporter), member 28/37
AT2G30200.1	K00645	fabD; [acyl-carrier-protein] S-malonyltransferase [EC:2.3.1.39]
AT2G30780.1
AT2G30800.1
AT2G30860.1	K00799	GST, gst; glutathione S-transferase [EC:2.5.1.18]
AT2G30950.1	K03798	ftsH, hflB; cell division protease FtsH [EC:3.4.24.-]
AT2G31390.1	K00847	E2.7.1.4, scrK; fructokinase [EC:2.7.1.4]
AT2G31610.1	K02985	RP-S3e, RPS3; small subunit ribosomal protein S3e
AT2G31650.1
AT2G32730.1	K03032	PSMD1, RPN2; 26S proteasome regulatory subunit N2
AT2G32940.1	K11593	ELF2C, AGO; eukaryotic translation initiation factor 2C
AT2G33210.1	K04077	groEL, HSPD1; chaperonin GroEL
AT2G33410.1	K14411	MSI; RNA-binding protein Musashi
AT2G33435.1
AT2G33540.1	K18999	CPL3_4; RNA polymerase II C-terminal domain phosphatase-like 3/4 [EC:3.1.3.16]
AT2G33800.1	K02988	RP-S5, MRPS5, rpsE; small subunit ribosomal protein S5
AT2G33845.1	K07466	RFA1, RPA1, rpa; replication factor A1
AT2G34400.1
AT2G35040.1	K00602	purH; phosphoribosylaminoimidazolecarboxamide formyltransferase / IMP cyclohydrolase [EC:2.1.2.3 3.5.4.10]
AT2G35120.1	K02437	gcvH, GCSH; glycine cleavage system H protein
AT2G35370.1	K02437	gcvH, GCSH; glycine cleavage system H protein
AT2G35390.2	K00948	PRPS, prsA; ribose-phosphate pyrophosphokinase [EC:2.7.6.1]
AT2G35490.1
AT2G36160.1	K02955	RP-S14e, RPS14; small subunit ribosomal protein S14e
AT2G36460.1	K01623	ALDO; fructose-bisphosphate aldolase, class I [EC:4.1.2.13]
AT2G36530.1	K01689	ENO, eno; enolase [EC:4.2.1.11]
AT2G36620.1	K02896	RP-L24e, RPL24; large subunit ribosomal protein L24e
AT2G36720.1
AT2G36850.1	K11000	CALS; callose synthase [EC:2.4.1.-]
AT2G37220.1	K11294	NCL, NSR1; nucleolin
AT2G37670.1
AT2G37760.2
AT2G37890.1
AT2G38610.1	K14945	QKI; protein quaking
AT2G38770.1	K12874	AQR; intron-binding protein aquarius
AT2G38810.1	K11251	H2A; histone H2A
AT2G38960.3	K10950	ERO1L; ERO1-like protein alpha [EC:1.8.4.-]
AT2G39140.1
AT2G39260.1	K14327	UPF2, RENT2; regulator of nonsense transcripts 2
AT2G39670.2	K06941	rlmN; 23S rRNA (adenine2503-C2)-methyltransferase [EC:2.1.1.192]
AT2G39770.1	K00966	GMPP; mannose-1-phosphate guanylyltransferase [EC:2.7.7.13]
AT2G39800.1	K12657	ALDH18A1, P5CS; delta-1-pyrroline-5-carboxylate synthetase [EC:2.7.2.11 1.2.1.41]
AT2G39990.1	K03249	EIF3F; translation initiation factor 3 subunit F
AT2G40030.1	K16251	NRPE1; DNA-directed RNA polymerase V subunit 1 [EC:2.7.7.6]
AT2G40660.1	K15437	AIMP1, ARC1; aminoacyl tRNA synthase complex-interacting multifunctional protein 1
AT2G40765.1
AT2G40930.1	K11835	USP4_11_15, UBP12; ubiquitin carboxyl-terminal hydrolase 4/11/15 [EC:3.4.19.12]
AT2G41020.1	K12865	PQBP1, NPW38; polyglutamine-binding protein 1
AT2G41080.1
AT2G41470.1
AT2G41500.1	K12662	PRPF4, PRP4; U4/U6 small nuclear ribonucleoprotein PRP4
AT2G41530.1	K01070	frmB, ESD, fghA; S-formylglutathione hydrolase [EC:3.1.2.12]
AT2G41670.1
AT2G41840.1	K02981	RP-S2e, RPS2; small subunit ribosomal protein S2e
AT2G41870.1
AT2G41960.1
AT2G42210.2
AT2G42510.2
AT2G42910.1
AT2G43030.1	K02906	RP-L3, MRPL3, rplC; large subunit ribosomal protein L3
AT2G44100.1	K17255	GDI1_2; Rab GDP dissociation inhibitor
AT2G44310.1
AT2G44350.2	K01647	CS, gltA; citrate synthase [EC:2.3.3.1]
AT2G44640.1
AT2G44710.1
AT2G45290.1	K00615	E2.2.1.1, tktA, tktB; transketolase [EC:2.2.1.1]
AT2G45300.1	K00800	aroA; 3-phosphoshikimate 1-carboxyvinyltransferase [EC:2.5.1.19]
AT2G45540.2
AT2G45810.1	K12614	DDX6, RCK, DHH1; ATP-dependent RNA helicase DDX6/DHH1 [EC:3.6.4.13]
AT2G46280.1	K03246	EIF3I; translation initiation factor 3 subunit I
AT2G46505.1
AT2G46540.1
AT2G46880.1
AT2G47110.1	K02977	RP-S27Ae, RPS27A; small subunit ribosomal protein S27Ae
AT2G47390.1
AT2G47510.1	K01679	E4.2.1.2B, fumC; fumarate hydratase, class II [EC:4.2.1.2]
AT2G47610.1	K02936	RP-L7Ae, RPL7A; large subunit ribosomal protein L7Ae
AT3G01060.1
AT3G01280.1	K15040	VDAC2; voltage-dependent anion channel protein 2
AT3G01290.1
AT3G01430.1
AT3G01500.2	K01673	cynT, can; carbonic anhydrase [EC:4.2.1.1]
AT3G01600.1
AT3G02360.2	K00033	PGD, gnd, gntZ; 6-phosphogluconate dehydrogenase [EC:1.1.1.44 1.1.1.343]
AT3G02480.1
AT3G02530.1	K09498	CCT6; T-complex protein 1 subunit zeta
AT3G02830.1
AT3G02930.1
AT3G03110.1	K14290	XPO1, CRM1; exportin-1
AT3G03270.1
AT3G03470.1
AT3G03770.1
AT3G03920.1	K11128	GAR1, NOLA1; H/ACA ribonucleoprotein complex subunit 1
AT3G04490.1
AT3G04770.1	K02998	RP-SAe, RPSA; small subunit ribosomal protein SAe
AT3G04790.1	K01807	rpiA; ribose 5-phosphate isomerase A [EC:5.3.1.6]
AT3G04840.1	K02984	RP-S3Ae, RPS3A; small subunit ribosomal protein S3Ae
AT3G04920.1	K02974	RP-S24e, RPS24; small subunit ribosomal protein S24e
AT3G05060.1	K14565	NOP58; nucleolar protein 58
AT3G05430.1	K17398	DNMT3A; DNA (cytosine-5)-methyltransferase 3A [EC:2.1.1.37]
AT3G05490.1
AT3G05560.1	K02891	RP-L22e, RPL22; large subunit ribosomal protein L22e
AT3G05590.1	K02883	RP-L18e, RPL18; large subunit ribosomal protein L18e
AT3G06050.1
AT3G06150.1
AT3G06410.1
AT3G06510.2
AT3G06720.1
AT3G06980.1	K13179	DDX18, HAS1; ATP-dependent RNA helicase DDX18/HAS1 [EC:3.6.4.13]
AT3G07050.1	K14538	NUG1, GNL3; nuclear GTP-binding protein
AT3G07110.2	K02872	RP-L13Ae, RPL13A; large subunit ribosomal protein L13Ae
AT3G07250.1
AT3G07390.1
AT3G07480.1
AT3G07720.1
AT3G07810.2	K14411	MSI; RNA-binding protein Musashi
AT3G08010.1
AT3G08020.1
AT3G08030.1
AT3G08530.1	K04646	CLTC; clathrin heavy chain
AT3G08640.1
AT3G08670.1
AT3G08940.2	K08915	LHCB4; light-harvesting complex II chlorophyll a/b binding protein 4
AT3G08947.1	K14293	KPNB1; importin subunit beta-1
AT3G08970.1
AT3G09200.1	K02941	RP-LP0, RPLP0; large subunit ribosomal protein LP0
AT3G09210.1
AT3G09260.1	K01188	E3.2.1.21; beta-glucosidase [EC:3.2.1.21]
AT3G09440.1	K03283	HSPA1_8; heat shock 70kDa protein 1/8
AT3G09500.1	K02918	RP-L35e, RPL35; large subunit ribosomal protein L35e
AT3G09620.1	K12811	DDX46, PRP5; ATP-dependent RNA helicase DDX46/PRP5 [EC:3.6.4.13]
AT3G09630.1	K02930	RP-L4e, RPL4; large subunit ribosomal protein L4e
AT3G09820.1	K00856	E2.7.1.20, ADK; adenosine kinase [EC:2.7.1.20]
AT3G10010.1
AT3G10050.1	K01754	E4.3.1.19, ilvA, tdcB; threonine dehydratase [EC:4.3.1.19]
AT3G10090.1	K02979	RP-S28e, RPS28; small subunit ribosomal protein S28e
AT3G10360.1
AT3G10410.1	K16298	SCPL-IV; serine carboxypeptidase-like clade IV [EC:3.4.16.-]
AT3G10650.1
AT3G10950.1	K02921	RP-L37Ae, RPL37A; large subunit ribosomal protein L37Ae
AT3G11130.1	K04646	CLTC; clathrin heavy chain
AT3G11400.2	K03248	EIF3G; translation initiation factor 3 subunit G
AT3G11440.1	K09422	MYBP; myb proto-oncogene protein, plant
AT3G11770.1
AT3G11910.1	K11838	USP7, UBP15; ubiquitin carboxyl-terminal hydrolase 7 [EC:3.4.19.12]
AT3G12050.1
AT3G12290.1
AT3G12500.1	K01183	E3.2.1.14; chitinase [EC:3.2.1.14]
AT3G12780.1	K00927	PGK, pgk; phosphoglycerate kinase [EC:2.7.2.3]
AT3G13060.2
AT3G13160.1
AT3G13235.1	K11885	DDI1; DNA damage-inducible protein 1
AT3G13300.1	K12616	EDC4; enhancer of mRNA-decapping protein 4
AT3G13460.1
AT3G13490.1	K04567	KARS, lysS; lysyl-tRNA synthetase, class II [EC:6.1.1.6]
AT3G13530.1
AT3G13550.1	K06689	UBE2D_E, UBC4, UBC5; ubiquitin-conjugating enzyme E2 D/E [EC:2.3.2.23]
AT3G13772.1	K17086	TM9SF2_4; transmembrane 9 superfamily member 2/4
AT3G13790.1	K01193	E3.2.1.26, sacA; beta-fructofuranosidase [EC:3.2.1.26]
AT3G13860.1	K04077	groEL, HSPD1; chaperonin GroEL
AT3G13920.2	K03257	EIF4A; translation initiation factor 4A
AT3G13930.1	K00627	DLAT, aceF, pdhC; pyruvate dehydrogenase E2 component (dihydrolipoamide acetyltransferase) [EC:2.3.1.12]
AT3G14100.1	K13201	TIA1, TIAL1; nucleolysin TIA-1/TIAR
AT3G14470.1
AT3G14700.1	K11984	SART1, HAF, SNU66; U4/U6.U5 tri-snRNP-associated protein 1
AT3G14790.1	K12450	RHM; UDP-glucose 4,6-dehydratase [EC:4.2.1.76]
AT3G15010.1	K12741	HNRNPA1_3; heterogeneous nuclear ribonucleoprotein A1/A3
AT3G15020.1	K00026	MDH2; malate dehydrogenase [EC:1.1.1.37]
AT3G15270.1
AT3G16290.1
AT3G16420.1
AT3G16460.1
AT3G17240.1	K00382	DLD, lpd, pdhD; dihydrolipoamide dehydrogenase [EC:1.8.1.4]
AT3G17310.2
AT3G17330.1
AT3G17390.1	K00789	metK; S-adenosylmethionine synthetase [EC:2.5.1.6]
AT3G17470.1
AT3G17590.2	K11648	SMARCB1, SNF5, INI1; SWI/SNF-related matrix-associated actin-dependent regulator of chromatin subfamily B member 1
AT3G18060.1
AT3G18090.1	K16252	NRPD2, NRPE2; DNA-directed RNA polymerase IV and V subunit 2 [EC:2.7.7.6]
AT3G18130.1	K14753	RACK1; guanine nucleotide-binding protein subunit beta-2-like 1 protein
AT3G18190.1	K09496	CCT4; T-complex protein 1 subunit delta
AT3G18490.1
AT3G18670.1
AT3G18740.1	K02908	RP-L30e, RPL30; large subunit ribosomal protein L30e
AT3G18820.1	K07897	RAB7A; Ras-related protein Rab-7A
AT3G18870.1	K15032	MTERFD; mTERF domain-containing protein, mitochondrial
AT3G19130.1
AT3G19170.1	K06972	K06972; uncharacterized protein
AT3G19670.1	K12821	PRPF40, PRP40; pre-mRNA-processing factor 40
AT3G19760.1	K13025	EIF4A3, FAL1; ATP-dependent RNA helicase [EC:3.6.4.13]
AT3G20050.1	K09493	CCT1, TCP1; T-complex protein 1 subunit alpha
AT3G20150.1	K10400	KIF15; kinesin family member 15
AT3G20250.1
AT3G20310.1	K09286	EREBP; EREBP-like factor
AT3G20390.1
AT3G20475.1	K08741	MSH5; DNA mismatch repair protein MSH5
AT3G20500.1
AT3G20630.1	K11836	USP5_13, UBP14; ubiquitin carboxyl-terminal hydrolase 5/13 [EC:3.4.19.12]
AT3G20790.1
AT3G21100.2
AT3G21110.1	K01923	purC; phosphoribosylaminoimidazole-succinocarboxamide synthase [EC:6.3.2.6]
AT3G21180.1	K01537	E3.6.3.8; Ca2+-transporting ATPase [EC:3.6.3.8]
AT3G21540.1	K14556	DIP2, UTP12, WDR3; U3 small nucleolar RNA-associated protein 12
AT3G22230.1	K02901	RP-L27e, RPL27; large subunit ribosomal protein L27e
AT3G22330.1
AT3G22690.1
AT3G22920.1	K01802	E5.2.1.8; peptidylprolyl isomerase [EC:5.2.1.8]
AT3G23070.1
AT3G23300.1
AT3G23340.1
AT3G23370.1
AT3G23490.1	K01725	cynS; cyanate lyase [EC:4.2.1.104]
AT3G23605.1
AT3G23700.1
AT3G23750.1
AT3G23900.1
AT3G23990.1	K04077	groEL, HSPD1; chaperonin GroEL
AT3G24160.1
AT3G24840.1
AT3G25060.1
AT3G25150.2
AT3G25520.1	K02932	RP-L5e, RPL5; large subunit ribosomal protein L5e
AT3G25660.1	K02433	gatA, QRSL1; aspartyl-tRNA(Asn)/glutamyl-tRNA(Gln) amidotransferase subunit A [EC:6.3.5.6 6.3.5.7]
AT3G25800.1	K03456	PPP2R1; serine/threonine-protein phosphatase 2A regulatory subunit A
AT3G25840.1	K08827	PRPF4B; serine/threonine-protein kinase PRP4 [EC:2.7.11.1]
AT3G25860.1	K00627	DLAT, aceF, pdhC; pyruvate dehydrogenase E2 component (dihydrolipoamide acetyltransferase) [EC:2.3.1.12]
AT3G26060.2	K03564	BCP, PRXQ, DOT5; peroxiredoxin Q/BCP [EC:1.11.1.15]
AT3G26080.1
AT3G26120.1
AT3G26350.1
AT3G26400.1
AT3G26420.1	K12885	RBMX, HNRNPG; heterogeneous nuclear ribonucleoprotein G
AT3G26500.1
AT3G27300.1	K00036	G6PD, zwf; glucose-6-phosphate 1-dehydrogenase [EC:1.1.1.49 1.1.1.363]
AT3G27600.1	K12825	SF3A1, SAP114; splicing factor 3A subunit 1
AT3G27820.1	K08232	E1.6.5.4; monodehydroascorbate reductase (NADH) [EC:1.6.5.4]
AT3G28370.1
AT3G28500.1	K02943	RP-LP2, RPLP2; large subunit ribosomal protein LP2
AT3G30180.1	K12640	CYP85A2, BR6OX2; brassinosteroid-6-oxidase 2 [EC:1.14.-.-]
AT3G33530.3
AT3G42170.1
AT3G43600.1	K11817	AAO1_2; indole-3-acetaldehyde oxidase [EC:1.2.3.7]
AT3G44310.1	K01501	E3.5.5.1; nitrilase [EC:3.5.5.1]
AT3G45010.1	K16298	SCPL-IV; serine carboxypeptidase-like clade IV [EC:3.4.16.-]
AT3G45140.1	K00454	LOX2S; lipoxygenase [EC:1.13.11.12]
AT3G45260.1
AT3G45300.1	K00253	IVD, ivd; isovaleryl-CoA dehydrogenase [EC:1.3.8.4]
AT3G45510.1
AT3G45630.1	K10643	CNOT4, NOT4, MOT2; CCR4-NOT transcription complex subunit 4 [EC:2.3.2.27]
AT3G45960.2
AT3G45970.1
AT3G46040.1	K02957	RP-S15Ae, RPS15A; small subunit ribosomal protein S15Ae
AT3G46090.1
AT3G46100.1	K01892	HARS, hisS; histidyl-tRNA synthetase [EC:6.1.1.21]
AT3G46440.1	K08678	UXS1, uxs; UDP-glucuronate decarboxylase [EC:4.1.1.35]
AT3G46560.1	K17777	TIM9; mitochondrial import inner membrane translocase subunit TIM9
AT3G46740.1
AT3G46970.1	K00688	E2.4.1.1, glgP, PYG; starch phosphorylase [EC:2.4.1.1]
AT3G47570.1
AT3G47920.1
AT3G47950.1	K01535	E3.6.3.6; H+-transporting ATPase [EC:3.6.3.6]
AT3G48830.1
AT3G48930.1	K02949	RP-S11e, RPS11; small subunit ribosomal protein S11e
AT3G48960.1	K02873	RP-L13e, RPL13; large subunit ribosomal protein L13e
AT3G49170.1
AT3G49430.1	K12890	SFRS1_9; splicing factor, arginine/serine-rich 1/9
AT3G49680.1	K00826	E2.6.1.42, ilvE; branched-chain amino acid aminotransferase [EC:2.6.1.42]
AT3G50160.1
AT3G50820.1	K02716	psbO; photosystem II oxygen-evolving enhancer protein 1
AT3G51890.1
AT3G51950.1
AT3G52140.4	K03255	TIF31, CLU1; protein TIF31
AT3G52200.2	K00627	DLAT, aceF, pdhC; pyruvate dehydrogenase E2 component (dihydrolipoamide acetyltransferase) [EC:2.3.1.12]
AT3G52380.1
AT3G52490.1
AT3G52580.1	K02955	RP-S14e, RPS14; small subunit ribosomal protein S14e
AT3G52660.1	K13161	HNRNPR; heterogeneous nuclear ribonucleoprotein R
AT3G52930.1	K01623	ALDO; fructose-bisphosphate aldolase, class I [EC:4.1.2.13]
AT3G53160.1	K13496	UGT73C; UDP-glucosyl transferase 73C [EC:2.4.1.-]
AT3G53420.1	K09872	PIP; aquaporin PIP
AT3G53460.4
AT3G53800.1	K09562	HSPBP1; hsp70-interacting protein
AT3G54050.1	K03841	FBP, fbp; fructose-1,6-bisphosphatase I [EC:3.1.3.11]
AT3G54470.1	K13421	UMPS; uridine monophosphate synthetase [EC:2.4.2.10 4.1.1.23]
AT3G54850.1
AT3G54890.1	K08907	LHCA1; light-harvesting complex I chlorophyll a/b binding protein 1
AT3G55000.1	K16546	FGFR10P; FGFR1 oncogene partner
AT3G55200.1	K12830	SF3B3, SAP130, RSE1; splicing factor 3B subunit 3
AT3G55280.1	K02893	RP-L23Ae, RPL23A; large subunit ribosomal protein L23Ae
AT3G55430.1
AT3G55440.1	K01803	TPI, tpiA; triosephosphate isomerase (TIM) [EC:5.3.1.1]
AT3G55600.1
AT3G55800.1	K01100	E3.1.3.37; sedoheptulose-bisphosphatase [EC:3.1.3.37]
AT3G55860.1
AT3G56150.1	K03252	EIF3C; translation initiation factor 3 subunit C
AT3G56240.1	K07213	ATOX1, ATX1, copZ, golB; copper chaperone
AT3G56310.1	K07407	E3.2.1.22B, galA, rafA; alpha-galactosidase [EC:3.2.1.22]
AT3G56340.1	K02976	RP-S26e, RPS26; small subunit ribosomal protein S26e
AT3G56860.3	K12741	HNRNPA1_3; heterogeneous nuclear ribonucleoprotein A1/A3
AT3G56940.1	K04035	E1.14.13.81, acsF, chlE; magnesium-protoporphyrin IX monomethyl ester (oxidative) cyclase [EC:1.14.13.81]
AT3G57050.1	K01760	metC; cystathionine beta-lyase [EC:4.4.1.8]
AT3G57150.1	K11131	DKC1, NOLA4, CBF5; H/ACA ribonucleoprotein complex subunit 4 [EC:5.4.99.-]
AT3G57660.1	K02999	RPA1, POLR1A; DNA-directed RNA polymerase I subunit RPA1 [EC:2.7.7.6]
AT3G57890.2	K16810	TBCCD1; TBCC domain-containing protein 1
AT3G58510.1	K11594	DDX3X, bel; ATP-dependent RNA helicase DDX3X [EC:3.6.4.13]
AT3G58730.1	K02149	ATPeV1D, ATP6M; V-type H+-transporting ATPase subunit D
AT3G60245.1	K02921	RP-L37Ae, RPL37A; large subunit ribosomal protein L37Ae
AT3G61220.2	K15095	E1.1.1.208; (+)-neomenthol dehydrogenase [EC:1.1.1.208]
AT3G61670.1
AT3G61860.1	K12893	SFRS4_5_6; splicing factor, arginine/serine-rich 4/5/6
AT3G62360.1
AT3G62590.1
AT3G62610.1	K09422	MYBP; myb proto-oncogene protein, plant
AT3G62870.1	K02936	RP-L7Ae, RPL7A; large subunit ribosomal protein L7Ae
AT3G63070.1
AT3G63140.1
AT3G63260.1
AT3G63460.1	K14005	SEC31; protein transport protein SEC31
AT4G00300.1
AT4G00620.1
AT4G00860.1
AT4G01030.1
AT4G01050.1
AT4G01150.1
AT4G01660.1	K08869	ADCK, ABC1; aarF domain-containing kinase
AT4G02070.1	K08737	MSH6; DNA mismatch repair protein MSH6
AT4G02230.1	K02885	RP-L19e, RPL19; large subunit ribosomal protein L19e
AT4G02400.1	K14567	UTP14; U3 small nucleolar RNA-associated protein 14
AT4G02520.1	K00799	GST, gst; glutathione S-transferase [EC:2.5.1.18]
AT4G02670.1
AT4G02770.1	K02692	psaD; photosystem I subunit II
AT4G02790.1
AT4G02930.1	K02358	tuf, TUFM; elongation factor Tu
AT4G03100.1
AT4G03280.1	K02636	petC; cytochrome b6-f complex iron-sulfur subunit [EC:1.10.9.1]
AT4G03520.1	K03671	trxA; thioredoxin 1
AT4G03728.1
AT4G04790.1
AT4G04890.1	K09338	HD-ZIP; homeobox-leucine zipper protein
AT4G04910.1	K06027	NSF; vesicle-fusing ATPase [EC:3.6.4.6]
AT4G05470.1
AT4G07350.1
AT4G08390.1	K00434	E1.11.1.11; L-ascorbate peroxidase [EC:1.11.1.11]
AT4G08840.1
AT4G08870.1	K01476	E3.5.3.1, rocF, arg; arginase [EC:3.5.3.1]
AT4G09010.1	K00434	E1.11.1.11; L-ascorbate peroxidase [EC:1.11.1.11]
AT4G09520.1
AT4G10260.1	K00847	E2.7.1.4, scrK; fructokinase [EC:2.7.1.4]
AT4G10320.1	K01870	IARS, ileS; isoleucyl-tRNA synthetase [EC:6.1.1.5]
AT4G10340.1	K08916	LHCB5; light-harvesting complex II chlorophyll a/b binding protein 5
AT4G10610.1
AT4G10750.1
AT4G10920.1
AT4G11110.1
AT4G11120.1
AT4G11160.1	K02519	infB, MTIF2; translation initiation factor IF-2
AT4G11260.1	K12795	SUGT1, SGT1; suppressor of G2 allele of SKP1
AT4G11420.1	K03254	EIF3A; translation initiation factor 3 subunit A
AT4G11650.1
AT4G11860.1
AT4G11960.1
AT4G12800.1	K02699	psaL; photosystem I subunit XI
AT4G12830.1
AT4G13170.1	K02872	RP-L13Ae, RPL13A; large subunit ribosomal protein L13Ae
AT4G13360.1
AT4G13430.1	K01703	leuC; 3-isopropylmalate/(R)-2-methylmalate dehydratase large subunit [EC:4.2.1.33 4.2.1.35]
AT4G13780.1	K01874	MARS, metG; methionyl-tRNA synthetase [EC:6.1.1.10]
AT4G13850.1
AT4G13940.1	K01251	E3.3.1.1, ahcY; adenosylhomocysteinase [EC:3.3.1.1]
AT4G14070.1	K01897	ACSL, fadD; long-chain acyl-CoA synthetase [EC:6.2.1.3]
AT4G14290.1
AT4G14680.1	K13811	PAPSS; 3'-phosphoadenosine 5'-phosphosulfate synthase [EC:2.7.7.4 2.7.1.25]
AT4G14760.1
AT4G14800.2	K02734	PSMB2; 20S proteasome subunit beta 4 [EC:3.4.25.1]
AT4G14819.1
AT4G14930.1	K03787	surE; 5'-nucleotidase [EC:3.1.3.5]
AT4G15000.1	K02901	RP-L27e, RPL27; large subunit ribosomal protein L27e
AT4G15215.1
AT4G15410.1	K14012	SHP1, UBX1, NSFL1C; UBX domain-containing protein 1
AT4G15802.1
AT4G15890.1	K11491	NCAPD3; condensin-2 complex subunit D3
AT4G16155.1	K00382	DLD, lpd, pdhD; dihydrolipoamide dehydrogenase [EC:1.8.1.4]
AT4G16310.1
AT4G16390.1
AT4G16690.1	K13544	PPD, MES16; pheophorbidase [EC:3.1.1.82]
AT4G16720.1	K02877	RP-L15e, RPL15; large subunit ribosomal protein L15e
AT4G16830.1	K13199	SERBP1; plasminogen activator inhibitor 1 RNA-binding protein
AT4G17170.1	K07877	RAB2A; Ras-related protein Rab-2A
AT4G17510.1	K05609	UCHL3, YUH1; ubiquitin carboxyl-terminal hydrolase L3 [EC:3.4.19.12]
AT4G17520.1	K13199	SERBP1; plasminogen activator inhibitor 1 RNA-binding protein
AT4G17530.1	K07874	RAB1A; Ras-related protein Rab-1A
AT4G17610.1
AT4G18100.1	K02912	RP-L32e, RPL32; large subunit ribosomal protein L32e
AT4G18130.1	K12123	PHYE; phytochrome E
AT4G18180.1
AT4G18300.1	K03240	EIF2B5; translation initiation factor eIF-2B subunit epsilon
AT4G18430.1
AT4G18470.1
AT4G18810.2
AT4G19210.1	K06174	ABCE1, Rli1; ATP-binding cassette, sub-family E, member 1
AT4G19440.1
AT4G19610.1	K14787	MRD1, RBM19; multiple RNA-binding domain-containing protein 1
AT4G19660.1	K14508	NPR1; regulatory protein NPR1
AT4G19710.2	K12524	thrA; bifunctional aspartokinase / homoserine dehydrogenase 1 [EC:2.7.2.4 1.1.1.3]
AT4G20140.1
AT4G20440.1	K11086	SNRPB, SMB; small nuclear ribonucleoprotein B and B'
AT4G20450.1
AT4G20830.1
AT4G21470.1	K00861	RFK, FMN1; riboflavin kinase [EC:2.7.1.26]
AT4G21530.1	K03351	APC4; anaphase-promoting complex subunit 4
AT4G21580.1
AT4G22310.1
AT4G22790.1	K03327	TC.MATE, SLC47A, norM, mdtK, dinF; multidrug resistance protein, MATE family
AT4G22890.1
AT4G22930.1	K01465	URA4, pyrC; dihydroorotase [EC:3.5.2.3]
AT4G23100.1	K01919	gshA; glutamate--cysteine ligase [EC:6.3.2.2]
AT4G23650.1	K13412	CPK; calcium-dependent protein kinase [EC:2.7.11.1]
AT4G23670.1
AT4G23710.1	K02152	ATPeV1G, ATP6G; V-type H+-transporting ATPase subunit G
AT4G24270.2
AT4G24390.2
AT4G24680.1
AT4G24770.1
AT4G24820.1	K03037	PSMD6, RPN7; 26S proteasome regulatory subunit N7
AT4G25030.1
AT4G25100.1	K04564	SOD2; superoxide dismutase, Fe-Mn family [EC:1.15.1.1]
AT4G25340.1	K14826	FPR3_4; FK506-binding nuclear protein [EC:5.2.1.8]
AT4G25560.1	K09422	MYBP; myb proto-oncogene protein, plant
AT4G25810.1	K08235	E2.4.1.207; xyloglucan:xyloglucosyl transferase [EC:2.4.1.207]
AT4G25880.1
AT4G26020.2
AT4G26270.1	K00850	pfkA, PFK; 6-phosphofructokinase 1 [EC:2.7.1.11]
AT4G26330.1
AT4G26700.1
AT4G26900.1	K01663	HIS7; glutamine amidotransferase / cyclase [EC:2.4.2.- 4.1.3.-]
AT4G26910.1	K00658	DLST, sucB; 2-oxoglutarate dehydrogenase E2 component (dihydrolipoamide succinyltransferase) [EC:2.3.1.61]
AT4G26970.1	K01681	ACO, acnA; aconitate hydratase [EC:4.2.1.3]
AT4G27000.1
AT4G27220.1
AT4G27585.1
AT4G28070.2
AT4G28440.1	K07466	RFA1, RPA1, rpa; replication factor A1
AT4G28510.1	K17081	PHB2; prohibitin 2
AT4G28650.1
AT4G28750.1	K02693	psaE; photosystem I subunit IV
AT4G28990.2
AT4G29360.1
AT4G29410.1	K02903	RP-L28e, RPL28; large subunit ribosomal protein L28e
AT4G29840.1	K01733	thrC; threonine synthase [EC:4.2.3.1]
AT4G30160.2
AT4G30270.1	K08235	E2.4.1.207; xyloglucan:xyloglucosyl transferase [EC:2.4.1.207]
AT4G30290.1	K08235	E2.4.1.207; xyloglucan:xyloglucosyl transferase [EC:2.4.1.207]
AT4G30400.1
AT4G30470.1
AT4G30662.1
AT4G30690.1	K02520	infC, MTIF3; translation initiation factor IF-3
AT4G31050.1	K03801	lipB; lipoyl(octanoyl) transferase [EC:2.3.1.181]
AT4G31180.1	K01876	DARS, aspS; aspartyl-tRNA synthetase [EC:6.1.1.12]
AT4G31490.1
AT4G31580.1	K12896	SFRS7; splicing factor, arginine/serine-rich 7
AT4G31700.1	K02991	RP-S6e, RPS6; small subunit ribosomal protein S6e
AT4G32260.1	K02109	ATPF0B, atpF; F-type H+-transporting ATPase subunit b
AT4G32450.1
AT4G32470.1	K00417	QCR7, UQCRB; ubiquinol-cytochrome c reductase subunit 7
AT4G32710.1
AT4G33010.1	K00281	GLDC, gcvP; glycine dehydrogenase [EC:1.4.4.2]
AT4G33030.1	K06118	SQD1, sqdB; UDP-sulfoquinovose synthase [EC:3.13.1.1]
AT4G33090.1	K08776	NPEPPS; puromycin-sensitive aminopeptidase [EC:3.4.11.-]
AT4G33170.1
AT4G33510.1	K01626	E2.5.1.54, aroF, aroG, aroH; 3-deoxy-7-phosphoheptulonate synthase [EC:2.5.1.54]
AT4G33600.1
AT4G33610.1
AT4G34110.1	K13126	PABPC; polyadenylate-binding protein
AT4G34131.1
AT4G34150.1
AT4G34350.1	K03527	ispH, lytB; 4-hydroxy-3-methylbut-2-enyl diphosphate reductase [EC:1.17.1.2]
AT4G34670.1	K02984	RP-S3Ae, RPS3A; small subunit ribosomal protein S3Ae
AT4G34870.1	K01802	E5.2.1.8; peptidylprolyl isomerase [EC:5.2.1.8]
AT4G35050.1	K10752	RBBP4, HAT2, CAF1, MIS16; histone-binding protein RBBP4
AT4G35100.1	K09872	PIP; aquaporin PIP
AT4G35380.1	K18442	ARFGEF, BIG; brefeldin A-inhibited guanine nucleotide-exchange protein
AT4G35830.1	K01681	ACO, acnA; aconitate hydratase [EC:4.2.1.3]
AT4G35850.1
AT4G36020.1	K09250	CNBP; cellular nucleic acid-binding protein
AT4G36420.1	K02935	RP-L7, MRPL12, rplL; large subunit ribosomal protein L7/L12
AT4G36680.1
AT4G37510.1
AT4G37930.1	K00600	glyA, SHMT; glycine hydroxymethyltransferase [EC:2.1.2.1]
AT4G38200.1	K18442	ARFGEF, BIG; brefeldin A-inhibited guanine nucleotide-exchange protein
AT4G38220.2	K14677	ACY1; aminoacylase [EC:3.5.1.14]
AT4G38250.1	K14209	SLC36A, PAT; solute carrier family 36 (proton-coupled amino acid transporter)
AT4G38370.1
AT4G38390.1
AT4G38495.1	K11667	INO80C, IES6; INO80 complex subunit C
AT4G38630.1	K03029	PSMD4, RPN10; 26S proteasome regulatory subunit N10
AT4G38680.1
AT4G38760.1	K14311	NUP188; nuclear pore complex protein Nup188
AT4G38970.1	K01623	ALDO; fructose-bisphosphate aldolase, class I [EC:4.1.2.13]
AT4G39230.1
AT4G39260.1
AT4G39690.1	K17785	IMMT, FCJ1, MNOS2; mitofilin
AT4G39730.1
AT5G01410.1	K06215	pdxS, pdx1; pyridoxal 5'-phosphate synthase pdxS subunit [EC:4.3.3.6]
AT5G01870.1
AT5G02240.1
AT5G02260.1
AT5G02450.1	K02920	RP-L36e, RPL36; large subunit ribosomal protein L36e
AT5G02500.1	K03283	HSPA1_8; heat shock 70kDa protein 1/8
AT5G02870.1	K02930	RP-L4e, RPL4; large subunit ribosomal protein L4e
AT5G02880.1	K10590	TRIP12; E3 ubiquitin-protein ligase TRIP12 [EC:2.3.2.26]
AT5G03150.1
AT5G03630.1	K08232	E1.6.5.4; monodehydroascorbate reductase (NADH) [EC:1.6.5.4]
AT5G03650.1	K00700	glgB; 1,4-alpha-glucan branching enzyme [EC:2.4.1.18]
AT5G03740.1
AT5G03940.1	K03106	SRP54, ffh; signal recognition particle subunit SRP54
AT5G04280.1	K12885	RBMX, HNRNPG; heterogeneous nuclear ribonucleoprotein G
AT5G04740.1
AT5G04885.1	K05349	bglX; beta-glucosidase [EC:3.2.1.21]
AT5G04895.1	K14442	DHX36, RHAU; ATP-dependent RNA helicase DHX36 [EC:3.6.4.13]
AT5G05130.1	K15711	SMARCA3, HLTF; SWI/SNF-related matrix-associated actin-dependent regulator of chromatin subfamily A3 [EC:3.6.4.- 2.3.2.27]
AT5G05640.1
AT5G06000.1	K03248	EIF3G; translation initiation factor 3 subunit G
AT5G06320.1
AT5G06420.1	K13127	RNF113A, CWC24; RING finger protein 113A
AT5G06860.1
AT5G06870.1
AT5G07270.1	K19044	XBAT32_33; E3 ubiquitin-protein ligase XBAT32/33 [EC:2.3.2.27]
AT5G07280.1
AT5G07350.2	K15979	SND1; staphylococcal nuclease domain-containing protein 1
AT5G07630.1	K06316	RFT1; oligosaccharide translocation protein RFT1
AT5G08040.1
AT5G08280.1	K01749	hemC, HMBS; hydroxymethylbilane synthase [EC:2.5.1.61]
AT5G08360.1
AT5G08530.1	K03942	NDUFV1; NADH dehydrogenase (ubiquinone) flavoprotein 1 [EC:1.6.5.3 1.6.99.3]
AT5G08690.1	K02133	ATPeF1B, ATP5B, ATP2; F-type H+-transporting ATPase subunit beta [EC:3.6.3.14]
AT5G09590.1	K03283	HSPA1_8; heat shock 70kDa protein 1/8
AT5G09660.4	K00026	MDH2; malate dehydrogenase [EC:1.1.1.37]
AT5G10360.1	K02991	RP-S6e, RPS6; small subunit ribosomal protein S6e
AT5G10450.4
AT5G10690.1
AT5G10770.1
AT5G10840.1	K17086	TM9SF2_4; transmembrane 9 superfamily member 2/4
AT5G11110.1	K00696	E2.4.1.14; sucrose-phosphate synthase [EC:2.4.1.14]
AT5G11170.1
AT5G11380.1	K01662	dxs; 1-deoxy-D-xylulose-5-phosphate synthase [EC:2.2.1.7]
AT5G11670.1	K00029	E1.1.1.40, maeB; malate dehydrogenase (oxaloacetate-decarboxylating)(NADP+) [EC:1.1.1.40]
AT5G11710.1	K12471	EPN; epsin
AT5G11770.1	K03940	NDUFS7; NADH dehydrogenase (ubiquinone) Fe-S protein 7 [EC:1.6.5.3 1.6.99.3]
AT5G11810.1
AT5G11950.1
AT5G12110.1	K03232	EEF1B; elongation factor 1-beta
AT5G13010.1	K12815	DHX38, PRP16; pre-mRNA-splicing factor ATP-dependent RNA helicase DHX38/PRP16 [EC:3.6.4.13]
AT5G13130.1
AT5G13290.2
AT5G13420.1	K00616	E2.2.1.2, talA, talB; transaldolase [EC:2.2.1.2]
AT5G13480.2	K15542	PFS2; polyadenylation factor subunit 2
AT5G13520.1	K01254	LTA4H; leukotriene-A4 hydrolase [EC:3.3.2.6]
AT5G13550.1	K18059	SULTR4; sulfate transporter 4
AT5G13650.2
AT5G13670.1
AT5G13780.1	K00670	E2.3.1.88; peptide alpha-N-acetyltransferase [EC:2.3.1.88]
AT5G14180.1
AT5G14580.1	K00962	pnp, PNPT1; polyribonucleotide nucleotidyltransferase [EC:2.7.7.8]
AT5G14610.1	K12823	DDX5, DBP2; ATP-dependent RNA helicase DDX5/DBP2 [EC:3.6.4.13]
AT5G14740.1	K01673	cynT, can; carbonic anhydrase [EC:4.2.1.1]
AT5G15090.1	K15040	VDAC2; voltage-dependent anion channel protein 2
AT5G15200.1	K02997	RP-S9e, RPS9; small subunit ribosomal protein S9e
AT5G15270.2	K13162	PCBP2_3_4; poly(rC)-binding protein 2/3/4
AT5G15320.1
AT5G15450.1	K03695	clpB; ATP-dependent Clp protease ATP-binding subunit ClpB
AT5G15650.1	K13379	RGP, UTM; reversibly glycosylated polypeptide / UDP-arabinopyranose mutase [EC:2.4.1.- 5.4.99.30]
AT5G15700.2	K10908	POLRMT, RPO41; DNA-directed RNA polymerase, mitochondrial [EC:2.7.7.6]
AT5G15950.1	K01611	speD, AMD1; S-adenosylmethionine decarboxylase [EC:4.1.1.50]
AT5G16130.1	K02993	RP-S7e, RPS7; small subunit ribosomal protein S7e
AT5G16390.1	K02160	accB, bccP; acetyl-CoA carboxylase biotin carboxyl carrier protein
AT5G16540.1
AT5G16680.1
AT5G16750.1	K14555	UTP13, TBL3; U3 small nucleolar RNA-associated protein 13
AT5G17080.1
AT5G17280.1
AT5G17330.1	K01580	E4.1.1.15, gadB, gadA, GAD; glutamate decarboxylase [EC:4.1.1.15]
AT5G17770.1	K00326	E1.6.2.2; cytochrome-b5 reductase [EC:1.6.2.2]
AT5G17920.1	K00549	metE; 5-methyltetrahydropteroyltriglutamate--homocysteine methyltransferase [EC:2.1.1.14]
AT5G18170.1	K00261	GLUD1_2, gdhA; glutamate dehydrogenase (NAD(P)+) [EC:1.4.1.3]
AT5G18550.1
AT5G18750.1
AT5G19350.1
AT5G19820.1
AT5G20070.1	K03426	E3.6.1.22, NUDT12, nudC; NAD+ diphosphatase [EC:3.6.1.22]
AT5G20220.1
AT5G20290.1	K02995	RP-S8e, RPS8; small subunit ribosomal protein S8e
AT5G20710.1
AT5G20950.1	K05349	bglX; beta-glucosidase [EC:3.2.1.21]
AT5G21105.1	K00423	E1.10.3.3; L-ascorbate oxidase [EC:1.10.3.3]
AT5G21150.1	K11593	ELF2C, AGO; eukaryotic translation initiation factor 2C
AT5G21160.3	K18757	LARP1; la-related protein 1
AT5G22100.1	K11108	RCL1; RNA 3'-terminal phosphate cyclase-like protein
AT5G22330.1	K04499	RUVBL1, RVB1, INO80H; RuvB-like protein 1 (pontin 52)
AT5G22950.1	K12193	VPS24, CHMP3; charged multivesicular body protein 3
AT5G23060.1
AT5G23110.1	K17592	SACS; sacsin
AT5G23120.1
AT5G23140.1	K01358	clpP, CLPP; ATP-dependent Clp protease, protease subunit [EC:3.4.21.92]
AT5G23300.1	K00254	DHODH, pyrD; dihydroorotate dehydrogenase [EC:1.3.5.2]
AT5G23540.1	K03030	PSMD14, RPN11, POH1; 26S proteasome regulatory subunit N11
AT5G23900.1	K02873	RP-L13e, RPL13; large subunit ribosomal protein L13e
AT5G24050.1
AT5G24400.1	K01057	PGLS, pgl, devB; 6-phosphogluconolactonase [EC:3.1.1.31]
AT5G24900.1
AT5G24950.1	K00517	E1.14.-.-
AT5G25060.1	K12842	SR140; U2-associated protein SR140
AT5G25100.2
AT5G25170.1
AT5G25540.1
AT5G25590.1
AT5G25770.3
AT5G26260.1
AT5G26280.1
AT5G26360.1	K09495	CCT3, TRIC5; T-complex protein 1 subunit gamma
AT5G26570.1	K15535	PWD; phosphoglucan, water dikinase [EC:2.7.9.5]
AT5G26710.1	K01885	EARS, gltX; glutamyl-tRNA synthetase [EC:6.1.1.17]
AT5G26742.2
AT5G26830.1	K01868	TARS, thrS; threonyl-tRNA synthetase [EC:6.1.1.3]
AT5G26860.1	K08675	PRSS15, PIM1; Lon-like ATP-dependent protease [EC:3.4.21.-]
AT5G27120.1	K14565	NOP58; nucleolar protein 58
AT5G27630.1
AT5G27770.1	K02891	RP-L22e, RPL22; large subunit ribosomal protein L22e
AT5G28060.1	K02974	RP-S24e, RPS24; small subunit ribosomal protein S24e
AT5G28840.1	K10046	GME; GDP-D-mannose 3', 5'-epimerase [EC:5.1.3.18 5.1.3.-]
AT5G30510.1	K02945	RP-S1, rpsA; small subunit ribosomal protein S1
AT5G34850.1
AT5G34870.1
AT5G35160.2
AT5G35170.1	K00939	adk, AK; adenylate kinase [EC:2.7.4.3]
AT5G35210.1
AT5G35530.1	K02985	RP-S3e, RPS3; small subunit ribosomal protein S3e
AT5G35630.1	K01915	glnA, GLUL; glutamine synthetase [EC:6.3.1.2]
AT5G35735.1
AT5G35810.1
AT5G35970.1
AT5G36210.1
AT5G37600.1	K01915	glnA, GLUL; glutamine synthetase [EC:6.3.1.2]
AT5G37830.1	K01469	OPLAH, OXP1, oplAH; 5-oxoprolinase (ATP-hydrolysing) [EC:3.5.2.9]
AT5G38420.1	K01602	rbcS; ribulose-bisphosphate carboxylase small chain [EC:4.1.1.39]
AT5G38470.1	K10839	RAD23, HR23; UV excision repair protein RAD23
AT5G38530.1	K06001	trpB; tryptophan synthase beta chain [EC:4.2.1.20]
AT5G38640.1	K03680	EIF2B4; translation initiation factor eIF-2B subunit delta
AT5G38690.1
AT5G38970.1	K12640	CYP85A2, BR6OX2; brassinosteroid-6-oxidase 2 [EC:1.14.-.-]
AT5G39410.1
AT5G39770.1	K08991	MUS81; crossover junction endonuclease MUS81 [EC:3.1.22.-]
AT5G39850.1	K02997	RP-S9e, RPS9; small subunit ribosomal protein S9e
AT5G40020.1
AT5G40370.2	K03676	grxC, GLRX, GLRX2; glutaredoxin 3
AT5G41210.1	K00799	GST, gst; glutathione S-transferase [EC:2.5.1.18]
AT5G41520.1	K02947	RP-S10e, RPS10; small subunit ribosomal protein S10e
AT5G41790.1
AT5G42080.1
AT5G42100.1
AT5G42270.1	K03798	ftsH, hflB; cell division protease FtsH [EC:3.4.24.-]
AT5G42740.1	K01810	GPI, pgi; glucose-6-phosphate isomerase [EC:5.3.1.9]
AT5G43010.1	K03064	PSMC6, RPT4; 26S proteasome regulatory subunit T4
AT5G43060.1
AT5G43310.1
AT5G43330.1	K00025	MDH1; malate dehydrogenase [EC:1.1.1.37]
AT5G43730.1
AT5G43760.1	K15397	KCS; 3-ketoacyl-CoA synthase [EC:2.3.1.199]
AT5G43780.1	K13811	PAPSS; 3'-phosphoadenosine 5'-phosphosulfate synthase [EC:2.7.7.4 2.7.1.25]
AT5G43810.1	K11593	ELF2C, AGO; eukaryotic translation initiation factor 2C
AT5G43940.2	K00121	frmA, ADH5, adhC; S-(hydroxymethyl)glutathione dehydrogenase / alcohol dehydrogenase [EC:1.1.1.284 1.1.1.1]
AT5G43960.1
AT5G44380.1
AT5G44390.1
AT5G44850.1
AT5G44870.1
AT5G45140.1	K03021	RPC2, POLR3B; DNA-directed RNA polymerase III subunit RPC2 [EC:2.7.7.6]
AT5G45280.2
AT5G45390.1	K01358	clpP, CLPP; ATP-dependent Clp protease, protease subunit [EC:3.4.21.92]
AT5G45620.1	K03039	PSMD13, RPN9; 26S proteasome regulatory subunit N9
AT5G46210.1	K10609	CUL4; cullin 4
AT5G46250.1	K15191	LARP7; La-related protein 7
AT5G46290.3	K09458	fabF; 3-oxoacyl-[acyl-carrier-protein] synthase II [EC:2.3.1.179]
AT5G46360.1	K05389	KCNKF; potassium channel subfamily K, other eukaryote
AT5G46740.1	K11855	USP36_42; ubiquitin carboxyl-terminal hydrolase 36/42 [EC:3.4.19.12]
AT5G47010.1	K14326	UPF1, RENT1; regulator of nonsense transcripts 1 [EC:3.6.4.-]
AT5G47210.1	K13199	SERBP1; plasminogen activator inhibitor 1 RNA-binding protein
AT5G47460.1
AT5G47690.3	K11267	PDS5; sister chromatid cohesion protein PDS5
AT5G48300.1	K00975	glgC; glucose-1-phosphate adenylyltransferase [EC:2.7.7.27]
AT5G48650.1
AT5G48860.1
AT5G48960.1
AT5G49070.1
AT5G49140.1
AT5G49460.1	K01648	ACLY; ATP citrate (pro-S)-lyase [EC:2.3.3.8]
AT5G49500.1	K03106	SRP54, ffh; signal recognition particle subunit SRP54
AT5G49650.1	K00854	xylB, XYLB; xylulokinase [EC:2.7.1.17]
AT5G49810.1	K08247	E2.1.1.12; methionine S-methyltransferase [EC:2.1.1.12]
AT5G49910.1	K03283	HSPA1_8; heat shock 70kDa protein 1/8
AT5G50250.1
AT5G50270.1
AT5G50810.1	K17780	TIM8; mitochondrial import inner membrane translocase subunit TIM8
AT5G50850.1	K00162	PDHB, pdhB; pyruvate dehydrogenase E1 component beta subunit [EC:1.2.4.1]
AT5G50920.1	K03696	clpC; ATP-dependent Clp protease ATP-binding subunit ClpC
AT5G51795.1
AT5G51820.1	K01835	pgm; phosphoglucomutase [EC:5.4.2.2]
AT5G51830.1	K00847	E2.7.1.4, scrK; fructokinase [EC:2.7.1.4]
AT5G52470.1	K14563	NOP1, FBL; rRNA 2'-O-methyltransferase fibrillarin [EC:2.1.1.-]
AT5G52650.1	K02947	RP-S10e, RPS10; small subunit ribosomal protein S10e
AT5G52840.1	K03949	NDUFA5; NADH dehydrogenase (ubiquinone) 1 alpha subcomplex subunit 5
AT5G53560.1
AT5G53700.1
AT5G54810.1	K01696	trpB; tryptophan synthase beta chain [EC:4.2.1.20]
AT5G54900.1
AT5G54910.1	K14776	DDX10, DBP4; ATP-dependent RNA helicase DDX10/DBP4 [EC:3.6.4.13]
AT5G54960.1	K01568	E4.1.1.1, pdc; pyruvate decarboxylase [EC:4.1.1.1]
AT5G55060.1
AT5G55570.1
AT5G55730.1
AT5G55840.1	K17964	LRPPRC; leucine-rich PPR motif-containing protein, mitochondrial
AT5G56140.1	K14945	QKI; protein quaking
AT5G56820.1
AT5G57035.1
AT5G57330.1	K01792	E5.1.3.15; glucose-6-phosphate 1-epimerase [EC:5.1.3.15]
AT5G57810.1
AT5G57910.1
AT5G57980.1	K03013	RPB5, POLR2E; DNA-directed RNA polymerases I, II, and III subunit RPABC1
AT5G58130.1
AT5G58290.1	K03063	PSMC4, RPT3; 26S proteasome regulatory subunit T3
AT5G58550.1
AT5G58590.1	K15306	RANBP1; Ran-binding protein 1
AT5G59320.1
AT5G59613.1
AT5G59860.1
AT5G60040.2	K03018	RPC1, POLR3A; DNA-directed RNA polymerase III subunit RPC1 [EC:2.7.7.6]
AT5G60160.1	K01267	DNPEP; aspartyl aminopeptidase [EC:3.4.11.21]
AT5G60980.2
AT5G60990.1	K14777	DDX47, RRP3; ATP-dependent RNA helicase DDX47/RRP3 [EC:3.6.4.13]
AT5G61030.1	K12741	HNRNPA1_3; heterogeneous nuclear ribonucleoprotein A1/A3
AT5G61510.1	K00344	qor, CRYZ; NADPH2:quinone reductase [EC:1.6.5.5]
AT5G61780.1	K15979	SND1; staphylococcal nuclease domain-containing protein 1
AT5G61790.1	K08054	CANX; calnexin
AT5G61900.1
AT5G61960.1
AT5G62200.1
AT5G62390.1
AT5G62530.1	K00294	E1.2.1.88; 1-pyrroline-5-carboxylate dehydrogenase [EC:1.2.1.88]
AT5G62575.2
AT5G62740.1
AT5G62790.2	K00099	dxr; 1-deoxy-D-xylulose-5-phosphate reductoisomerase [EC:1.1.1.267]
AT5G63400.1	K00939	adk, AK; adenylate kinase [EC:2.7.4.3]
AT5G63570.1	K01845	hemL; glutamate-1-semialdehyde 2,1-aminomutase [EC:5.4.3.8]
AT5G63620.1
AT5G63680.1	K00873	PK, pyk; pyruvate kinase [EC:2.7.1.40]
AT5G63770.1	K00901	dgkA, DGK; diacylglycerol kinase (ATP) [EC:2.7.1.107]
AT5G63920.1	K03165	TOP3; DNA topoisomerase III [EC:5.99.1.2]
AT5G63960.2	K02327	POLD1; DNA polymerase delta subunit 1 [EC:2.7.7.7]
AT5G64140.1	K02979	RP-S28e, RPS28; small subunit ribosomal protein S28e
AT5G64200.1	K12891	SFRS2; splicing factor, arginine/serine-rich 2
AT5G64260.1
AT5G64430.1
AT5G64840.1
AT5G65560.1
AT5G65630.1
AT5G65740.2	K10606	FANCL, PHF9; E3 ubiquitin-protein ligase FANCL [EC:2.3.2.27]
AT5G65990.1	K14209	SLC36A, PAT; solute carrier family 36 (proton-coupled amino acid transporter)
AT5G66120.2	K01735	aroB; 3-dehydroquinate synthase [EC:4.2.3.4]
AT5G66130.1	K06662	HRAD17, RAD24; cell cycle checkpoint protein
AT5G66860.1	K02897	RP-L25, rplY; large subunit ribosomal protein L25
AT5G66910.1
AT5G67240.1	K14570	REX1, REXO1, RNH70; RNA exonuclease 1 [EC:3.1.-.-]
AT5G67360.1
ATCG00120.1	K02111	ATPF1A, atpA; F-type H+-transporting ATPase subunit alpha [EC:3.6.3.14]
ATCG00190.1	K03043	rpoB; DNA-directed RNA polymerase subunit beta [EC:2.7.7.6]
ATCG00280.1	K02705	psbC; photosystem II CP43 chlorophyll apoprotein
ATCG00340.1	K02690	psaB; photosystem I P700 chlorophyll a apoprotein A2
ATCG00670.1	K01358	clpP, CLPP; ATP-dependent Clp protease, protease subunit [EC:3.4.21.92]
ATCG00800.1	K02982	RP-S3, rpsC; small subunit ribosomal protein S3
ATMG00520.1
ATMG00670.1
KEGG pathway analysis (represents 57.9% of identified RBP)								KEGG pathway analysis (represents 77.5% of identified RBP in mouse)
Functional category	No. of proteins	% representation						Functional category	No. of proteins	% representation
Genetic Information processing	324	48.7218						Genetic Information processing	797	83.9831
Carbohydrate metabolism	107	16.0902						Cellular Processes	33	3.47734
Energy metabolism	48	7.21805						Environmental information processing	20	2.10748
Amino acid metabolism	40	6.01504						Amino acid metabolism	17	1.79136
Nucleotide metabolism	22	3.30827						Enzyme families	13	1.36986
Cellular Processes	22	3.30827						Carbohydrate metabolism	12	1.26449
Environmental information processing	18	2.70677						Nucleotide metabolism	9	0.948367
Lipid metabolsim	12	1.80451						Glycan biosynthesis and metabolism	5	0.52687
Other categories	51	7.66917						Other categories	21	2.21286
Unclassified	21	3.15789						Unclassified	22	2.31823
	Arabidopsis	Mouse
Carbohydrate metabolism	# proteins	# proteins
00010 Glycolysis / Gluconeogenesis	18	5
00020 Citrate cycle (TCA cycle)	13	3
00030 Pentose phosphate pathway	12	1
00051 Fructose and mannose metabolism	7	3
00052 Galactose metabolism	4	1
00053 Ascorbate and aldarate metabolism	5
00500 Starch and sucrose metabolism	12	1
00520 Amino sugar and nucleotide sugar metabolism	12	1
00620 Pyruvate metabolism	14	2
00630 Glyoxylate and dicarboxylate metabolism	15	2
00640 Propanoate metabolism	4	2
Energy metabolism
00190 Oxidative phosphorylation	17	2
00195 Photosynthesis	14
00196 Photosynthesis - antenna proteins	6
00710 Carbon fixation in photosynthetic organisms	15	4
00720 Carbon fixation pathways in prokaryotes	5
00680 Methane metabolism	9	2
00910 Nitrogen metabolism	5
Lipid metabolism
00061 Fatty acid biosynthesis	8	2
00062 Fatty acid elongation	1	2
00071 Fatty acid degradation	4	2
00561 Glycerolipid metabolism	5
00590 Arachidonic acid metabolism	1	1
Nucleotide metabolism
00230 Purine metabolism	20	9
00240 Pyrimidine metabolism	14	7
Amino acid metabolism
00250 Alanine, aspartate and glutamate metabolism	8	2
00260 Glycine, serine and threonine metabolism	16	1
00270 Cysteine and methionine metabolism	13	2
00280 Valine, leucine and isoleucine degradation	4	4
00290 Valine, leucine and isoleucine biosynthesis	5
00300 Lysine biosynthesis	3
00310 Lysine degradation	2	1
00220 Arginine biosynthesis	5	2
00330 Arginine and proline metabolism	5	2
00340 Histidine metabolism	2
00350 Tyrosine metabolism	3
00380 Tryptophan metabolism	4
00400 Phenylalanine, tyrosine and tryptophan biosynthesis	7
Metabolism of other amino acids
00450 Selenocompound metabolism	5
00460 Cyanoamino acid metabolism	4
00480 Glutathione metabolism Glycan biosynthesis and metabolism	8
Metabolism of cofactors and vitamins
00670 One carbon pool by folate	3
00860 Porphyrin and chlorophyll metabolism Metabolism of terpenoids and polyketides	6
Metabolism of terpenoids and polyketides
00900 Terpenoid backbone biosynthesis	4
Biosynthesis of other secondary metabolites
00940 Phenylpropanoid biosynthesis	3
00261 Monobactam biosynthesis	3
Transcription
03020 RNA polymerase	6	4
03022 Basal transcription factors	1	3
03040 Spliceosome Translation	24	81
Translation
03010 Ribosome	56	82
00970 Aminoacyl-tRNA biosynthesis	12	7
03013 RNA transport	21	54
03015 mRNA surveillance pathway	10	29
03008 Ribosome biogenesis in eukaryotes	14	48
Folding, sorting and degradation
03060 Protein export	1	10
04141 Protein processing in endoplasmic reticulum	10	21
04120 Ubiquitin mediated proteolysis	8	6
03050 Proteasome	12	2
03018 RNA degradation	12	25
Replication and repair
03030 DNA replication	4	1
03410 Base excision repair	2	2
03420 Nucleotide excision repair	6	1
03430 Mismatch repair	5	1
03440 Homologous recombination	4	2
03450 Non-homologous end-joining	1	3
03460 Fanconi anemia pathway	4
Environmental Information Processing
Membrane transport
04152 AMPK signaling pathway	6	3
04010 MAPK signaling pathway	7
04075 Plant hormone signal transduction	3
04310 Wnt signaling pathway		3
04390 Hippo signaling pathway		6
04066 HIF-1 signaling pathway		5
04151 PI3K-Akt signaling pathway		10
Cellular Processes
Transport and catabolism
04144 Endocytosis	7	5
04145 Phagosome	6	9
04146 Peroxisome	6
Cell growth and death
04110 Cell cycle	3	7
04114 Oocyte meiosis		6
Immune system
04623 Cytosolic DNA-sensing pathway	3
04612 Antigen processing and presentation Endocrine system	4
04626 Plant-pathogen interaction Human Diseases	4
Immune system
04611 Platelet activation		3
04621 NOD-like receptor signaling pathway		3
04612 Antigen processing and presentation		5
04670 Leukocyte transendothelial migration		4
04062 Chemokine signaling pathway		3
Endocrine system
04910 Insulin signaling pathway		8
04915 Estrogen signaling pathway		6
04921 Oxytocin signaling pathway		4
04918 Thyroid hormone synthesis		3
Circulatory system
04270 Vascular smooth muscle contraction		3
Nervous system
04721 Synaptic vesicle cycle		4
04722 Neurotrophin signaling pathway		4
Human diseases
Cancers: Overview
05200 Pathways in cancer		11
05230 Central carbon metabolism in cancer		3
05231 Choline metabolism in cancer		2
05202 Transcriptional misregulation in cancer		5
05206 MicroRNAs in cancer		9
05205 Proteoglycans in cancer		14
05203 Viral carcinogenesis		16
Immune diseases
05322 Systemic lupus erythematosus		5
Neurodegenerative diseases
05010 Alzheimer's disease		4
05012 Parkinson's disease		5
05016 Huntington's disease		8
