# Supplementary material for: The RNA-binding protein repertoire of Arabidopsis thaliana
Source: Sci Rep. 2016 Jul 11;6:29766. doi: 10.1038/srep29766 (PMC4942612; doi:10.1038/srep29766)
Supplement: Supplementary Table S6 [file srep29766-s6.xlsx]

## Sheet: Suppl Table S6
The RNA-binding protein repertoire of Arabidopsis thaliana
Claudius Marondedze, Ludivine Thomas, Natalia L. Serrano, Kathryn S. Lilley, Chris Gehring
Supplementary Table S6. Arabidopsis, mammalian, C. elegans and yeast RNA-binding proteomes used for comparative analysis.
Arabidopsis data set converted to Uniprot accession								Mammalian RBPome								YeastRBPome						C. elegans RBPome
Entry	Entry name	Status	Protein names	Gene names	Organism	Length		Please note that this table contains the data published by Beckmann et al., 2015 (HuH7 cells) and the protein list from Castello et al (HeLa interactome) , Kwon et al., 2013 (mESC), Baltz et al (HEK293 interactome). The mESC only (122) extracted from Kwon, et al. 2013								Please note that this table contains the data published by Beckmann et al 2015, Matia-Gonzalez et al., 2015 and Mitchel et al .2013						Please note that this table contains the data published by Matia-Gonzalez et al., 2015
O50008	METE1_ARATH	reviewed	5-methyltetrahydropteroyltriglutamate--homocysteine methyltransferase 1 (EC 2.1.1.14) (Cobalamin-independent methionine synthase 1) (AtMS1) (Vitamin-B12-independent methionine synthase 1)	MS1 CIMS At5g17920 MPI7.9	Arabidopsis thaliana (Mouse-ear cress)	765		Uniprot Acc	Ensemble Acc	Entry name	Gene ontology (biological process)	Gene ontology (molecular function)				ENSEMBL ID	Gene Name	EBI Protein ID				Gene Public Name	Sequence Name (CDS)
A8MQY4	A8MQY4_ARATH	unreviewed	Carbonic anhydrase (EC 4.2.1.1) (Carbonate dehydratase)	CA2 At5g14740	Arabidopsis thaliana (Mouse-ear cress)	310		Q9NRC6	ENSG00000137877	SPTN5_HUMAN	actin cytoskeleton organization [GO:0030036]; actin filament capping [GO:0051693]; activation of MAPKK activity [GO:0000186]; axon guidance [GO:0007411]; epidermal growth factor receptor signaling pathway [GO:0007173]; Fc-epsilon receptor signaling pathway [GO:0038095]; fibroblast growth factor receptor signaling pathway [GO:0008543]; Golgi organization [GO:0007030]; innate immune response [GO:00…	actin binding [GO:0003779]; dynactin binding [GO:0034452]; dynein intermediate chain binding [GO:0045505]; kinesin binding [GO:0019894]; myosin tail binding [GO:0032029]; protein self-association [GO:0043621]; spectrin binding [GO:0030507]				YCR088W	ABP1	P15891				lev-11	Y105E8B.1a
F4K873	F4K873_ARATH	unreviewed	Carbonic anhydrase (EC 4.2.1.1) (Carbonate dehydratase)	CA2 At5g14740	Arabidopsis thaliana (Mouse-ear cress)	330		P47914	ENSG00000162244	RL29_HUMAN	cellular protein metabolic process [GO:0044267]; cytoplasmic translation [GO:0002181]; embryo implantation [GO:0007566]; gene expression [GO:0010467]; nuclear-transcribed mRNA catabolic process, nonsense-mediated decay [GO:0000184]; SRP-dependent cotranslational protein targeting to membrane [GO:0006614]; translation [GO:0006412]; translational elongation [GO:0006414]; translational initiation [G…	heparin binding [GO:0008201]; poly(A) RNA binding [GO:0044822]; RNA binding [GO:0003723]; structural constituent of ribosome [GO:0003735]				YNR016C	ACC1	Q00955				rps-21	F37C12.11
F4K875	F4K875_ARATH	unreviewed	Carbonic anhydrase (EC 4.2.1.1) (Carbonate dehydratase)	CA2 At5g14740	Arabidopsis thaliana (Mouse-ear cress)	330		Q13247	ENSG00000124193	SRSF6_HUMAN	alternative mRNA splicing, via spliceosome [GO:0000380]; gene expression [GO:0010467]; mRNA 3'-end processing [GO:0031124]; mRNA export from nucleus [GO:0006406]; mRNA splice site selection [GO:0006376]; mRNA splicing, via spliceosome [GO:0000398]; negative regulation of cell death [GO:0060548]; negative regulation of keratinocyte differentiation [GO:0045617]; negative regulation of mRNA splicing…	nucleotide binding [GO:0000166]; poly(A) RNA binding [GO:0044822]; pre-mRNA binding [GO:0036002]; RNA binding [GO:0003723]				YFL039C	ACT1	P60010				msp-3	F26G1.7
P42737	BCA2_ARATH	reviewed	Beta carbonic anhydrase 2, chloroplastic (AtbCA2) (AtbetaCA2) (EC 4.2.1.1) (Beta carbonate dehydratase 2)	BCA2 CA18 CA2 At5g14740 T9L3.40	Arabidopsis thaliana (Mouse-ear cress)	331		Q6XE24	ENSG00000144642	RBMS3_HUMAN	positive regulation of translation [GO:0045727]	mRNA 3'-UTR binding [GO:0003730]; nucleotide binding [GO:0000166]				YOL086C	ADH1	P00330				msp-78	T13F2.11
P56778	PSBC_ARATH	reviewed	Photosystem II CP43 reaction center protein (PSII 43 kDa protein) (Protein CP-43)	psbC CP43 AtCg00280	Arabidopsis thaliana (Mouse-ear cress)	473		P62854	ENSG00000197728	RS26_HUMAN	cellular protein metabolic process [GO:0044267]; gene expression [GO:0010467]; negative regulation of RNA splicing [GO:0033119]; nuclear-transcribed mRNA catabolic process, nonsense-mediated decay [GO:0000184]; SRP-dependent cotranslational protein targeting to membrane [GO:0006614]; translation [GO:0006412]; translational elongation [GO:0006414]; translational initiation [GO:0006413]; translatio…	mRNA binding [GO:0003729]; poly(A) RNA binding [GO:0044822]; structural constituent of ribosome [GO:0003735]				YDR226W	ADK1	P07170				snr-4	C52E4.3
P46286	RL81_ARATH	reviewed	60S ribosomal protein L8-1 (60S ribosomal protein L2) (Protein EMBRYO DEFECTIVE 2296)	RPL8A EMB2296 RPL2 At2g18020 T27K22.11	Arabidopsis thaliana (Mouse-ear cress)	258		O60812	ENSG00000179172	HNRC1_HUMAN		nucleotide binding [GO:0000166]; poly(A) RNA binding [GO:0044822]				YJR105W	ADO1	P47143				hsp-16.11	T27E4.2
F4I472	F4I472_ARATH	unreviewed	40S ribosomal protein S15-1	RPS15 At1g04270	Arabidopsis thaliana (Mouse-ear cress)	151		Q4VXU2	ENSG00000101104	PAP1L_HUMAN	mRNA polyadenylation [GO:0006378]; oocyte maturation [GO:0001556]	nucleotide binding [GO:0000166]; RNA binding [GO:0003723]				YDR214W	AHA1	Q12449				W03F9.1	W03F9.1
Q08112	RS151_ARATH	reviewed	40S ribosomal protein S15-1	RPS15A RIG RPS15 At1g04270 F19P19.29	Arabidopsis thaliana (Mouse-ear cress)	152		H0Y9X1	ENSG00000198498	H0Y9X1_HUMAN						YLR109W	AHP1	P38013				ZK546.14	ZK546.14a
Q93VI3	RL171_ARATH	reviewed	60S ribosomal protein L17-1	RPL17A At1g27400 F17L21.19	Arabidopsis thaliana (Mouse-ear cress)	176		Q16629	ENSG00000115875	SRSF7_HUMAN	gene expression [GO:0010467]; mRNA 3'-end processing [GO:0031124]; mRNA export from nucleus [GO:0006406]; mRNA processing [GO:0006397]; mRNA splicing, via spliceosome [GO:0000398]; negative regulation of mRNA splicing, via spliceosome [GO:0048025]; RNA splicing [GO:0008380]; termination of RNA polymerase II transcription [GO:0006369]; transcription from RNA polymerase II promoter [GO:0006366]	nucleotide binding [GO:0000166]; poly(A) RNA binding [GO:0044822]; zinc ion binding [GO:0008270]				YBR108W	AIM3	P38266				eef-1B.1	F54H12.6
B9DGD1	B9DGD1_ARATH	unreviewed	Glutamine synthetase (EC 6.3.1.2)	At5g35630	Arabidopsis thaliana (Mouse-ear cress)	430		Q9UKM9	ENSG00000125970	RALY_HUMAN	mRNA splicing, via spliceosome [GO:0000398]	nucleotide binding [GO:0000166]; poly(A) RNA binding [GO:0044822]; RNA binding [GO:0003723]				YMR092C	AIP1	P46680				eef-1B.2	Y41E3.10a
Q43127	GLNA2_ARATH	reviewed	Glutamine synthetase, chloroplastic/mitochondrial (EC 6.3.1.2) (GS2) (Glutamate--ammonia ligase)	GLN2 GSLI At5g35630 MJE4.9	Arabidopsis thaliana (Mouse-ear cress)	430		O43390	ENSG00000125944	HNRPR_HUMAN	gene expression [GO:0010467]; mRNA processing [GO:0006397]; mRNA splicing, via spliceosome [GO:0000398]; RNA splicing [GO:0008380]	nucleotide binding [GO:0000166]; poly(A) RNA binding [GO:0044822]; RNA binding [GO:0003723]				YIL079C	AIR1	P40507				pdi-1	C14B1.1
Q56YA5	SGAT_ARATH	reviewed	Serine--glyoxylate aminotransferase (EC 2.6.1.45) (Alanine--glyoxylate aminotransferase) (AGT) (EC 2.6.1.44) (Asparagine aminotransferase) (EC 2.6.1.-) (Serine--pyruvate aminotransferase) (EC 2.6.1.51)	AGT1 At2g13360 F14O4.7	Arabidopsis thaliana (Mouse-ear cress)	401		Q9HC36	ENSG00000171861	MRM3_HUMAN	RNA methylation [GO:0001510]; rRNA processing [GO:0006364]	methyltransferase activity [GO:0008168]; poly(A) RNA binding [GO:0044822]; RNA methyltransferase activity [GO:0008173]				YDL175C	AIR2	Q12476				dpy-5	F27C1.8
Q9ASR1	Q9ASR1_ARATH	unreviewed	At1g56070/T6H22_13 (Elongation factor EF-2) (Putative elongation factor)	T6H22.13 LOS1 At1g56070 At1g56075	Arabidopsis thaliana (Mouse-ear cress)	843		P84103	ENSG00000112081	SRSF3_HUMAN	gene expression [GO:0010467]; mRNA 3'-end processing [GO:0031124]; mRNA export from nucleus [GO:0006406]; mRNA splicing, via spliceosome [GO:0000398]; RNA splicing [GO:0008380]; termination of RNA polymerase II transcription [GO:0006369]; transcription from RNA polymerase II promoter [GO:0006366]	nucleotide binding [GO:0000166]; poly(A) RNA binding [GO:0044822]; RNA binding [GO:0003723]				YBR059C	AKL1	P38080				ttr-15	T07C4.5
Q9LR30	GGT1_ARATH	reviewed	Glutamate--glyoxylate aminotransferase 1 (AtGGT2) (EC 2.6.1.4) (Alanine aminotransferase GGT1) (EC 2.6.1.2) (Alanine--glyoxylate aminotransferase GGT1) (EC 2.6.1.44) (Alanine-2-oxoglutarate aminotransferase 1) (EC 2.6.1.-)	GGAT1 AOAT1 GGT1 At1g23310 F26F24.16 F26F24_4	Arabidopsis thaliana (Mouse-ear cress)	481		B7Z4C8	ENSG00000071082	B7Z4C8_HUMAN	translation [GO:0006412]	structural constituent of ribosome [GO:0003735]				YOR335C	ALA1	P40825				sod-1	C15F1.7
P46283	S17P_ARATH	reviewed	Sedoheptulose-1,7-bisphosphatase, chloroplastic (EC 3.1.3.37) (SED(1,7)P2ase) (Sedoheptulose bisphosphatase) (SBPase)	At3g55800 F1I16_210	Arabidopsis thaliana (Mouse-ear cress)	393		E7EX17	ENSG00000063046	E7EX17_HUMAN		nucleic acid binding [GO:0003676]; nucleotide binding [GO:0000166]				YOR374W	ALD4	P46367				rps-28	Y41D4B.5
Q9LMQ2	Q9LMQ2_ARATH	unreviewed	Chlorophyll A-B binding protein (F7H2.16 protein) (Lhcb6 protein) (Light harvesting complex photosystem II subunit 6) (Putative chlorophyll binding protein)	F7H2.16 LHCB6 At1g15820 At1g15820/F7H2.16	Arabidopsis thaliana (Mouse-ear cress)	258		Q9H307	ENSG00000100941	PININ_HUMAN	cell adhesion [GO:0007155]; mRNA splicing, via spliceosome [GO:0000398]; regulation of transcription, DNA-templated [GO:0006355]; transcription, DNA-templated [GO:0006351]	DNA binding [GO:0003677]; poly(A) RNA binding [GO:0044822]; structural molecule activity [GO:0005198]				YPL061W	ALD6	P54115				ZK370.8	ZK370.8
O65396	GCST_ARATH	reviewed	Aminomethyltransferase, mitochondrial (EC 2.1.2.10) (Glycine cleavage system T protein) (GCVT)	GDCST GDT1 At1g11860 F12F1.30	Arabidopsis thaliana (Mouse-ear cress)	408		Q13310	ENSG00000090621	PABP4_HUMAN	blood coagulation [GO:0007596]; RNA catabolic process [GO:0006401]; RNA processing [GO:0006396]; translation [GO:0006412]	nucleotide binding [GO:0000166]; poly(A) binding [GO:0008143]; poly(A) RNA binding [GO:0044822]; poly(U) RNA binding [GO:0008266]				YCL050C	APA1	P16550				rnr-1	T23G5.1
F4JUJ5	F4JUJ5_ARATH	unreviewed	Fructose-bisphosphate aldolase (EC 4.1.2.13)	FBA2 At4g38970	Arabidopsis thaliana (Mouse-ear cress)	381		A0A0C4DG40	ENSG00000131018	A0A0C4DG40_HUMAN	cytoskeletal anchoring at nuclear membrane [GO:0090286]					YPL195W	APL5	Q08951				let-767	C56G2.6a
Q944G9	ALFC2_ARATH	reviewed	Probable fructose-bisphosphate aldolase 2, chloroplastic (EC 4.1.2.13)	FBA2 At4g38970 F19H22.70	Arabidopsis thaliana (Mouse-ear cress)	398		P11940	ENSG00000070756	PABP1_HUMAN	cellular protein metabolic process [GO:0044267]; gene expression [GO:0010467]; gene silencing by RNA [GO:0031047]; mRNA polyadenylation [GO:0006378]; mRNA splicing, via spliceosome [GO:0000398]; mRNA stabilization [GO:0048255]; negative regulation of nuclear-transcribed mRNA catabolic process, nonsense-mediated decay [GO:2000623]; nuclear-transcribed mRNA catabolic process, deadenylation-dependen…	nucleotide binding [GO:0000166]; poly(A) binding [GO:0008143]; poly(A) RNA binding [GO:0044822]; poly(U) RNA binding [GO:0008266]; protein C-terminus binding [GO:0008022]; translation activator activity [GO:0008494]				YER036C	ARB1	P40024				htz-1	R08C7.3
P25697	KPPR_ARATH	reviewed	Phosphoribulokinase, chloroplastic (PRK) (PRKase) (EC 2.7.1.19) (Phosphopentokinase)	At1g32060 T12O21.4	Arabidopsis thaliana (Mouse-ear cress)	395		Q15717	ENSG00000066044	ELAV1_HUMAN	3'-UTR-mediated mRNA stabilization [GO:0070935]; gene expression [GO:0010467]; mRNA stabilization [GO:0048255]; multicellular organismal development [GO:0007275]; positive regulation of translation [GO:0045727]; regulation of mRNA stability [GO:0043488]; regulation of stem cell population maintenance [GO:2000036]	AU-rich element binding [GO:0017091]; double-stranded RNA binding [GO:0003725]; mRNA 3'-UTR AU-rich region binding [GO:0035925]; mRNA 3'-UTR binding [GO:0003730]; mRNA binding [GO:0003729]; nucleotide binding [GO:0000166]; poly(A) RNA binding [GO:0044822]; protein kinase binding [GO:0019901]; RNA binding [GO:0003723]				YGL105W	ARC1	P46672				lec-8	R07B1.10
P38418	LOX2_ARATH	reviewed	Lipoxygenase 2, chloroplastic (AtLOX2) (EC 1.13.11.12)	LOX2 At3g45140 T14D3.80	Arabidopsis thaliana (Mouse-ear cress)	896		P60866	ENSG00000008988	RS20_HUMAN	cellular protein metabolic process [GO:0044267]; gene expression [GO:0010467]; nuclear-transcribed mRNA catabolic process, nonsense-mediated decay [GO:0000184]; SRP-dependent cotranslational protein targeting to membrane [GO:0006614]; translation [GO:0006412]; translational elongation [GO:0006414]; translational initiation [GO:0006413]; translational termination [GO:0006415]; viral life cycle [GO…	poly(A) RNA binding [GO:0044822]; structural constituent of ribosome [GO:0003735]				YBR234C	ARC40	P38328				snr-6	Y49E10.15
Q9SA52	CP41B_ARATH	reviewed	Chloroplast stem-loop binding protein of 41 kDa b, chloroplastic (CSP41-b) (Heteroglycan-interacting protein 1.3) (Protein CHLOROPLAST RNA BINDING) (Protein Gb5f)	CSP41B CRB HIP1.3 At1g09340 T31J12.6	Arabidopsis thaliana (Mouse-ear cress)	378		P62081	ENSG00000171863	RS7_HUMAN	cellular protein metabolic process [GO:0044267]; gene expression [GO:0010467]; nuclear-transcribed mRNA catabolic process, nonsense-mediated decay [GO:0000184]; ribosomal small subunit biogenesis [GO:0042274]; rRNA processing [GO:0006364]; SRP-dependent cotranslational protein targeting to membrane [GO:0006614]; translation [GO:0006412]; translational elongation [GO:0006414]; translational initia…	poly(A) RNA binding [GO:0044822]; RNA binding [GO:0003723]; structural constituent of ribosome [GO:0003735]				YDL192W	ARF1	P11076				lev-11	Y105E8B.1e
P27140	BCA1_ARATH	reviewed	Beta carbonic anhydrase 1, chloroplastic (AtbCA1) (AtbetaCA1) (EC 4.2.1.1) (Beta carbonate dehydratase 1) (Protein SALICYLIC ACID-BINDING PROTEIN 3) (AtSABP3)	BCA1 CA1 SABP3 At3g01500 F4P13.5	Arabidopsis thaliana (Mouse-ear cress)	347		P61978	ENSG00000165119	HNRPK_HUMAN	gene expression [GO:0010467]; mRNA splicing, via spliceosome [GO:0000398]; negative regulation of apoptotic process [GO:0043066]; positive regulation of low-density lipoprotein particle receptor biosynthetic process [GO:0045716]; positive regulation of receptor-mediated endocytosis [GO:0048260]; positive regulation of transcription from RNA polymerase II promoter [GO:0045944]; regulation of lipid…	poly(A) RNA binding [GO:0044822]; RNA binding [GO:0003723]; RNA polymerase II core promoter proximal region sequence-specific DNA binding [GO:0000978]; single-stranded DNA binding [GO:0003697]; transcriptional activator activity, RNA polymerase II core promoter proximal region sequence-specific binding [GO:0001077]				YGL148W	ARO2	P28777				ubl-1	H06I04.4
Q9SZJ5	GLYM1_ARATH	reviewed	Serine hydroxymethyltransferase 1, mitochondrial (AtSHMT1) (EC 2.1.2.1) (Glycine hydroxymethyltransferase 1) (Serine Transhydroxymethyltransferase) (STM) (Serine methylase 1)	SHM1 SHMT1 STM At4g37930 F20D10.50	Arabidopsis thaliana (Mouse-ear cress)	517		A0A087WV73	ENSG00000111641	A0A087WV73_HUMAN	rRNA processing [GO:0006364]	RNA binding [GO:0003723]; S-adenosylmethionine-dependent methyltransferase activity [GO:0008757]				YGL202W	ARO8	P53090				lmp-1	C03B1.12
A8MS75	A8MS75_ARATH	unreviewed	Light-harvesting complex I chlorophyll a/b binding protein 1	LHCA1 At3g54890	Arabidopsis thaliana (Mouse-ear cress)	213		P23396	ENSG00000149273	RS3_HUMAN	cell division [GO:0051301]; cellular protein metabolic process [GO:0044267]; cellular response to DNA damage stimulus [GO:0006974]; cellular response to hydrogen peroxide [GO:0070301]; chromosome segregation [GO:0007059]; DNA damage response, detection of DNA damage [GO:0042769]; DNA repair [GO:0006281]; gene expression [GO:0010467]; mitotic nuclear division [GO:0007067]; negative regulation of D…	damaged DNA binding [GO:0003684]; DNA-(apurinic or apyrimidinic site) lyase activity [GO:0003906]; DNA binding [GO:0003677]; endodeoxyribonuclease activity [GO:0004520]; enzyme binding [GO:0019899]; Hsp70 protein binding [GO:0030544]; Hsp90 protein binding [GO:0051879]; iron-sulfur cluster binding [GO:0051536]; kinase binding [GO:0019900]; microtubule binding [GO:0008017]; mRNA binding [GO:000372…				YJR065C	ARP3	P47117				lbp-6	W02D3.5
F4JE43	F4JE43_ARATH	unreviewed	Light-harvesting complex I chlorophyll a/b binding protein 1	LHCA1 At3g54890	Arabidopsis thaliana (Mouse-ear cress)	207		Q9UN86	ENSG00000138757	G3BP2_HUMAN	cytoplasmic sequestering of NF-kappaB [GO:0007253]; mRNA transport [GO:0051028]; Ras protein signal transduction [GO:0007265]	nucleotide binding [GO:0000166]; poly(A) RNA binding [GO:0044822]; receptor signaling complex scaffold activity [GO:0030159]				YGR068C	ART5	P53244				C33A12.1	C33A12.1
F4JE46	F4JE46_ARATH	unreviewed	Light-harvesting complex I chlorophyll a/b binding protein 1	LHCA1 At3g54890	Arabidopsis thaliana (Mouse-ear cress)	164		Q9NZI8	ENSG00000159217	IF2B1_HUMAN	CRD-mediated mRNA stabilization [GO:0070934]; gene expression [GO:0010467]; mRNA transport [GO:0051028]; negative regulation of translation [GO:0017148]; neuronal stem cell population maintenance [GO:0097150]; pallium cell proliferation in forebrain [GO:0022013]; regulation of cytokine biosynthetic process [GO:0042035]; regulation of mRNA stability involved in response to stress [GO:0010610]	mRNA 3'-UTR binding [GO:0003730]; mRNA 5'-UTR binding [GO:0048027]; mRNA binding [GO:0003729]; nucleotide binding [GO:0000166]; poly(A) RNA binding [GO:0044822]; translation regulator activity [GO:0045182]				YDR101C	ARX1	Q03862				his-68	T23D8.6
Q01667	CAB6_ARATH	reviewed	Chlorophyll a-b binding protein 6, chloroplastic (LHCI-730) (LHCII type III CAB-6) (Light-harvesting complex protein Lhca1)	LHCA1 CAB6 At3g54890 F28P10.130	Arabidopsis thaliana (Mouse-ear cress)	241		P22087	ENSG00000105202	FBRL_HUMAN	box C/D snoRNA 3'-end processing [GO:0000494]; histone glutamine methylation [GO:1990258]; osteoblast differentiation [GO:0001649]; rRNA methylation [GO:0031167]; rRNA processing [GO:0006364]; snoRNA localization [GO:0048254]; tRNA processing [GO:0008033]	ATPase binding [GO:0051117]; histone-glutamine methyltransferase activity [GO:1990259]; poly(A) RNA binding [GO:0044822]; RNA binding [GO:0003723]; rRNA methyltransferase activity [GO:0008649]; TFIID-class transcription factor binding [GO:0001094]				YMR116C	ASC1	P38011				icd-1	C56C10.8
Q9SUI4	PSAL_ARATH	reviewed	Photosystem I reaction center subunit XI, chloroplastic (PSI-L) (PSI subunit V)	PSAL At4g12800 T20K18.150	Arabidopsis thaliana (Mouse-ear cress)	219		Q14103	ENSG00000138668	HNRPD_HUMAN	circadian regulation of translation [GO:0097167]; gene expression [GO:0010467]; mRNA splicing, via spliceosome [GO:0000398]; mRNA stabilization [GO:0048255]; positive regulation of transcription, DNA-templated [GO:0045893]; positive regulation of translation [GO:0045727]; regulation of circadian rhythm [GO:0042752]; regulation of mRNA stability [GO:0043488]; regulation of transcription, DNA-templ…	nucleotide binding [GO:0000166]; poly(A) RNA binding [GO:0044822]; RNA binding [GO:0003723]; telomeric DNA binding [GO:0042162]				YER155C	BEM2	P39960				nmt-1	T17E9.2a
Q9SUR0	Q9SUR0_ARATH	unreviewed	AT4G23670 protein (AT4g23670/F9D16_140) (Polyketide cyclase/dehydrase and lipid transport superfamily protein) (Putative major latex protein)	F9D16.140 At4g23670	Arabidopsis thaliana (Mouse-ear cress)	151		P42704	ENSG00000138095	LPPRC_HUMAN	mitochondrion transport along microtubule [GO:0047497]; mRNA transport [GO:0051028]; negative regulation of mitochondrial RNA catabolic process [GO:0000961]; regulation of mitochondrial translation [GO:0070129]; regulation of transcription, DNA-templated [GO:0006355]; transcription, DNA-templated [GO:0006351]	beta-tubulin binding [GO:0048487]; microtubule binding [GO:0008017]; poly(A) RNA binding [GO:0044822]; RNA binding [GO:0003723]; single-stranded DNA binding [GO:0003697]; ubiquitin protein ligase binding [GO:0031625]				YLR412W	BER1	Q06688				mup-2	T22E5.5
Q42029	PSBP1_ARATH	reviewed	Oxygen-evolving enhancer protein 2-1, chloroplastic (OEE2) (23 kDa subunit of oxygen evolving system of photosystem II) (23 kDa thylakoid membrane protein) (OEC 23 kDa subunit) (OEC23)	PSBP1 PSBP At1g06680 F12K11.3 F4H5_18	Arabidopsis thaliana (Mouse-ear cress)	263		D6W5Y5	ENSG00000099622	D6W5Y5_HUMAN	response to cold [GO:0009409]; stress granule assembly [GO:0034063]	nucleic acid binding [GO:0003676]; nucleotide binding [GO:0000166]; translation repressor activity [GO:0030371]				YOR198C	BFR1	P38934				cct-1	T05C12.7
P27202	PSBR_ARATH	reviewed	Photosystem II 10 kDa polypeptide, chloroplastic	PSBR ART1 At1g79040 YUP8H12R.34 YUP8H12R_29	Arabidopsis thaliana (Mouse-ear cress)	140		G3V2S9	ENSG00000119705	G3V2S9_HUMAN		nucleic acid binding [GO:0003676]; nucleotide binding [GO:0000166]				YDR299W	BFR2	Q06631				his-24	M163.3
Q0WWI7	Q0WWI7_ARATH	unreviewed	PSII-R protein	At1g79040	Arabidopsis thaliana (Mouse-ear cress)	140		P19338	ENSG00000115053	NUCL_HUMAN	angiogenesis [GO:0001525]; cellular response to lipopolysaccharide [GO:0071222]; endocytosis [GO:0006897]; liver regeneration [GO:0097421]; negative regulation of apoptotic process [GO:0043066]; positive regulation of interleukin-6 secretion [GO:2000778]; positive regulation of transcription from RNA polymerase II promoter [GO:0045944]; positive regulation of transcription of nuclear large rRNA t…	calcium ion binding [GO:0005509]; identical protein binding [GO:0042802]; nucleotide binding [GO:0000166]; poly(A) RNA binding [GO:0044822]; protein C-terminus binding [GO:0008022]; RNA binding [GO:0003723]; rRNA primary transcript binding [GO:0042134]; selenocysteine insertion sequence binding [GO:0035368]; single-stranded DNA binding [GO:0003697]; telomeric DNA binding [GO:0042162]				YER177W	BMH1	P29311				F58F12.1	F58F12.1
Q9S841	PSBO2_ARATH	reviewed	Oxygen-evolving enhancer protein 1-2, chloroplastic (OEE1) (33 kDa subunit of oxygen evolving system of photosystem II) (33 kDa thylakoid membrane protein) (Manganese-stabilizing protein 2) (MSP-2) (OEC 33 kDa subunit)	PSBO2 At3g50820 F18B3.100	Arabidopsis thaliana (Mouse-ear cress)	331		Q92945	ENSG00000088247	FUBP2_HUMAN	gene expression [GO:0010467]; mRNA catabolic process [GO:0006402]; mRNA processing [GO:0006397]; mRNA transport [GO:0051028]; regulation of miRNA metabolic process [GO:2000628]; regulation of mRNA stability [GO:0043488]; regulation of transcription, DNA-templated [GO:0006355]; RNA splicing [GO:0008380]; RNA splicing, via transesterification reactions [GO:0000375]; transcription, DNA-templated [GO…	DNA binding [GO:0003677]; mRNA binding [GO:0003729]; poly(A) RNA binding [GO:0044822]				YPL217C	BMS1	Q08965				rpl-41	C09H10.2
F4IGL5	F4IGL5_ARATH	unreviewed	Fructose-bisphosphate aldolase (EC 4.1.2.13)	FBA1 At2g21330	Arabidopsis thaliana (Mouse-ear cress)	389		F8W9F8	ENSG00000148584	F8W9F8_HUMAN	cytidine to uridine editing [GO:0016554]; mRNA localization resulting in posttranscriptional regulation of gene expression [GO:0010609]; mRNA modification [GO:0016556]	mRNA binding [GO:0003729]; nucleotide binding [GO:0000166]				YNL166C	BNI5	P53890				F40A3.3	F40A3.3
F4IGL7	F4IGL7_ARATH	unreviewed	Fructose-bisphosphate aldolase (EC 4.1.2.13)	FBA1 At2g21330	Arabidopsis thaliana (Mouse-ear cress)	311		Q13151	ENSG00000177733	ROA0_HUMAN	3'-UTR-mediated mRNA stabilization [GO:0070935]; gene expression [GO:0010467]; inflammatory response [GO:0006954]; mRNA processing [GO:0006397]; mRNA splicing, via spliceosome [GO:0000398]; response to lipopolysaccharide [GO:0032496]; RNA splicing [GO:0008380]	AU-rich element binding [GO:0017091]; nucleotide binding [GO:0000166]; poly(A) RNA binding [GO:0044822]; protein kinase binding [GO:0019901]; RNA binding [GO:0003723]				YBL085W	BOI1	P38041				cri-2	K07C11.5
Q9SJU4	ALFC1_ARATH	reviewed	Probable fructose-bisphosphate aldolase 1, chloroplastic (EC 4.1.2.13)	FBA1 At2g21330 F3K23.9	Arabidopsis thaliana (Mouse-ear cress)	399		O14979	ENSG00000152795	HNRDL_HUMAN	regulation of gene expression [GO:0010468]; regulation of transcription, DNA-templated [GO:0006355]; RNA processing [GO:0006396]; transcription, DNA-templated [GO:0006351]	DNA binding [GO:0003677]; double-stranded DNA binding [GO:0003690]; nucleotide binding [GO:0000166]; poly(A) binding [GO:0008143]; poly(A) RNA binding [GO:0044822]; poly(G) binding [GO:0034046]; single-stranded DNA binding [GO:0003697]				YNR051C	BRE5	P53741				D1005.1	D1005.1
F4HV96	F4HV96_ARATH	unreviewed	Translation initiation factor 4A-2	EIF4A-2 At1g54270	Arabidopsis thaliana (Mouse-ear cress)	407		P42285	ENSG00000039123	SK2L2_HUMAN	maturation of 5.8S rRNA [GO:0000460]; mRNA splicing, via spliceosome [GO:0000398]; RNA catabolic process [GO:0006401]	ATP binding [GO:0005524]; poly(A) RNA binding [GO:0044822]; RNA helicase activity [GO:0003724]				YOL077C	BRX1	Q08235				gsy-1	Y46G5A.31
P41377	IF4A2_ARATH	reviewed	Eukaryotic initiation factor 4A-2 (eIF-4A-2) (EC 3.6.4.13) (ATP-dependent RNA helicase eIF4A-2) (DEAD-box ATP-dependent RNA helicase 19)	TIF4A-2 RH19 At1g54270 F20D21.9 F20D21_52	Arabidopsis thaliana (Mouse-ear cress)	412		J3KTL2	ENSG00000136450	J3KTL2_HUMAN		nucleic acid binding [GO:0003676]; nucleotide binding [GO:0000166]				YMR014W	BUD22	Q04347				T19B4.3	T19B4.3
F4HNZ6	F4HNZ6_ARATH	unreviewed	Glyceraldehyde-3-phosphate dehydrogenase (NADP+) (Phosphorylating)	GAPA-2 At1g12900	Arabidopsis thaliana (Mouse-ear cress)	317		Q15366	ENSG00000197111	PCBP2_HUMAN	defense response to virus [GO:0051607]; gene expression [GO:0010467]; innate immune response [GO:0045087]; mRNA metabolic process [GO:0016071]; mRNA splicing, via spliceosome [GO:0000398]; negative regulation of defense response to virus [GO:0050687]; negative regulation of type I interferon production [GO:0032480]; proteasome-mediated ubiquitin-dependent protein catabolic process [GO:0043161]; R…	DNA binding [GO:0003677]; enzyme binding [GO:0019899]; poly(A) RNA binding [GO:0044822]; RNA binding [GO:0003723]; ubiquitin protein ligase binding [GO:0031625]				YFL023W	BUD27	P43573				qars-1	Y41E3.4
Q9LPW0	G3PA2_ARATH	reviewed	Glyceraldehyde-3-phosphate dehydrogenase GAPA2, chloroplastic (EC 1.2.1.13) (NADP-dependent glyceraldehydephosphate dehydrogenase A subunit 2)	GAPA2 At1g12900 F13K23.15	Arabidopsis thaliana (Mouse-ear cress)	399		F8W930	ENSG00000073792	F8W930_HUMAN		mRNA binding [GO:0003729]; nucleotide binding [GO:0000166]				YML111W	BUL2	Q03758				mars-1	F58B3.5
Q9XF89	CB5_ARATH	reviewed	Chlorophyll a-b binding protein CP26, chloroplastic (LHCB5) (LHCIIc) (Light-harvesting complex II protein 5)	LHCB5 At4g10340 F24G24.140	Arabidopsis thaliana (Mouse-ear cress)	280		P15880	ENSG00000140988	RS2_HUMAN	cellular protein metabolic process [GO:0044267]; gene expression [GO:0010467]; nuclear-transcribed mRNA catabolic process, nonsense-mediated decay [GO:0000184]; positive regulation of transferase activity [GO:0051347]; SRP-dependent cotranslational protein targeting to membrane [GO:0006614]; translation [GO:0006412]; translational elongation [GO:0006414]; translational initiation [GO:0006413]; tr…	enzyme binding [GO:0019899]; fibroblast growth factor binding [GO:0017134]; mRNA binding [GO:0003729]; poly(A) RNA binding [GO:0044822]; structural constituent of ribosome [GO:0003735]				YDR423C	CAD1	P24813				anc-1	ZK973.6
Q9LJX4	PUM5_ARATH	reviewed	Pumilio homolog 5 (APUM-5) (AtPUM5)	APUM5 At3g20250 MAL21.29	Arabidopsis thaliana (Mouse-ear cress)	961		Q13283	ENSG00000145907	G3BP1_HUMAN	DNA duplex unwinding [GO:0032508]; negative regulation of canonical Wnt signaling pathway [GO:0090090]; Ras protein signal transduction [GO:0007265]; transport [GO:0006810]	ATP binding [GO:0005524]; ATP-dependent DNA helicase activity [GO:0004003]; ATP-dependent RNA helicase activity [GO:0004004]; DNA binding [GO:0003677]; endonuclease activity [GO:0004519]; mRNA binding [GO:0003729]; poly(A) RNA binding [GO:0044822]				YOR276W	CAF20	P12962				prp-8	C50C3.6
P25696	ENO2_ARATH	reviewed	Bifunctional enolase 2/transcriptional activator (EC 4.2.1.11) (2-phospho-D-glycerate hydro-lyase 2) (2-phosphoglycerate dehydratase 2) (LOW EXPRESSION OF OSMOTICALLY RESPONSIVE GENES 1)	ENO2 LOS2 At2g36530 F1O11.16	Arabidopsis thaliana (Mouse-ear cress)	444		P67809	ENSG00000065978	YBOX1_HUMAN	CRD-mediated mRNA stabilization [GO:0070934]; gene expression [GO:0010467]; in utero embryonic development [GO:0001701]; mRNA splicing, via spliceosome [GO:0000398]; negative regulation of striated muscle cell differentiation [GO:0051154]; negative regulation of transcription from RNA polymerase II promoter [GO:0000122]; positive regulation of cell division [GO:0051781]; positive regulation of tr…	chromatin binding [GO:0003682]; DNA binding [GO:0003677]; double-stranded DNA binding [GO:0003690]; GTPase binding [GO:0051020]; poly(A) RNA binding [GO:0044822]; RNA binding [GO:0003723]; RNA polymerase II core promoter proximal region sequence-specific DNA binding [GO:0000978]; single-stranded DNA binding [GO:0003697]; transcriptional activator activity, RNA polymerase II core promoter proximal…				YPL048W	CAM1	P29547				C05G5.4	C05G5.4
Q9XF88	CB4B_ARATH	reviewed	Chlorophyll a-b binding protein CP29.2, chloroplastic (LHCB4.2) (LHCII protein 4.2)	LHCB4.2 At3g08940 T16O11.12	Arabidopsis thaliana (Mouse-ear cress)	287		Q13243	ENSG00000100650	SRSF5_HUMAN	gene expression [GO:0010467]; mRNA 3'-end processing [GO:0031124]; mRNA export from nucleus [GO:0006406]; mRNA processing [GO:0006397]; mRNA splice site selection [GO:0006376]; mRNA splicing, via spliceosome [GO:0000398]; regulation of cell cycle [GO:0051726]; response to wounding [GO:0009611]; RNA splicing [GO:0008380]; termination of RNA polymerase II transcription [GO:0006369]; transcription f…	nucleotide binding [GO:0000166]; poly(A) RNA binding [GO:0044822]				YPL178W	CBC2	Q08920				sdha-1	C03G5.1
Q9LU41	ACA9_ARATH	reviewed	Calcium-transporting ATPase 9, plasma membrane-type (EC 3.6.3.8) (Ca(2+)-ATPase isoform 9)	ACA9 At3g21180 MXL8.3	Arabidopsis thaliana (Mouse-ear cress)	1086		P31483	ENSG00000116001	TIA1_HUMAN	apoptotic process [GO:0006915]; negative regulation of cytokine biosynthetic process [GO:0042036]; negative regulation of translation [GO:0017148]; regulation of mRNA splicing, via spliceosome [GO:0048024]	AU-rich element binding [GO:0017091]; nucleotide binding [GO:0000166]; poly(A) binding [GO:0008143]; poly(A) RNA binding [GO:0044822]				YLR175W	CBF5	P33322				F23B12.5	F23B12.5
P10797	RBS2B_ARATH	reviewed	Ribulose bisphosphate carboxylase small chain 2B, chloroplastic (RuBisCO small subunit 2B) (EC 4.1.1.39)	RBCS-2B ATS2B At5g38420 MXI10.14	Arabidopsis thaliana (Mouse-ear cress)	181		O60506	ENSG00000135316	HNRPQ_HUMAN	cellular response to interferon-gamma [GO:0071346]; CRD-mediated mRNA stabilization [GO:0070934]; mRNA splicing, via spliceosome [GO:0000398]; negative regulation of translation [GO:0017148]; osteoblast differentiation [GO:0001649]; RNA processing [GO:0006396]; RNA splicing [GO:0008380]; viral process [GO:0016032]	nucleotide binding [GO:0000166]; poly(A) binding [GO:0008143]; poly(A) RNA binding [GO:0044822]; RNA binding [GO:0003723]				YIL043C	CBR1	P38626				pbs-4	T20F5.2
O80860	FTSH2_ARATH	reviewed	ATP-dependent zinc metalloprotease FTSH 2, chloroplastic (AtFTSH2) (EC 3.4.24.-) (Protein VARIEGATED 2)	FTSH2 VAR2 At2g30950 F7F1.16	Arabidopsis thaliana (Mouse-ear cress)	695		P35268	ENSG00000116251	RL22_HUMAN	alpha-beta T cell differentiation [GO:0046632]; cellular protein metabolic process [GO:0044267]; cytoplasmic translation [GO:0002181]; gene expression [GO:0010467]; nuclear-transcribed mRNA catabolic process, nonsense-mediated decay [GO:0000184]; SRP-dependent cotranslational protein targeting to membrane [GO:0006614]; translation [GO:0006412]; translational elongation [GO:0006414]; translational…	heparin binding [GO:0008201]; poly(A) RNA binding [GO:0044822]; RNA binding [GO:0003723]; structural constituent of ribosome [GO:0003735]				YAL021C	CCR4	P31384				arf-1.2	B0336.2
F4IMB5	F4IMB5_ARATH	unreviewed	ATP synthase subunit alpha	At2g07698	Arabidopsis thaliana (Mouse-ear cress)	777		Q13148	ENSG00000120948	TADBP_HUMAN	3'-UTR-mediated mRNA stabilization [GO:0070935]; mRNA processing [GO:0006397]; negative regulation by host of viral transcription [GO:0043922]; negative regulation of gene expression [GO:0010629]; negative regulation of protein phosphorylation [GO:0001933]; nuclear fragmentation involved in apoptotic nuclear change [GO:0030264]; nuclear inner membrane organization [GO:0071765]; positive regulatio…	double-stranded DNA binding [GO:0003690]; identical protein binding [GO:0042802]; mRNA 3'-UTR binding [GO:0003730]; nucleotide binding [GO:0000166]; poly(A) RNA binding [GO:0044822]; RNA binding [GO:0003723]; transcriptional activator activity, RNA polymerase II distal enhancer sequence-specific binding [GO:0001205]; transcription factor activity, sequence-specific DNA binding [GO:0003700]				YDL143W	CCT4	P39078				ife-2	R04A9.4
Q9C9W5	HPR1_ARATH	reviewed	Glycerate dehydrogenase HPR, peroxisomal (GDH) (EC 1.1.1.29) (NADH-dependent hydroxypyruvate reductase 1) (AtHPR1) (HPR 1)	HPR At1g68010 T23K23.14	Arabidopsis thaliana (Mouse-ear cress)	386		Q6ZN17	ENSG00000187772	LN28B_HUMAN	miRNA catabolic process [GO:0010587]; pre-miRNA processing [GO:0031054]; regulation of transcription, DNA-templated [GO:0006355]; RNA 3'-end processing [GO:0031123]	DNA binding [GO:0003677]; poly(A) RNA binding [GO:0044822]; RNA binding [GO:0003723]; zinc ion binding [GO:0008270]				YJL008C	CCT8	P47079				Y46G5A.4	Y46G5A.4
Q9LF98	Q9LF98_ARATH	unreviewed	Fructose-bisphosphate aldolase (EC 4.1.2.13)	F8J2_100 At3g52930	Arabidopsis thaliana (Mouse-ear cress)	358		Q99729	ENSG00000197451	ROAA_HUMAN	epithelial to mesenchymal transition [GO:0001837]; negative regulation of transcription from RNA polymerase II promoter [GO:0000122]; positive regulation of transcription, DNA-templated [GO:0045893]	mRNA binding [GO:0003729]; nucleotide binding [GO:0000166]; poly(A) RNA binding [GO:0044822]; RNA binding [GO:0003723]				YAL038W	CDC19	P00549				cct-4	K01C8.10
B3H5Y8	B3H5Y8_ARATH	unreviewed	Glycine dehydrogenase [decarboxylating] 2	GLDP1 At4g33010	Arabidopsis thaliana (Mouse-ear cress)	976		P53999	ENSG00000113387	TCP4_HUMAN	regulation of transcription from RNA polymerase II promoter [GO:0006357]; SMAD protein signal transduction [GO:0060395]	poly(A) RNA binding [GO:0044822]; single-stranded DNA binding [GO:0003697]; transcriptional activator activity, RNA polymerase II distal enhancer sequence-specific binding [GO:0001205]; transcription coactivator activity [GO:0003713]				YLR314C	CDC3	P32457				Y48A6B.3	Y48A6B.3
Q94B78	GCSP1_ARATH	reviewed	Glycine dehydrogenase (decarboxylating) 1, mitochondrial (EC 1.4.4.2) (Glycine cleavage system P protein 1) (Glycine decarboxylase 1) (Glycine decarboxylase P-protein 1) (AtGLDP1) (Glycine dehydrogenase (aminomethyl-transferring) 1)	GLDP1 GDP1 At4g33010 F26P21.130	Arabidopsis thaliana (Mouse-ear cress)	1037		O75534	ENSG00000009307	CSDE1_HUMAN	male gonad development [GO:0008584]; nuclear-transcribed mRNA catabolic process, no-go decay [GO:0070966]; regulation of transcription, DNA-templated [GO:0006355]	DNA binding [GO:0003677]; poly(A) RNA binding [GO:0044822]				YOL139C	CDC33	P07260				pyc-1	D2023.2
Q8W491	U73B3_ARATH	reviewed	UDP-glycosyltransferase 73B3 (EC 2.4.1.-) (Flavonol 3-O-glucosyltransferase UGT73B3) (EC 2.4.1.91)	UGT73B3 At4g34131 F28A23.120	Arabidopsis thaliana (Mouse-ear cress)	481		P57721	ENSG00000183570	PCBP3_HUMAN	mRNA metabolic process [GO:0016071]	DNA binding [GO:0003677]; poly(A) RNA binding [GO:0044822]; RNA binding [GO:0003723]				YDR168W	CDC37	P06101				cpr-6	C25B8.3a
B9DFG0	B9DFG0_ARATH	unreviewed	AT2G39800 protein (Delta1-pyrroline-5-carboxylate synthase 1)	P5CS1 At2g39800	Arabidopsis thaliana (Mouse-ear cress)	614		O75821	ENSG00000130811	EIF3G_HUMAN	cellular protein metabolic process [GO:0044267]; formation of translation preinitiation complex [GO:0001731]; gene expression [GO:0010467]; regulation of translational initiation [GO:0006446]; translation [GO:0006412]; translational initiation [GO:0006413]	nucleotide binding [GO:0000166]; poly(A) RNA binding [GO:0044822]; translation initiation factor activity [GO:0003743]				YDL126C	CDC48	P25694				rpl-26	F28C6.7
F4IFZ9	F4IFZ9_ARATH	unreviewed	Delta1-pyrroline-5-carboxylate synthase 1	P5CS1 At2g39800	Arabidopsis thaliana (Mouse-ear cress)	714		Q9NW64	ENSG00000086589	RBM22_HUMAN	cellular response to drug [GO:0035690]; mRNA cis splicing, via spliceosome [GO:0045292]; mRNA splicing, via spliceosome [GO:0000398]; positive regulation of intracellular protein transport [GO:0090316]; positive regulation of RNA splicing [GO:0033120]; protein import into nucleus, translocation [GO:0000060]; spliceosomal snRNP assembly [GO:0000387]	calcium-dependent protein binding [GO:0048306]; metal ion binding [GO:0046872]; nucleocytoplasmic transporter activity [GO:0005487]; nucleotide binding [GO:0000166]; poly(A) RNA binding [GO:0044822]; pre-mRNA binding [GO:0036002]; U6 snRNA binding [GO:0017070]				YDL132W	CDC53	Q12018				T10F2.4	T10F2.4
P54887	P5CS1_ARATH	reviewed	Delta-1-pyrroline-5-carboxylate synthase A (P5CS A) [Includes: Glutamate 5-kinase (GK) (EC 2.7.2.11) (Gamma-glutamyl kinase); Gamma-glutamyl phosphate reductase (GPR) (EC 1.2.1.41) (Glutamate-5-semialdehyde dehydrogenase) (Glutamyl-gamma-semialdehyde dehydrogenase)]	P5CSA P5CS1 At2g39800 T5I7.10	Arabidopsis thaliana (Mouse-ear cress)	717		Q7KZF4	ENSG00000197157	SND1_HUMAN	gene silencing by RNA [GO:0031047]; osteoblast differentiation [GO:0001649]; regulation of transcription, DNA-templated [GO:0006355]; transcription, DNA-templated [GO:0006351]; viral process [GO:0016032]	nuclease activity [GO:0004518]; poly(A) RNA binding [GO:0044822]; transcription cofactor activity [GO:0003712]				YPL160W	CDC60	P26637				cts-1	T20G5.2
Q9LYA9	CP41A_ARATH	reviewed	Chloroplast stem-loop binding protein of 41 kDa a, chloroplastic (CSP41-a)	CSP41A At3g63140 T20O10.240	Arabidopsis thaliana (Mouse-ear cress)	406		Q99598	ENSG00000116918	TSNAX_HUMAN	cell differentiation [GO:0030154]; gene expression [GO:0010467]; gene silencing by RNA [GO:0031047]; multicellular organismal development [GO:0007275]; protein transport [GO:0015031]; RNA phosphodiester bond hydrolysis, endonucleolytic [GO:0090502]; spermatogenesis [GO:0007283]	DNA binding [GO:0003677]; endoribonuclease activity [GO:0004521]; metal ion binding [GO:0046872]; poly(A) RNA binding [GO:0044822]; protein transporter activity [GO:0008565]; sequence-specific DNA binding [GO:0043565]; single-stranded DNA binding [GO:0003697]				YDR301W	CFT1	Q06632				clu-1	F55H2.6
Q9S7H1	PSAD1_ARATH	reviewed	Photosystem I reaction center subunit II-1, chloroplastic (Photosystem I 20 kDa subunit 1) (PSI-D1)	psaD1 At4g02770 T5J8.7	Arabidopsis thaliana (Mouse-ear cress)	208		A8MUS3	ENSG00000198242	A8MUS3_HUMAN	translation [GO:0006412]	nucleotide binding [GO:0000166]; structural constituent of ribosome [GO:0003735]				YML036W	CGI121	Q03705				rpt-3	F23F12.6
Q38900	CP19A_ARATH	reviewed	Peptidyl-prolyl cis-trans isomerase CYP19-1 (PPIase CYP19-1) (EC 5.2.1.8) (Cyclophilin of 19 kDa 1) (Rotamase cyclophilin-3)	CYP19-1 ROC3 At2g16600 T24I21.1	Arabidopsis thaliana (Mouse-ear cress)	173		P14866	ENSG00000104824	HNRPL_HUMAN	gene expression [GO:0010467]; mRNA splicing, via spliceosome [GO:0000398]; RNA processing [GO:0006396]; RNA splicing [GO:0008380]	nucleotide binding [GO:0000166]; poly(A) RNA binding [GO:0044822]; RNA binding [GO:0003723]; transcription regulatory region DNA binding [GO:0044212]				YLR330W	CHS5	Q12114				gsp-1	F29F11.6
Q9C8Y9	BGL22_ARATH	reviewed	Beta-glucosidase 22 (AtBGLU22) (EC 3.2.1.21)	BGLU22 At1g66280 T27F4.3	Arabidopsis thaliana (Mouse-ear cress)	524		Q9H0J9	ENSG00000059378	PAR12_HUMAN		metal ion binding [GO:0046872]; NAD+ ADP-ribosyltransferase activity [GO:0003950]; poly(A) RNA binding [GO:0044822]				YHR052W	CIC1	P38779				alh-13	T22H6.2a
F4KHF4	F4KHF4_ARATH	unreviewed	Beta-ketoacyl-[acyl carrier protein] synthase I	KAS I At5g46290	Arabidopsis thaliana (Mouse-ear cress)	489		Q92900	ENSG00000005007	RENT1_HUMAN	DNA repair [GO:0006281]; DNA replication [GO:0006260]; dosage compensation by inactivation of X chromosome [GO:0009048]; gene expression [GO:0010467]; histone mRNA catabolic process [GO:0071044]; mRNA export from nucleus [GO:0006406]; nuclear-transcribed mRNA catabolic process [GO:0000956]; nuclear-transcribed mRNA catabolic process, nonsense-mediated decay [GO:0000184]; regulation of translation…	ATP binding [GO:0005524]; ATP-dependent RNA helicase activity [GO:0004004]; chromatin binding [GO:0003682]; DNA binding [GO:0003677]; helicase activity [GO:0004386]; poly(A) RNA binding [GO:0044822]; RNA binding [GO:0003723]; zinc ion binding [GO:0008270]				YBR135W	CKS1	P20486				trap-2	T04G9.5
P52410	KASC1_ARATH	reviewed	3-oxoacyl-[acyl-carrier-protein] synthase I, chloroplastic (EC 2.3.1.41) (Beta-ketoacyl-ACP synthase I) (KAS I)	KAS1 At5g46290 MPL12.7	Arabidopsis thaliana (Mouse-ear cress)	473		Q96EP5	ENSG00000071626	DAZP1_HUMAN	cell differentiation [GO:0030154]; cell proliferation [GO:0008283]; maternal placenta development [GO:0001893]; positive regulation of mRNA splicing, via spliceosome [GO:0048026]; spermatogenesis [GO:0007283]	nucleotide binding [GO:0000166]; poly(A) RNA binding [GO:0044822]; RNA binding [GO:0003723]; RNA stem-loop binding [GO:0035613]				YMR012W	CLU1	Q03690				ZK686.2	ZK686.2
P83484	ATPBN_ARATH	reviewed	ATP synthase subunit beta-2, mitochondrial (EC 3.6.3.14)	At5g08690 T2K12.9	Arabidopsis thaliana (Mouse-ear cress)	556		P22626	ENSG00000122566	ROA2_HUMAN	gene expression [GO:0010467]; mRNA processing [GO:0006397]; mRNA splicing, via spliceosome [GO:0000398]; negative regulation of mRNA splicing, via spliceosome [GO:0048025]; negative regulation of transcription from RNA polymerase II promoter [GO:0000122]; RNA splicing [GO:0008380]; RNA transport [GO:0050658]	nucleotide binding [GO:0000166]; poly(A) RNA binding [GO:0044822]; pre-mRNA intronic binding [GO:0097157]; RNA binding [GO:0003723]; single-stranded telomeric DNA binding [GO:0043047]				YFR014C	CMK1	P27466				egl-45	C27D11.1
Q8H0X0	SAP2_ARATH	reviewed	Zinc finger A20 and AN1 domain-containing stress-associated protein 2 (AtSAP2)	SAP2 At1g51200 F11M15.6 F11M15.7	Arabidopsis thaliana (Mouse-ear cress)	173		Q01081	ENSG00000160201	U2AF1_HUMAN	gene expression [GO:0010467]; mRNA 3'-end processing [GO:0031124]; mRNA export from nucleus [GO:0006406]; mRNA processing [GO:0006397]; mRNA splicing, via spliceosome [GO:0000398]; positive regulation of protein targeting to mitochondrion [GO:1903955]; regulation of mitophagy [GO:1903146]; RNA splicing [GO:0008380]; termination of RNA polymerase II transcription [GO:0006369]; transcription from R…	metal ion binding [GO:0046872]; nucleotide binding [GO:0000166]; poly(A) RNA binding [GO:0044822]				YDL145C	COP1	P53622				gst-5	R03D7.6
Q9SI75	EFGC_ARATH	reviewed	Elongation factor G, chloroplastic (cEF-G) (Elongation factor EF-G/SCO1) (Protein SNOWY COTYLEDON 1, chloroplastic) (AtSCO1)	CPEFG SCO1 At1g62750 F23N19.11	Arabidopsis thaliana (Mouse-ear cress)	783		P16989	ENSG00000060138	YBOX3_HUMAN	3'-UTR-mediated mRNA stabilization [GO:0070935]; cellular hyperosmotic response [GO:0071474]; cellular response to tumor necrosis factor [GO:0071356]; fertilization [GO:0009566]; in utero embryonic development [GO:0001701]; male gonad development [GO:0008584]; negative regulation of intrinsic apoptotic signaling pathway in response to osmotic stress [GO:1902219]; negative regulation of necroptoti…	double-stranded DNA binding [GO:0003690]; mRNA 3'-UTR binding [GO:0003730]; poly(A) RNA binding [GO:0044822]; Rho GTPase binding [GO:0017048]; RNA polymerase II regulatory region sequence-specific DNA binding [GO:0000977]; single-stranded DNA binding [GO:0003697]; transcriptional repressor activity, RNA polymerase II transcription regulatory region sequence-specific binding [GO:0001227]; transcri…				YDR155C	CPR1	P14832				prdx-3	R07E5.2
O23324	APS3_ARATH	reviewed	ATP-sulfurylase 3, chloroplastic (EC 2.7.7.4)	APS3 At4g14680 dl3380c FCAALL.128	Arabidopsis thaliana (Mouse-ear cress)	465		Q9UHX1	ENSG00000179950	PUF60_HUMAN	apoptotic process [GO:0006915]; mRNA processing [GO:0006397]; regulation of transcription, DNA-templated [GO:0006355]; RNA splicing [GO:0008380]; transcription, DNA-templated [GO:0006351]	DNA binding [GO:0003677]; identical protein binding [GO:0042802]; nucleotide binding [GO:0000166]; poly(A) RNA binding [GO:0044822]				YLR216C	CPR6	P53691				ZC395.10	ZC395.10
Q9S831	PSAE1_ARATH	reviewed	Photosystem I reaction center subunit IV A, chloroplastic (PSI-E A)	PSAE1 At4g28750 F16A16.140	Arabidopsis thaliana (Mouse-ear cress)	143		P62888	ENSG00000156482	RL30_HUMAN	cellular protein metabolic process [GO:0044267]; cytoplasmic translation [GO:0002181]; gene expression [GO:0010467]; nuclear-transcribed mRNA catabolic process, nonsense-mediated decay [GO:0000184]; SRP-dependent cotranslational protein targeting to membrane [GO:0006614]; translation [GO:0006412]; translational elongation [GO:0006414]; translational initiation [GO:0006413]; translational terminat…	poly(A) RNA binding [GO:0044822]; RNA binding [GO:0003723]; structural constituent of ribosome [GO:0003735]				YHR146W	CRP1	P38845				cri-3	F59A2.3
F4JYC0	F4JYC0_ARATH	unreviewed	Adenylate kinase family protein	At5g35170	Arabidopsis thaliana (Mouse-ear cress)	580		O00425	ENSG00000136231	IF2B3_HUMAN	anatomical structure morphogenesis [GO:0009653]; gene expression [GO:0010467]; mRNA transport [GO:0051028]; negative regulation of translation [GO:0017148]; regulation of cytokine biosynthetic process [GO:0042035]; translation [GO:0006412]	mRNA 3'-UTR binding [GO:0003730]; mRNA 5'-UTR binding [GO:0048027]; nucleotide binding [GO:0000166]; poly(A) RNA binding [GO:0044822]; RNA binding [GO:0003723]; translation regulator activity [GO:0045182]				YLR380W	CSR1	Q06705				myo-3	K12F2.1
Q8VYL1	KAD5_ARATH	reviewed	Adenylate kinase 5, chloroplastic (EC 2.7.4.3) (ATP-AMP transphosphorylase 5) (ATP:AMP phosphotransferase) (Adenylate monophosphate kinase 5) (AMK5)	At5g35170 T25C13.50	Arabidopsis thaliana (Mouse-ear cress)	588		P29558	ENSG00000153250	RBMS1_HUMAN	DNA replication [GO:0006260]; RNA processing [GO:0006396]	double-stranded DNA binding [GO:0003690]; nucleotide binding [GO:0000166]; poly(A) RNA binding [GO:0044822]; RNA binding [GO:0003723]; single-stranded DNA binding [GO:0003697]				YKL139W	CTK1	Q03957				F42G9.1	F42G9.1a
P49688	RS23_ARATH	reviewed	40S ribosomal protein S2-3	RPS2C At2g41840 T11A07.6	Arabidopsis thaliana (Mouse-ear cress)	285		A0A024R4E5	ENSG00000115677	A0A024R4E5_HUMAN		RNA binding [GO:0003723]				YMR180C	CTL1	Q03220				otub-1	C25D7.8
Q9SX79	RB47C_ARATH	reviewed	Polyadenylate-binding protein RBP47C (Poly(A)-binding protein RBP47C) (RNA-binding protein 47C) (AtRBP47C)	RBP47C At1g47490 F16N3.24	Arabidopsis thaliana (Mouse-ear cress)	432		A0AV96	ENSG00000163694	RBM47_HUMAN		nucleotide binding [GO:0000166]; poly(A) RNA binding [GO:0044822]				YKL090W	CUE2	P36075				puf-12	ZK945.3
B3H7J6	B3H7J6_ARATH	unreviewed	40S ribosomal protein S9-1	At5g15200	Arabidopsis thaliana (Mouse-ear cress)	156		Q9Y3Y2	ENSG00000160679	CHTOP_HUMAN	mRNA export from nucleus [GO:0006406]; positive regulation of ATPase activity [GO:0032781]; positive regulation of helicase activity [GO:0051096]; regulation of transcription, DNA-templated [GO:0006355]; transcription, DNA-templated [GO:0006351]	poly(A) RNA binding [GO:0044822]				YGL110C	CUE3	P53137				phb-2	T24H7.1
Q9LXG1	RS91_ARATH	reviewed	40S ribosomal protein S9-1	RPS9B At5g15200 F8M21_90	Arabidopsis thaliana (Mouse-ear cress)	198		Q9H0Z9	ENSG00000132819	RBM38_HUMAN	3'-UTR-mediated mRNA stabilization [GO:0070935]; cell cycle [GO:0007049]; cell cycle arrest [GO:0007050]; cell differentiation [GO:0030154]; DNA damage response, signal transduction by p53 class mediator resulting in cell cycle arrest [GO:0006977]; DNA damage response, signal transduction by p53 class mediator resulting in transcription of p21 class mediator [GO:0006978]; mRNA processing [GO:0006…	mRNA 3'-UTR binding [GO:0003730]; mRNA binding [GO:0003729]; nucleotide binding [GO:0000166]; poly(A) RNA binding [GO:0044822]				YOR042W	CUE5	Q08412				K02F3.2	K02F3.2
Q9FN48	CAS_ARATH	reviewed	Calcium sensing receptor, chloroplastic (Sulfurtransferase 3) (AtStr3)	CAS STR3 At5g23060 MYJ24.5	Arabidopsis thaliana (Mouse-ear cress)	387		E9PEB5	ENSG00000162613	E9PEB5_HUMAN		RNA binding [GO:0003723]				YDR163W	CWC15	Q03772				fars-3	F22B5.9
Q93VG5	RS81_ARATH	reviewed	40S ribosomal protein S8-1	RPS8A At5g20290 F5O24_180	Arabidopsis thaliana (Mouse-ear cress)	222		Q8WU90	ENSG00000065548	ZC3HF_HUMAN	cytokine-mediated signaling pathway [GO:0019221]	metal ion binding [GO:0046872]; poly(A) RNA binding [GO:0044822]				YDR482C	CWC21	Q03375				aco-1	ZK455.1
Q9ZUU4	CP29B_ARATH	reviewed	RNA-binding protein CP29B, chloroplastic (Ribonucleoprotein At2g37220)	CP29B At2g37220 F3G5.1	Arabidopsis thaliana (Mouse-ear cress)	289		P39023	ENSG00000100316	RL3_HUMAN	cellular protein metabolic process [GO:0044267]; cellular response to interleukin-4 [GO:0071353]; gene expression [GO:0010467]; nuclear-transcribed mRNA catabolic process, nonsense-mediated decay [GO:0000184]; ribosomal large subunit assembly [GO:0000027]; SRP-dependent cotranslational protein targeting to membrane [GO:0006614]; translation [GO:0006412]; translational elongation [GO:0006414]; tra…	poly(A) RNA binding [GO:0044822]; RNA binding [GO:0003723]; structural constituent of ribosome [GO:0003735]				YGR278W	CWC22	P53333				Y57G11C.34	Y57G11C.34
Q94A28	ACO3M_ARATH	reviewed	Aconitate hydratase 3, mitochondrial (Aconitase 3) (EC 4.2.1.3) (Citrate hydro-lyase 3)	ACO3 At4g26970 F10M23.310	Arabidopsis thaliana (Mouse-ear cress)	995		Q96PK6	ENSG00000239306	RBM14_HUMAN	DNA recombination [GO:0006310]; DNA repair [GO:0006281]; DNA replication [GO:0006260]; glucocorticoid receptor signaling pathway [GO:0042921]; histone deacetylation [GO:0016575]; intracellular estrogen receptor signaling pathway [GO:0030520]; negative regulation of centriole replication [GO:0046600]; positive regulation of transcription from RNA polymerase II promoter [GO:0045944]; response to ho…	ligand-dependent nuclear receptor transcription coactivator activity [GO:0030374]; nucleotide binding [GO:0000166]; poly(A) RNA binding [GO:0044822]; protein binding, bridging [GO:0030674]; RNA binding [GO:0003723]; RNA polymerase II transcription cofactor activity [GO:0001104]				YJL005W	CYR1	P08678				eif-3.K	T16G1.11
Q9CAV0	RS3A1_ARATH	reviewed	40S ribosomal protein S3a-1	RPS3AA At3g04840 T9J14.21	Arabidopsis thaliana (Mouse-ear cress)	262		O76021	ENSG00000171490	RL1D1_HUMAN	osteoblast differentiation [GO:0001649]; regulation of apoptotic process [GO:0042981]; regulation of cellular senescence [GO:2000772]; regulation of protein localization [GO:0032880]	poly(A) RNA binding [GO:0044822]				YGR155W	CYS4					eif-3.I	Y74C10AR.1
C0SUV0	C0SUV0_ARATH	unreviewed	Putative uncharacterized protein At1g12840 (Fragment)	At1g12840	Arabidopsis thaliana (Mouse-ear cress)	375		Q9NUK0	ENSG00000076770	MBNL3_HUMAN	mRNA processing [GO:0006397]; multicellular organismal development [GO:0007275]; negative regulation of myoblast differentiation [GO:0045662]; regulation of RNA splicing [GO:0043484]; RNA splicing [GO:0008380]	metal ion binding [GO:0046872]; poly(A) RNA binding [GO:0044822]				YOR163W	DDP1	Q99321				ctl-1	Y54G11A.6
Q9SDS7	VATC_ARATH	reviewed	V-type proton ATPase subunit C (V-ATPase subunit C) (Vacuolar H(+)-ATPase subunit C) (Vacuolar proton pump subunit C)	VHA-C DET3 VATC At1g12840 F13K23.9	Arabidopsis thaliana (Mouse-ear cress)	375		P23246	ENSG00000116560	SFPQ_HUMAN	alternative mRNA splicing, via spliceosome [GO:0000380]; double-strand break repair via homologous recombination [GO:0000724]; histone H3 deacetylation [GO:0070932]; mRNA processing [GO:0006397]; negative regulation of circadian rhythm [GO:0042754]; negative regulation of transcription, DNA-templated [GO:0045892]; negative regulation of transcription from RNA polymerase II promoter [GO:0000122]; …	chromatin binding [GO:0003682]; core promoter binding [GO:0001047]; histone deacetylase binding [GO:0042826]; nucleotide binding [GO:0000166]; poly(A) RNA binding [GO:0044822]; RNA polymerase II distal enhancer sequence-specific DNA binding [GO:0000980]; transcription regulatory region DNA binding [GO:0044212]; transcription regulatory region sequence-specific DNA binding [GO:0000976]				YMR173W	DDR48	P18899				ZK1127.4	ZK1127.4
Q9LZH9	RL7A2_ARATH	reviewed	60S ribosomal protein L7a-2	RPL7AB At3g62870 F26K9_300	Arabidopsis thaliana (Mouse-ear cress)	256		Q8NCM8	ENSG00000187240	DYHC2_HUMAN	antigen processing and presentation of exogenous peptide antigen via MHC class II [GO:0019886]; asymmetric protein localization [GO:0008105]; cilium assembly [GO:0042384]; determination of left/right symmetry [GO:0007368]; dorsal/ventral pattern formation [GO:0009953]; embryonic limb morphogenesis [GO:0030326]; forebrain development [GO:0030900]; Golgi organization [GO:0007030]; intraciliary retr…	ATPase activity [GO:0016887]; ATP binding [GO:0005524]; microtubule motor activity [GO:0003777]; motor activity [GO:0003774]				YOR204W	DED1	P06634				nxf-1	C15H11.3a
F4J912	F4J912_ARATH	unreviewed	60S ribosomal protein L5-1	ATL5 At3g25520	Arabidopsis thaliana (Mouse-ear cress)	190		Q9BZZ5	ENSG00000166181	API5_HUMAN	apoptotic process [GO:0006915]; negative regulation of apoptotic process [GO:0043066]; negative regulation of fibroblast apoptotic process [GO:2000270]	fibroblast growth factor binding [GO:0017134]; poly(A) RNA binding [GO:0044822]				YHR019C	DED81	P38707				gei-7	C05E4.9a
Q8LBI1	RL51_ARATH	reviewed	60S ribosomal protein L5-1	ATL5 RPL5A At3g25520 MWL2.17	Arabidopsis thaliana (Mouse-ear cress)	301		P52272	ENSG00000099783	HNRPM_HUMAN	alternative mRNA splicing, via spliceosome [GO:0000380]; gene expression [GO:0010467]; mRNA splicing, via spliceosome [GO:0000398]; RNA splicing [GO:0008380]	antigen binding [GO:0003823]; nucleotide binding [GO:0000166]; poly(A) RNA binding [GO:0044822]; protein domain specific binding [GO:0019904]; RNA binding [GO:0003723]				YKL054C	DEF1	P35732				eif-6	C47B2.5
O04630	SYTM1_ARATH	reviewed	Threonine--tRNA ligase, mitochondrial 1 (EC 6.1.1.3) (AtSYT1) (Threonyl-tRNA synthetase) (ThrRS)	THRRS At5g26830 F2P16.7	Arabidopsis thaliana (Mouse-ear cress)	709		P62913	ENSG00000142676	RL11_HUMAN	cellular protein metabolic process [GO:0044267]; gene expression [GO:0010467]; nuclear-transcribed mRNA catabolic process, nonsense-mediated decay [GO:0000184]; protein localization to nucleus [GO:0034504]; protein targeting [GO:0006605]; ribosomal large subunit assembly [GO:0000027]; ribosomal large subunit biogenesis [GO:0042273]; rRNA processing [GO:0006364]; SRP-dependent cotranslational prot…	poly(A) RNA binding [GO:0044822]; RNA binding [GO:0003723]; rRNA binding [GO:0019843]; structural constituent of ribosome [GO:0003735]				YDR051C	DET1	Q99288				jmjc-1	T28F2.4a
O22791	O22791_ARATH	unreviewed	Putative RNA-binding protein (RNA recognition motif-containing protein)	At2g33410	Arabidopsis thaliana (Mouse-ear cress)	404		Q969Z0	ENSG00000136270	TBRG4_HUMAN	cell cycle arrest [GO:0007050]; cellular respiration [GO:0045333]; positive regulation of cell proliferation [GO:0008284]	poly(A) RNA binding [GO:0044822]; protein kinase activity [GO:0004672]				YDL160C	DHH1	P39517				C56G2.7	C56G2.7
Q9SS17	RS241_ARATH	reviewed	40S ribosomal protein S24-1	RPS24A At3g04920 T9J14.13	Arabidopsis thaliana (Mouse-ear cress)	133		Q8IUH3	ENSG00000155636	RBM45_HUMAN	cell differentiation [GO:0030154]; nervous system development [GO:0007399]	nucleotide binding [GO:0000166]; poly(A) RNA binding [GO:0044822]; RNA binding [GO:0003723]				YPL266W	DIM1	P41819				his-63	F22B3.2
A8MR50	A8MR50_ARATH	unreviewed	60S ribosomal protein L34-1	At1g26880	Arabidopsis thaliana (Mouse-ear cress)	96		Q02543	ENSG00000105640	RL18A_HUMAN	cellular protein metabolic process [GO:0044267]; gene expression [GO:0010467]; nuclear-transcribed mRNA catabolic process, nonsense-mediated decay [GO:0000184]; SRP-dependent cotranslational protein targeting to membrane [GO:0006614]; translation [GO:0006412]; translational elongation [GO:0006414]; translational initiation [GO:0006413]; translational termination [GO:0006415]; viral life cycle [GO…	poly(A) RNA binding [GO:0044822]; RNA binding [GO:0003723]; structural constituent of ribosome [GO:0003735]				YOL021C	DIS3	Q08162				F56D2.6	F56D2.6a
Q42351	RL341_ARATH	reviewed	60S ribosomal protein L34-1	RPL34A At1g26880 T2P11.7	Arabidopsis thaliana (Mouse-ear cress)	120		G5EA30	ENSG00000149187	G5EA30_HUMAN		nucleic acid binding [GO:0003676]; nucleotide binding [GO:0000166]				YDR440W	DOT1	Q04089				tag-151	F10G7.1
F4I116	SYLC_ARATH	reviewed	Leucine--tRNA ligase, cytoplasmic (EC 6.1.1.4) (Leucyl-tRNA synthetase) (LeuRS)	At1g09620	Arabidopsis thaliana (Mouse-ear cress)	1091		P05455	ENSG00000138385	LA_HUMAN	histone mRNA metabolic process [GO:0008334]; tRNA modification [GO:0006400]	mRNA binding [GO:0003729]; nucleotide binding [GO:0000166]; poly(A) RNA binding [GO:0044822]; tRNA binding [GO:0000049]				YER088C	DOT6	P40059				Y119D3B.16	Y119D3B.16
O04485	O04485_ARATH	unreviewed	AT1G09620 protein (F21M12.1 protein)	F21M12.1 At1g09620	Arabidopsis thaliana (Mouse-ear cress)	1084		Q14444	ENSG00000135387	CAPR1_HUMAN	negative regulation of translation [GO:0017148]; positive regulation of dendrite morphogenesis [GO:0050775]; positive regulation of dendritic spine morphogenesis [GO:0061003]	poly(A) RNA binding [GO:0044822]; RNA binding [GO:0003723]				YDR121W	DPB4	Q04603				sar-1	ZK180.4
Q9SIP7	RS31_ARATH	reviewed	40S ribosomal protein S3-1	RPS3A At2g31610 T9H9.13	Arabidopsis thaliana (Mouse-ear cress)	250		O95793	ENSG00000124214	STAU1_HUMAN	intracellular mRNA localization [GO:0008298]; positive regulation by virus of viral protein levels in host cell [GO:0046726]; positive regulation of viral genome replication [GO:0045070]	double-stranded RNA binding [GO:0003725]; poly(A) RNA binding [GO:0044822]				YIL103W	DPH1	P40487				F29C12.4	F29C12.4
Q9SRX2	RL191_ARATH	reviewed	60S ribosomal protein L19-1 (Protein EMBRYO DEFECTIVE 2386)	RPL19A EMB2386 At1g02780 F22D16.23	Arabidopsis thaliana (Mouse-ear cress)	214		Q12905	ENSG00000143621	ILF2_HUMAN	immune response [GO:0006955]; positive regulation of transcription, DNA-templated [GO:0045893]; transcription, DNA-templated [GO:0006351]	ATP binding [GO:0005524]; DNA binding [GO:0003677]; double-stranded RNA binding [GO:0003725]; poly(A) RNA binding [GO:0044822]; transferase activity [GO:0016740]				YLL018C	DPS1	P04802				ima-3	F32E10.4
Q8RWN5	RZ1C_ARATH	reviewed	Glycine-rich RNA-binding protein RZ1C (AtRZ-1C)	RZ1C At5g04280	Arabidopsis thaliana (Mouse-ear cress)	310		Q8NC51	ENSG00000142864	PAIRB_HUMAN	regulation of apoptotic process [GO:0042981]; regulation of mRNA stability [GO:0043488]	mRNA 3'-UTR binding [GO:0003730]; poly(A) RNA binding [GO:0044822]				YLL008W	DRS1	P32892				hil-5	B0414.3
Q9SCY0	PGMP_ARATH	reviewed	Phosphoglucomutase, chloroplastic (PGM) (EC 5.4.2.2) (Glucose phosphomutase)	PGMP PGM At5g51820 MIO24.4	Arabidopsis thaliana (Mouse-ear cress)	623		P62280	ENSG00000142534	RS11_HUMAN	cellular protein metabolic process [GO:0044267]; gene expression [GO:0010467]; nuclear-transcribed mRNA catabolic process, nonsense-mediated decay [GO:0000184]; osteoblast differentiation [GO:0001649]; SRP-dependent cotranslational protein targeting to membrane [GO:0006614]; translation [GO:0006412]; translational elongation [GO:0006414]; translational initiation [GO:0006413]; translational termi…	poly(A) RNA binding [GO:0044822]; rRNA binding [GO:0019843]; structural constituent of ribosome [GO:0003735]				YDL219W	DTD1	Q07648				his-74	W05B10.1
Q9FZA2	AGP31_ARATH	reviewed	Non-classical arabinogalactan protein 31 (Hydroxyproline-rich arabinogalactan protein 31)	AGP31 At1g28290 F3H9.6	Arabidopsis thaliana (Mouse-ear cress)	359		P51991	ENSG00000170144	ROA3_HUMAN	gene expression [GO:0010467]; mRNA splicing, via spliceosome [GO:0000398]; mRNA transport [GO:0051028]; RNA splicing [GO:0008380]	mRNA binding [GO:0003729]; nucleotide binding [GO:0000166]; poly(A) RNA binding [GO:0044822]; RNA binding [GO:0003723]; RNA transmembrane transporter activity [GO:0051033]				YML080W	DUS1	P53759				rpl-28	R11D1.8
F4JA10	F4JA10_ARATH	unreviewed	Zinc metalloprotease pitrilysin subfamily A	PREP1 At3g19170	Arabidopsis thaliana (Mouse-ear cress)	1069		Q13242	ENSG00000111786	SRSF9_HUMAN	gene expression [GO:0010467]; mRNA 3'-end processing [GO:0031124]; mRNA export from nucleus [GO:0006406]; mRNA processing [GO:0006397]; mRNA splice site selection [GO:0006376]; mRNA splicing, via spliceosome [GO:0000398]; negative regulation of mRNA splicing, via spliceosome [GO:0048025]; RNA splicing [GO:0008380]; termination of RNA polymerase II transcription [GO:0006369]; transcription from RN…	nucleotide binding [GO:0000166]; poly(A) RNA binding [GO:0044822]				YLR401C	DUS3	Q06053				C05D11.10	C05D11.10
Q9LJL3	PREP1_ARATH	reviewed	Presequence protease 1, chloroplastic/mitochondrial (AtPreP1) (PreP 1) (EC 3.4.24.-) (Zinc metalloprotease 1) (AtZnMP1)	PREP1 ZNMP1 At3g19170 MVI11.6 MVI11.7 MVI11_8	Arabidopsis thaliana (Mouse-ear cress)	1080		Q15056	ENSG00000106682	IF4H_HUMAN	cellular protein metabolic process [GO:0044267]; gene expression [GO:0010467]; regulation of translational initiation [GO:0006446]; translation [GO:0006412]; translational initiation [GO:0006413]; viral process [GO:0016032]	nucleotide binding [GO:0000166]; poly(A) RNA binding [GO:0044822]; RNA binding [GO:0003723]; translation factor activity, RNA binding [GO:0008135]; translation initiation factor activity [GO:0003743]				YKL204W	EAP1	P36041				eif-3.G	F22B5.2
P25851	F16P1_ARATH	reviewed	Fructose-1,6-bisphosphatase, chloroplastic (FBPase) (EC 3.1.3.11) (D-fructose-1,6-bisphosphate 1-phosphohydrolase)	FBP At3g54050 F24B22.10	Arabidopsis thaliana (Mouse-ear cress)	417		P62847	ENSG00000138326	RS24_HUMAN	cellular protein metabolic process [GO:0044267]; erythrocyte homeostasis [GO:0034101]; gene expression [GO:0010467]; maturation of SSU-rRNA from tricistronic rRNA transcript (SSU-rRNA, 5.8S rRNA, LSU-rRNA) [GO:0000462]; nuclear-transcribed mRNA catabolic process, nonsense-mediated decay [GO:0000184]; ribosomal small subunit biogenesis [GO:0042274]; rRNA processing [GO:0006364]; SRP-dependent cotr…	nucleotide binding [GO:0000166]; poly(A) RNA binding [GO:0044822]; structural constituent of ribosome [GO:0003735]; translation initiation factor binding [GO:0031369]				YKL172W	EBP2	P36049				hgo-1	W06D4.1
F4IEG8	F4IEG8_ARATH	unreviewed	Photosystem II subunit S	NPQ4 At1g44575	Arabidopsis thaliana (Mouse-ear cress)	205		K7ELC7	ENSG00000131469	K7ELC7_HUMAN	translation [GO:0006412]	structural constituent of ribosome [GO:0003735]				YDR206W	EBS1	Q03466				gst-36	R07B1.4
Q56XH2	Q56XH2_ARATH	unreviewed	Photosystem II chlorophyll-binding protein PsbS	At1g44575	Arabidopsis thaliana (Mouse-ear cress)	265		Q9UQ80	ENSG00000170515	PA2G4_HUMAN	cell cycle arrest [GO:0007050]; cell proliferation [GO:0008283]; negative regulation of apoptotic process [GO:0043066]; negative regulation of transcription, DNA-templated [GO:0045892]; positive regulation of cell differentiation [GO:0045597]; regulation of translation [GO:0006417]; rRNA processing [GO:0006364]; transcription, DNA-templated [GO:0006351]	DNA binding [GO:0003677]; poly(A) RNA binding [GO:0044822]; transcription factor activity, sequence-specific DNA binding [GO:0003700]; ubiquitin protein ligase binding [GO:0031625]				YMR128W	ECM16	Q04217				cyn-7	Y75B12B.2
Q9XF91	PSBS_ARATH	reviewed	Photosystem II 22 kDa protein, chloroplastic (CP22)	PSBS At1g44575 T18F15.3	Arabidopsis thaliana (Mouse-ear cress)	265		P38159	ENSG00000147274	RBMX_HUMAN	cellular response to interleukin-1 [GO:0071347]; gene expression [GO:0010467]; membrane protein ectodomain proteolysis [GO:0006509]; mRNA splice site selection [GO:0006376]; mRNA splicing, via spliceosome [GO:0000398]; negative regulation of mRNA splicing, via spliceosome [GO:0048025]; osteoblast differentiation [GO:0001649]; positive regulation of mRNA splicing, via spliceosome [GO:0048026]; pos…	chromatin binding [GO:0003682]; core promoter binding [GO:0001047]; mRNA binding [GO:0003729]; nucleotide binding [GO:0000166]; poly(A) RNA binding [GO:0044822]; RNA binding [GO:0003723]; single-stranded RNA binding [GO:0003727]				YBR065C	ECM2	P38241				pro-3	Y39B6A.14
F4I4Z2	F4I4Z2_ARATH	unreviewed	Alanyl-tRNA synthetase	ALATS At1g50200	Arabidopsis thaliana (Mouse-ear cress)	963		X6RAY8	ENSG00000105364	X6RAY8_HUMAN	translation [GO:0006412]	structural constituent of ribosome [GO:0003735]				YBL101C	ECM21	P38167				cyn-1	Y49A3A.5
P36428	SYA_ARATH	reviewed	Alanine--tRNA ligase (EC 6.1.1.7) (Alanyl-tRNA synthetase) (AlaRS)	ALATS ALARS At1g50200 F14I3.17	Arabidopsis thaliana (Mouse-ear cress)	1003		P82979	ENSG00000205323	SARNP_HUMAN	mRNA export from nucleus [GO:0006406]; regulation of transcription, DNA-templated [GO:0006355]; regulation of translation [GO:0006417]; transcription, DNA-templated [GO:0006351]	DNA binding [GO:0003677]; poly(A) RNA binding [GO:0044822]				YER176W	ECM32	P32644				ubh-4	C08B11.7
Q9ZVL6	U603_ARATH	reviewed	UPF0603 protein At1g54780, chloroplastic (Thylakoid lumen 18.3 kDa protein)	At1g54780 T22H22.19	Arabidopsis thaliana (Mouse-ear cress)	285		B4E3T4	ENSG00000157110	B4E3T4_HUMAN	mRNA splicing, via spliceosome [GO:0000398]	nucleotide binding [GO:0000166]; snRNA binding [GO:0017069]				YEL015W	EDC3	P39998				nkb-1	C17E4.9
Q9LIN3	RZ1A_ARATH	reviewed	Glycine-rich RNA-binding protein RZ1A (AtRZ-1a)	RZ1A At3g26420 F20C19.15	Arabidopsis thaliana (Mouse-ear cress)	245		Q86U42	ENSG00000100836	PABP2_HUMAN	gene expression [GO:0010467]; modification by virus of host mRNA processing [GO:0046778]; modulation by virus of host morphology or physiology [GO:0019048]; modulation by virus of host process [GO:0019054]; mRNA 3'-end processing [GO:0031124]; mRNA splicing, via spliceosome [GO:0000398]; muscle contraction [GO:0006936]; poly(A)+ mRNA export from nucleus [GO:0016973]; RNA processing [GO:0006396]; …	nucleotide binding [GO:0000166]; poly(A) RNA binding [GO:0044822]; RNA binding [GO:0003723]				YAL003W	EFB1	P32471				usp-14	C13B4.2
F4JTK8	F4JTK8_ARATH	unreviewed	Aminoacylase-1 (EC 3.5.1.14) (N-acyl-L-amino-acid amidohydrolase)	At4g38220	Arabidopsis thaliana (Mouse-ear cress)	433		Q9H3H3	ENSG00000175573	CK068_HUMAN		poly(A) RNA binding [GO:0044822]				YGR271C-A	EFG1	Q3E705				K05C4.2	K05C4.2
Q8S9L3	Q8S9L3_ARATH	unreviewed	Aminoacylase-1 (EC 3.5.1.14) (N-acyl-L-amino-acid amidohydrolase)	At4g38220	Arabidopsis thaliana (Mouse-ear cress)	430		P38919	ENSG00000141543	IF4A3_HUMAN	cytokine-mediated signaling pathway [GO:0019221]; embryonic cranial skeleton morphogenesis [GO:0048701]; gene expression [GO:0010467]; mRNA splicing, via spliceosome [GO:0000398]; mRNA transport [GO:0051028]; negative regulation of translation [GO:0017148]; nuclear-transcribed mRNA catabolic process, deadenylation-dependent decay [GO:0000288]; nuclear-transcribed mRNA catabolic process, nonsense-…	ATP binding [GO:0005524]; ATP-dependent RNA helicase activity [GO:0004004]; mRNA binding [GO:0003729]; poly(A) binding [GO:0008143]; poly(A) RNA binding [GO:0044822]				YMR212C	EFR3	Q03653				R03D7.1	R03D7.1
O82660	P2SAF_ARATH	reviewed	Photosystem II stability/assembly factor HCF136, chloroplastic	HCF136 At5g23120 MYJ24.11	Arabidopsis thaliana (Mouse-ear cress)	403		P18124	ENSG00000147604	RL7_HUMAN	cellular protein metabolic process [GO:0044267]; cytoplasmic translation [GO:0002181]; gene expression [GO:0010467]; maturation of LSU-rRNA from tricistronic rRNA transcript (SSU-rRNA, 5.8S rRNA, LSU-rRNA) [GO:0000463]; nuclear-transcribed mRNA catabolic process, nonsense-mediated decay [GO:0000184]; ribosomal large subunit biogenesis [GO:0042273]; rRNA processing [GO:0006364]; SRP-dependent cotr…	DNA binding [GO:0003677]; mRNA binding [GO:0003729]; poly(A) RNA binding [GO:0044822]; protein homodimerization activity [GO:0042803]; RNA binding [GO:0003723]; structural constituent of ribosome [GO:0003735]				YOR133W	EFT1	P32324				F37C4.5	F37C4.5
Q9SJM0	CALSA_ARATH	reviewed	Callose synthase 10 (EC 2.4.1.34) (1,3-beta-glucan synthase) (Protein CHORUS) (Protein GLUCAN SYNTHASE-LIKE 8)	CALS10 GSL8 At2g36850 T1J8.3	Arabidopsis thaliana (Mouse-ear cress)	1904		Q01085	ENSG00000151923	TIAR_HUMAN	apoptotic process [GO:0006915]; defense response [GO:0006952]; germ cell development [GO:0007281]; positive regulation of cell proliferation [GO:0008284]; regulation of transcription from RNA polymerase II promoter [GO:0006357]; stem cell division [GO:0017145]	AU-rich element binding [GO:0017091]; nucleotide binding [GO:0000166]; poly(A) RNA binding [GO:0044822]; RNA binding [GO:0003723]				YMR031C	EIS1	Q05050				F44G4.1	F44G4.1
F4K180	F4K180_ARATH	unreviewed	DEAD-box ATP-dependent RNA helicase 3	emb1138 At5g26742	Arabidopsis thaliana (Mouse-ear cress)	655		Q07954	ENSG00000123384	LRP1_HUMAN	aging [GO:0007568]; aorta morphogenesis [GO:0035909]; apoptotic cell clearance [GO:0043277]; beta-amyloid clearance [GO:0097242]; cell proliferation [GO:0008283]; lipoprotein metabolic process [GO:0042157]; lipoprotein transport [GO:0042953]; negative regulation of neuron apoptotic process [GO:0043524]; negative regulation of neuron projection development [GO:0010977]; negative regulation of plat…	apolipoprotein binding [GO:0034185]; calcium ion binding [GO:0005509]; lipoprotein particle receptor binding [GO:0070325]; lipoprotein transporter activity [GO:0042954]; poly(A) RNA binding [GO:0044822]; protein complex binding [GO:0032403]; receptor activity [GO:0004872]				YPL086C	ELP3	Q02908				lec-1	W09H1.6a
Q8L7S8	RH3_ARATH	reviewed	DEAD-box ATP-dependent RNA helicase 3, chloroplastic (EC 3.6.4.13) (Protein EMBRYO DEFECTIVE 1138)	RH3 EMB1138 At5g26742 F21E10.1 T7I7.6	Arabidopsis thaliana (Mouse-ear cress)	748		Q9UMY1	ENSG00000225921	NOL7_HUMAN		poly(A) RNA binding [GO:0044822]				YLR186W	EMG1	Q06287				ttll-12	D2013.9
O23515	RL151_ARATH	reviewed	60S ribosomal protein L15-1	RPL15A At4g16720 dl4385c FCAALL.416	Arabidopsis thaliana (Mouse-ear cress)	204		P42766	ENSG00000136942	RL35_HUMAN	cellular protein metabolic process [GO:0044267]; gene expression [GO:0010467]; maturation of LSU-rRNA from tricistronic rRNA transcript (SSU-rRNA, 5.8S rRNA, LSU-rRNA) [GO:0000463]; nuclear-transcribed mRNA catabolic process, nonsense-mediated decay [GO:0000184]; SRP-dependent cotranslational protein targeting to membrane [GO:0006614]; translation [GO:0006412]; translational elongation [GO:000641…	mRNA binding [GO:0003729]; poly(A) RNA binding [GO:0044822]; structural constituent of ribosome [GO:0003735]				YDR516C	EMI2	Q04409				T09A5.5	T09A5.5
P42791	RL182_ARATH	reviewed	60S ribosomal protein L18-2	RPL18B At3g05590 F18C1.14	Arabidopsis thaliana (Mouse-ear cress)	187		Q92615	ENSG00000107929	LAR4B_HUMAN	positive regulation of translation [GO:0045727]	poly(A) RNA binding [GO:0044822]				YGR254W	ENO1	P00924				hda-1	C53A5.3
P49211	RL321_ARATH	reviewed	60S ribosomal protein L32-1	RPL32A At4g18100 F15J5.70	Arabidopsis thaliana (Mouse-ear cress)	133		P62263	ENSG00000164587	RS14_HUMAN	cellular protein metabolic process [GO:0044267]; erythrocyte differentiation [GO:0030218]; gene expression [GO:0010467]; maturation of SSU-rRNA [GO:0030490]; maturation of SSU-rRNA from tricistronic rRNA transcript (SSU-rRNA, 5.8S rRNA, LSU-rRNA) [GO:0000462]; negative regulation of transcription from RNA polymerase II promoter [GO:0000122]; nuclear-transcribed mRNA catabolic process, nonsense-me…	mRNA 5'-UTR binding [GO:0048027]; poly(A) RNA binding [GO:0044822]; RNA binding [GO:0003723]; small ribosomal subunit rRNA binding [GO:0070181]; structural constituent of ribosome [GO:0003735]; translation regulator activity [GO:0045182]				YHR174W	ENO2	P00925				C36A4.4	C36A4.4
F4J1L5	F4J1L5_ARATH	unreviewed	Uncharacterized protein	At3g22690	Arabidopsis thaliana (Mouse-ear cress)	938		Q9NUQ6	ENSG00000196141	SPS2L_HUMAN		poly(A) RNA binding [GO:0044822]				YBR247C	ENP1	P38333				mlc-4	C56G7.1
Q9LUJ2	PP249_ARATH	reviewed	Pentatricopeptide repeat-containing protein At3g22690	PCMP-H56 At3g22690 MWI23.6	Arabidopsis thaliana (Mouse-ear cress)	842		P62995	ENSG00000136527	TRA2B_HUMAN	cerebral cortex regionalization [GO:0021796]; mRNA splicing, via spliceosome [GO:0000398]; positive regulation of mRNA splicing, via spliceosome [GO:0048026]; regulation of alternative mRNA splicing, via spliceosome [GO:0000381]; response to reactive oxygen species [GO:0000302]; RNA splicing, via transesterification reactions [GO:0000375]	mRNA binding [GO:0003729]; nucleotide binding [GO:0000166]; poly(A) RNA binding [GO:0044822]				YGR145W	ENP2	P48234				ima-2	F26B1.3
F4IUX6	RENT2_ARATH	reviewed	Regulator of nonsense transcripts UPF2 (Nonsense mRNA reducing factor UPF2) (Up-frameshift suppressor 2 homolog) (AtUpf2)	UPF2 At2g39260 T16B24.10	Arabidopsis thaliana (Mouse-ear cress)	1181		Q15427	ENSG00000143368	SF3B4_HUMAN	gene expression [GO:0010467]; mRNA processing [GO:0006397]; mRNA splicing, via spliceosome [GO:0000398]; positive regulation of mRNA splicing, via spliceosome [GO:0048026]; RNA splicing [GO:0008380]; RNA splicing, via transesterification reactions [GO:0000375]	nucleotide binding [GO:0000166]; poly(A) RNA binding [GO:0044822]				YDR153C	ENT5	Q03769				lin-28	F02E9.2
Q9FKT4	QKIL2_ARATH	reviewed	KH domain-containing protein At5g56140 (Quaking-like protein 2)	At5g56140 MDA7.20	Arabidopsis thaliana (Mouse-ear cress)	315		Q86XN8	ENSG00000181588	MEX3D_HUMAN	mRNA destabilization [GO:0061157]; mRNA localization resulting in posttranscriptional regulation of gene expression [GO:0010609]	AU-rich element binding [GO:0017091]; poly(A) RNA binding [GO:0044822]; zinc ion binding [GO:0008270]				YJL167W	ERG20	P08524				rpb-2	C26E6.4
P34788	RS18_ARATH	reviewed	40S ribosomal protein S18	RPS18A PFL At1g22780 T22J18.5; RPS18B At1g34030 F12G12.15 T15K4.9; RPS18C At4g09800 F17A8.150	Arabidopsis thaliana (Mouse-ear cress)	152		P46782	ENSG00000083845	RS5_HUMAN	cellular protein metabolic process [GO:0044267]; gene expression [GO:0010467]; nuclear-transcribed mRNA catabolic process, nonsense-mediated decay [GO:0000184]; regulation of translational fidelity [GO:0006450]; ribosomal small subunit assembly [GO:0000028]; SRP-dependent cotranslational protein targeting to membrane [GO:0006614]; translation [GO:0006412]; translational elongation [GO:0006414]; t…	mRNA binding [GO:0003729]; poly(A) RNA binding [GO:0044822]; RNA binding [GO:0003723]; rRNA binding [GO:0019843]; structural constituent of ribosome [GO:0003735]				YMR219W	ESC1	Q03661				Y45G12B.3	Y45G12B.3
Q5PNZ9	Q5PNZ9_ARATH	unreviewed	At1g22780 (Pointed first leaf)	PFL At1g22780 At1g34030 At4g09800	Arabidopsis thaliana (Mouse-ear cress)	152		Q9BWF3	ENSG00000173933	RBM4_HUMAN	cap-independent translational initiation [GO:0002190]; cell differentiation [GO:0030154]; circadian regulation of translation [GO:0097167]; entrainment of circadian clock by photoperiod [GO:0043153]; IRES-dependent translational initiation [GO:0002192]; mRNA processing [GO:0006397]; negative regulation of translation [GO:0017148]; negative regulation of translational initiation [GO:0045947]; nega…	miRNA binding [GO:0035198]; mRNA 3'-UTR binding [GO:0003730]; mRNA binding [GO:0003729]; nucleotide binding [GO:0000166]; poly(A) RNA binding [GO:0044822]; pre-mRNA intronic binding [GO:0097157]; pre-mRNA intronic pyrimidine-rich binding [GO:0097158]; RNA binding [GO:0003723]; zinc ion binding [GO:0008270]				YDR365C	ESF1	Q06344				mecr-1	W09H1.5
F4J4W3	F4J4W3_ARATH	unreviewed	40S ribosomal protein SA	RPSAb At3g04770	Arabidopsis thaliana (Mouse-ear cress)	332		X6RAL5	ENSG00000150459	X6RAL5_HUMAN						YNR054C	ESF2	P53743				sft-4	C54H2.5
Q8H173	RSSA2_ARATH	reviewed	40S ribosomal protein Sa-2 (p40 protein homolog)	RPSaB At3g04770 F7O18.26	Arabidopsis thaliana (Mouse-ear cress)	280		P61247	ENSG00000145425	RS3A_HUMAN	cell differentiation [GO:0030154]; cellular protein metabolic process [GO:0044267]; gene expression [GO:0010467]; negative regulation of apoptotic process [GO:0043066]; nuclear-transcribed mRNA catabolic process, nonsense-mediated decay [GO:0000184]; SRP-dependent cotranslational protein targeting to membrane [GO:0006614]; translation [GO:0006412]; translational elongation [GO:0006414]; translati…	poly(A) RNA binding [GO:0044822]; RNA binding [GO:0003723]; structural constituent of ribosome [GO:0003735]				YHL010C	ETP1	P38748				T25G3.4	T25G3.4
Q8GWE6	Q8GWE6_ARATH	unreviewed	Enhanced ethylene response protein 5 (Putative uncharacterized protein At2g19560)	EER5 At2g19560	Arabidopsis thaliana (Mouse-ear cress)	413		P26599	ENSG00000011304	PTBP1_HUMAN	gene expression [GO:0010467]; mRNA processing [GO:0006397]; mRNA splicing, via spliceosome [GO:0000398]; negative regulation of mRNA splicing, via spliceosome [GO:0048025]; negative regulation of muscle cell differentiation [GO:0051148]; negative regulation of RNA splicing [GO:0033119]; positive regulation of transcription from RNA polymerase II promoter [GO:0045944]; regulation of alternative mR…	nucleotide binding [GO:0000166]; poly(A) RNA binding [GO:0044822]; poly-pyrimidine tract binding [GO:0008187]; pre-mRNA binding [GO:0036002]; RNA binding [GO:0003723]				YDR021W	FAL1	Q12099				F52C9.3	F52C9.3
P49209	RL91_ARATH	reviewed	60S ribosomal protein L9-1	RPL9B At1g33120 T9L6.2; RPL9C At1g33140 T9L6.5	Arabidopsis thaliana (Mouse-ear cress)	194		Q8WWM7	ENSG00000168488	ATX2L_HUMAN	regulation of cytoplasmic mRNA processing body assembly [GO:0010603]; stress granule assembly [GO:0034063]	poly(A) RNA binding [GO:0044822]				YKL182W	FAS1	P07149				far-2	F02A9.3
Q5D869	NRPE1_ARATH	reviewed	DNA-directed RNA polymerase V subunit 1 (DNA-directed RNA polymerase D subunit 1b) (AtNRPD1b) (Nuclear RNA polymerase D 1b) (DNA-directed RNA polymerase E subunit 1) (Nuclear RNA polymerase E 1) (EC 2.7.7.6) (Protein DEFECTIVE IN MERISTEM SILENCING 5) (Protein DEFECTIVE IN RNA-DIRECTED DNA METHYLATION 3) (Protein RNA-DIRECTED DNA METHYLATION DEFECTIVE 1) (RNA polymerase IV subunit 1) (POL IV 1)	NRPE1 DMS5 DRD3 NRPD1b RMD1 RPE1 At2g40030 T28M21.19	Arabidopsis thaliana (Mouse-ear cress)	1976		Q8NCA5	ENSG00000119812	FA98A_HUMAN		poly(A) RNA binding [GO:0044822]				YPL231W	FAS2	P19097				Y113G7B.16	Y113G7B.16
Q9LNI2	PUM22_ARATH	reviewed	Putative pumilio homolog 22 (APUM-22) (AtPUM22)	APUM22 At1g01410 F6F3.21	Arabidopsis thaliana (Mouse-ear cress)	361		Q12849	ENSG00000132463	GRSF1_HUMAN	anterior/posterior pattern specification [GO:0009952]; morphogenesis of embryonic epithelium [GO:0016331]; mRNA polyadenylation [GO:0006378]; tRNA processing [GO:0008033]	mRNA binding [GO:0003729]; nucleotide binding [GO:0000166]; poly(A) RNA binding [GO:0044822]; RNA binding [GO:0003723]				YKL060C	FBA1	P14540				K07A12.7	K07A12.7
Q9LMI1	Q9LMI1_ARATH	unreviewed	Ribosomal protein L1p/L10e family (T2D23.8 protein)	T2D23.8 At1g06380	Arabidopsis thaliana (Mouse-ear cress)	254		Q9NYF8	ENSG00000029363	BCLF1_HUMAN	apoptotic process [GO:0006915]; negative regulation of transcription, DNA-templated [GO:0045892]; positive regulation of apoptotic process [GO:0043065]; positive regulation of DNA-templated transcription, initiation [GO:2000144]; positive regulation of intrinsic apoptotic signaling pathway [GO:2001244]; positive regulation of response to DNA damage stimulus [GO:2001022]; regulation of DNA-templat…	DNA binding [GO:0003677]; poly(A) RNA binding [GO:0044822]				YLR342W	FKS1	P38631				hel-1	C26D10.2a
O50061	RK4_ARATH	reviewed	50S ribosomal protein L4, chloroplastic (CL4) (R-protein L4)	RPL4 At1g07320 F22G5.34 F22G5_28	Arabidopsis thaliana (Mouse-ear cress)	282		Q6DKI1	ENSG00000146223	RL7L_HUMAN	blastocyst formation [GO:0001825]; cytoplasmic translation [GO:0002181]; maturation of LSU-rRNA from tricistronic rRNA transcript (SSU-rRNA, 5.8S rRNA, LSU-rRNA) [GO:0000463]	poly(A) RNA binding [GO:0044822]; structural constituent of ribosome [GO:0003735]				YGR267C	FOL2	P51601				pdi-2	C07A12.4a
Q0WW46	Q0WW46_ARATH	unreviewed	Putative uncharacterized protein At1g07320	At1g07320	Arabidopsis thaliana (Mouse-ear cress)	282		Q6PKG0	ENSG00000155506	LARP1_HUMAN	cell proliferation [GO:0008283]; positive regulation of macroautophagy [GO:0016239]; positive regulation of translation [GO:0045727]; TOR signaling [GO:0031929]; translational initiation [GO:0006413]	eukaryotic initiation factor 4E binding [GO:0008190]; mRNA 3'-UTR binding [GO:0003730]; mRNA 5'-UTR binding [GO:0048027]; poly(A) RNA binding [GO:0044822]; RNA cap binding [GO:0000339]; translation activator activity [GO:0008494]; translation initiation factor binding [GO:0031369]				YNL135C	FPR1	P20081				rps-12	F54E7.2
Q2V4Q4	Q2V4Q4_ARATH	unreviewed	50S ribosomal protein L4 (AT1G07320 protein)	RPL4 At1g07320	Arabidopsis thaliana (Mouse-ear cress)	278		O95864	ENSG00000134824	FADS2_HUMAN	alpha-linolenic acid metabolic process [GO:0036109]; linoleic acid metabolic process [GO:0043651]; small molecule metabolic process [GO:0044281]; unsaturated fatty acid biosynthetic process [GO:0006636]; unsaturated fatty acid metabolic process [GO:0033559]	linoleoyl-CoA desaturase activity [GO:0016213]; stearoyl-CoA 9-desaturase activity [GO:0004768]				YML074C	FPR3	P38911				rpl-36	F37C12.4
Q3EDH2	Q3EDH2_ARATH	unreviewed	50S ribosomal protein L4	RPL4 At1g07320	Arabidopsis thaliana (Mouse-ear cress)	280		B1AHD1	ENSG00000100138	B1AHD1_HUMAN	ribosome biogenesis [GO:0042254]	RNA binding [GO:0003723]				YFL022C	FRS2	P15625				tct-1	F25H2.11
Q0WVH7	Q0WVH7_ARATH	unreviewed	NUC130/3NT and SDA1 domain-containing protein (Putative uncharacterized protein At1g13160)	At1g13160	Arabidopsis thaliana (Mouse-ear cress)	804		P84098	ENSG00000108298	RL19_HUMAN	cellular protein metabolic process [GO:0044267]; gene expression [GO:0010467]; nuclear-transcribed mRNA catabolic process, nonsense-mediated decay [GO:0000184]; SRP-dependent cotranslational protein targeting to membrane [GO:0006614]; translation [GO:0006412]; translational elongation [GO:0006414]; translational initiation [GO:0006413]; translational termination [GO:0006415]; viral life cycle [GO…	poly(A) RNA binding [GO:0044822]; RNA binding [GO:0003723]; structural constituent of ribosome [GO:0003735]				YAL035W	FUN12	P39730				far-1	F02A9.2
Q9FX64	HOP2_ARATH	reviewed	Homologous-pairing protein 2 homolog (Protein AHP2) (AtAHP2) (Protein ARABIDOPSIS HOMOLOG PAIRING 2) (Protein HOP2) (AtHOP2)	HOP2 AHP2 At1g13330 T6J4.9	Arabidopsis thaliana (Mouse-ear cress)	226		P98179	ENSG00000102317	RBM3_HUMAN	positive regulation of translation [GO:0045727]; production of miRNAs involved in gene silencing by miRNA [GO:0035196]; regulation of translation [GO:0006417]; response to cold [GO:0009409]; RNA processing [GO:0006396]; translation [GO:0006412]	nucleotide binding [GO:0000166]; poly(A) RNA binding [GO:0044822]; ribosomal large subunit binding [GO:0043023]; RNA binding [GO:0003723]				YBL016W	FUS3	P16892				R53.2	R53.2
Q700D9	MYBF_ARATH	reviewed	Putative Myb family transcription factor At1g14600	At1g14600 T5E21.10	Arabidopsis thaliana (Mouse-ear cress)	255		Q9NRX1	ENSG00000115946	PNO1_HUMAN		poly(A) RNA binding [GO:0044822]				YHR089C	GAR1	P28007				pfn-1	Y18D10A.20
Q8VYI4	Q8VYI4_ARATH	unreviewed	Aspartate semialdehyde dehydrogenase (Aspartate-semialdehyde dehydrogenase, putative) (At1g14810/F10B6_6)	At1g14810	Arabidopsis thaliana (Mouse-ear cress)	375		A0A087WUT6	ENSG00000158417	A0A087WUT6_HUMAN		GTPase activity [GO:0003924]; GTP binding [GO:0005525]				YCL011C	GBP2	P25555				Y65B4BR.5	Y65B4BR.5
F4HZM8	F4HZM8_ARATH	unreviewed	Periodic tryptophan protein 2	PWP2 At1g15440	Arabidopsis thaliana (Mouse-ear cress)	860		A0A087WY31	ENSG00000185728	A0A087WY31_HUMAN						YER025W	GCD11	P32481				vha-10	F46F11.5
Q8VYZ5	Q8VYZ5_ARATH	unreviewed	Periodic tryptophan protein 2 (Putative uncharacterized protein At1g15440)	PWP2 At1g15440	Arabidopsis thaliana (Mouse-ear cress)	900		Q14157	ENSG00000143569	UBP2L_HUMAN	binding of sperm to zona pellucida [GO:0007339]; hematopoietic stem cell homeostasis [GO:0061484]	poly(A) RNA binding [GO:0044822]				YDR211W	GCD6	P32501				C37A2.7	C37A2.7
Q8GZ45	SYTC_ARATH	reviewed	Probable threonine--tRNA ligase, cytoplasmic (EC 6.1.1.3) (Threonyl-tRNA synthetase) (ThrRS)	At1g17960 F2H15.18	Arabidopsis thaliana (Mouse-ear cress)	458		Q9HBD1	ENSG00000056586	RC3H2_HUMAN	B cell homeostasis [GO:0001782]; limb development [GO:0060173]; lung alveolus development [GO:0048286]; lymph node development [GO:0048535]; multicellular organism growth [GO:0035264]; positive regulation of NIK/NF-kappaB signaling [GO:1901224]; post-embryonic development [GO:0009791]; posttranscriptional regulation of gene expression [GO:0010608]; protein polyubiquitination [GO:0000209]; spleen …	DNA binding [GO:0003677]; ligase activity [GO:0016874]; mRNA binding [GO:0003729]; poly(A) RNA binding [GO:0044822]; ubiquitin-protein transferase activity [GO:0004842]; zinc ion binding [GO:0008270]				YGL195W	GCN1	P33892				vit-6	K07H8.6
F4IAM4	F4IAM4_ARATH	unreviewed	5'-3' exonuclease family protein	At1g18090	Arabidopsis thaliana (Mouse-ear cress)	577		A0A087WVC1	ENSG00000107625	A0A087WVC1_HUMAN	RNA secondary structure unwinding [GO:0010501]	ATP binding [GO:0005524]; ATP-dependent RNA helicase activity [GO:0004004]; RNA binding [GO:0003723]				YKL104C	GFA1	P14742				sur-5	K03A1.5
Q94A33	Q94A33_ARATH	unreviewed	5'-3' exonuclease family protein (At1g18090/T10F20_6)	At1g18090	Arabidopsis thaliana (Mouse-ear cress)	577		P35637	ENSG00000089280	FUS_HUMAN	cellular response to calcium ion [GO:0071277]; gene expression [GO:0010467]; mRNA splicing, via spliceosome [GO:0000398]; regulation of nucleic acid-templated transcription [GO:1903506]; RNA splicing [GO:0008380]	DNA binding [GO:0003677]; identical protein binding [GO:0042802]; nucleotide binding [GO:0000166]; poly(A) RNA binding [GO:0044822]; RNA binding [GO:0003723]; transcription coactivator activity [GO:0003713]; zinc ion binding [GO:0008270]				YMR255W	GFD1	Q04839				rsp-3	Y111B2A.18
Q9LM84	WOX14_ARATH	reviewed	WUSCHEL-related homeobox 14 (Homeodomain protein PALE-2) (AtPALE2)	WOX14 PALE2 At1g20700 F2D10.19	Arabidopsis thaliana (Mouse-ear cress)	211		Q9Y2W1	ENSG00000054118	TR150_HUMAN	androgen receptor signaling pathway [GO:0030521]; circadian rhythm [GO:0007623]; intracellular steroid hormone receptor signaling pathway [GO:0030518]; mRNA processing [GO:0006397]; mRNA stabilization [GO:0048255]; nuclear-transcribed mRNA catabolic process [GO:0000956]; positive regulation of circadian rhythm [GO:0042753]; positive regulation of mRNA splicing, via spliceosome [GO:0048026]; posit…	ATP binding [GO:0005524]; core promoter sequence-specific DNA binding [GO:0001046]; ligand-dependent nuclear receptor transcription coactivator activity [GO:0030374]; phosphoprotein binding [GO:0051219]; poly(A) RNA binding [GO:0044822]; receptor activity [GO:0004872]; RNA polymerase II transcription cofactor activity [GO:0001104]; thyroid hormone receptor binding [GO:0046966]; transcription coac…				YCL036W	GFD2	P25370				F48E8.6	F48E8.6
Q9SYP1	Q9SYP1_ARATH	unreviewed	F9H16.5 protein (Putative U5 small nuclear ribonucleoprotein helicase)	F9H16.5 emb1507 At1g20960	Arabidopsis thaliana (Mouse-ear cress)	2171		Q7Z417	ENSG00000108256	NUFP2_HUMAN		poly(A) RNA binding [GO:0044822]; RNA binding [GO:0003723]				YHR108W	GGA2	P38817				F01F1.9	F01F1.9
F4I7R5	F4I7R5_ARATH	unreviewed	RNase H domain-containing protein	At1g24090	Arabidopsis thaliana (Mouse-ear cress)	353		Q15459	ENSG00000099995	SF3A1_HUMAN	gene expression [GO:0010467]; mRNA 3'-splice site recognition [GO:0000389]; mRNA processing [GO:0006397]; mRNA splicing, via spliceosome [GO:0000398]; RNA splicing [GO:0008380]	poly(A) RNA binding [GO:0044822]; RNA binding [GO:0003723]				YNL255C	GIS2	P53849				F02A9.4	F02A9.4a
Q9LR86	Q9LR86_ARATH	unreviewed	T23E23.24	At1g24090	Arabidopsis thaliana (Mouse-ear cress)	360		Q9HCE1	ENSG00000155363	MOV10_HUMAN	epidermal growth factor receptor signaling pathway [GO:0007173]; Fc-epsilon receptor signaling pathway [GO:0038095]; fibroblast growth factor receptor signaling pathway [GO:0008543]; innate immune response [GO:0045087]; mRNA cleavage involved in gene silencing by miRNA [GO:0035279]; neurotrophin TRK receptor signaling pathway [GO:0048011]; Notch signaling pathway [GO:0007219]; phosphatidylinosito…	ATP binding [GO:0005524]; helicase activity [GO:0004386]; poly(A) RNA binding [GO:0044822]				YCL040W	GLK1	P17709				gspd-1	B0035.5
Q93VP3	IF5A2_ARATH	reviewed	Eukaryotic translation initiation factor 5A-2 (AtELF5A-2) (eIF-5A-2) (Protein FUMONISIN B1-RESISTANT 12)	ELF5A-2 FBR12 At1g26630 T24P13.1	Arabidopsis thaliana (Mouse-ear cress)	159		Q14152	ENSG00000107581	EIF3A_HUMAN	cellular protein metabolic process [GO:0044267]; formation of cytoplasmic translation initiation complex [GO:0001732]; formation of translation preinitiation complex [GO:0001731]; gene expression [GO:0010467]; regulation of translational initiation [GO:0006446]; translation [GO:0006412]; translational initiation [GO:0006413]	poly(A) RNA binding [GO:0044822]; structural molecule activity [GO:0005198]; translation initiation factor activity [GO:0003743]				YOR168W	GLN4	P13188				rpl-24.1	D1007.12
F4HUT3	F4HUT3_ARATH	unreviewed	DDB1a interacting protein ATCSA-1	ATCSA-1 At1g27840	Arabidopsis thaliana (Mouse-ear cress)	451		Q9NX24	ENSG00000145912	NHP2_HUMAN	rRNA pseudouridine synthesis [GO:0031118]; telomere maintenance via telomerase [GO:0007004]	box H/ACA snoRNA binding [GO:0034513]; poly(A) RNA binding [GO:0044822]; snoRNA binding [GO:0030515]; telomerase RNA binding [GO:0070034]				YER122C	GLO3	P38682				iff-1	T05G5.10
Q680F0	Q680F0_ARATH	unreviewed	DDB1a interacting protein ATCSA-1 (mRNA, clone: RAFL22-29-M18) (mRNA, clone: RAFL22-57-P16) (mRNA, clone: RAFL22-96-B11)	ATCSA-1 At1g27840	Arabidopsis thaliana (Mouse-ear cress)	393		Q9NR30	ENSG00000165732	DDX21_HUMAN	osteoblast differentiation [GO:0001649]; response to exogenous dsRNA [GO:0043330]; response to virus [GO:0009615]; RNA secondary structure unwinding [GO:0010501]; rRNA processing [GO:0006364]; transcription from RNA polymerase II promoter [GO:0006366]	7SK snRNA binding [GO:0097322]; ATP binding [GO:0005524]; ATP-dependent RNA helicase activity [GO:0004004]; double-stranded RNA binding [GO:0003725]; poly(A) RNA binding [GO:0044822]; rRNA binding [GO:0019843]; snoRNA binding [GO:0030515]				YPL091W	GLR1	P41921				mlc-3	F09F7.2a
Q93ZG3	Q93ZG3_ARATH	unreviewed	At1g27840/F28L5_15 (DDB1a interacting protein ATCSA-1) (Putative uncharacterized protein At1g27840)	ATCSA-1 At1g27840	Arabidopsis thaliana (Mouse-ear cress)	450		Q15365	ENSG00000169564	PCBP1_HUMAN	gene expression [GO:0010467]; mRNA splicing, via spliceosome [GO:0000398]; RNA splicing [GO:0008380]	mRNA binding [GO:0003729]; poly(A) RNA binding [GO:0044822]; RNA binding [GO:0003723]; single-stranded DNA binding [GO:0003697]				YHR183W	GND1	P38720				akt-1	C12D8.10
O23627	SYGM1_ARATH	reviewed	Glycine--tRNA ligase, mitochondrial 1 (EC 6.1.1.14) (Diadenosine tetraphosphate synthetase) (AP-4-A synthetase) (Glycyl-tRNA synthetase 1) (GlyRS-1)	At1g29880 F1N18.8	Arabidopsis thaliana (Mouse-ear cress)	729		O95777	ENSG00000128534	LSM8_HUMAN	mRNA splicing, via spliceosome [GO:0000398]	poly(A) RNA binding [GO:0044822]; U6 snRNA binding [GO:0017070]				YOL059W	GPD2	P41911				rla-1	Y37E3.7
Q8LRK9	TAF1_ARATH	reviewed	Transcription initiation factor TFIID subunit 1 (TAFII250-A) (TBP-associated factor 1) (AtTAF1) (Transcription initiation factor TFIID subunit 1-A)	TAF1 GTD1 HAC13 HAF1 TAF1A At1g32750 F6N18.13	Arabidopsis thaliana (Mouse-ear cress)	1919		F6U211	ENSG00000124614	F6U211_HUMAN						YKL152C	GPM1	P00950				C37H5.5	C37H5.5
Q9MAQ7	Q9MAQ7_ARATH	unreviewed	Location of EST 206I21T7, gb|N37185 (RING/FYVE/PHD zinc finger protein)	F9L11.1 At1g32810	Arabidopsis thaliana (Mouse-ear cress)	1068		P13010	ENSG00000079246	XRCC5_HUMAN	cell proliferation [GO:0008283]; cellular response to gamma radiation [GO:0071480]; cellular response to X-ray [GO:0071481]; DNA duplex unwinding [GO:0032508]; DNA recombination [GO:0006310]; DNA repair [GO:0006281]; double-strand break repair [GO:0006302]; double-strand break repair via nonhomologous end joining [GO:0006303]; establishment of integrated proviral latency [GO:0075713]; hematopoiet…	ATP binding [GO:0005524]; ATP-dependent DNA helicase activity [GO:0004003]; damaged DNA binding [GO:0003684]; DNA binding [GO:0003677]; double-stranded DNA binding [GO:0003690]; poly(A) RNA binding [GO:0044822]; protein C-terminus binding [GO:0008022]; telomeric DNA binding [GO:0042162]; transcription regulatory region DNA binding [GO:0044212]; ubiquitin protein ligase binding [GO:0031625]				YDR517W	GRH1	Q04410				crt-1	Y38A10A.5
Q9SDS8	Q9SDS8_ARATH	unreviewed	MYB transcription factor (Putative transcription factor) (R2R3-type MYB transcription factor)	MYB8 HOS10 At1g35515	Arabidopsis thaliana (Mouse-ear cress)	212		Q15233	ENSG00000147140	NONO_HUMAN	circadian rhythm [GO:0007623]; DNA recombination [GO:0006310]; DNA repair [GO:0006281]; mRNA processing [GO:0006397]; mRNA splicing, via spliceosome [GO:0000398]; negative regulation of oxidative stress-induced neuron intrinsic apoptotic signaling pathway [GO:1903377]; negative regulation of transcription, DNA-templated [GO:0045892]; regulation of circadian rhythm [GO:0042752]; regulation of tran…	chromatin binding [GO:0003682]; core promoter binding [GO:0001047]; identical protein binding [GO:0042802]; nucleotide binding [GO:0000166]; poly(A) RNA binding [GO:0044822]; RNA polymerase II distal enhancer sequence-specific DNA binding [GO:0000980]; transcription regulatory region sequence-specific DNA binding [GO:0000976]				YCL035C	GRX1	P25373				rpt-1	C52E4.4
F4HPK7	F4HPK7_ARATH	unreviewed	DNA helicase (EC 3.6.4.12)	MCM2 At1g44900	Arabidopsis thaliana (Mouse-ear cress)	934		P50914	ENSG00000188846	RL14_HUMAN	cellular protein metabolic process [GO:0044267]; gene expression [GO:0010467]; nuclear-transcribed mRNA catabolic process, nonsense-mediated decay [GO:0000184]; ribosomal large subunit biogenesis [GO:0042273]; rRNA processing [GO:0006364]; SRP-dependent cotranslational protein targeting to membrane [GO:0006614]; translation [GO:0006412]; translational elongation [GO:0006414]; translational initia…	poly(A) RNA binding [GO:0044822]; RNA binding [GO:0003723]; structural constituent of ribosome [GO:0003735]				YDR513W	GRX2	P17695				acbp-1	C44E4.6
Q9LPD9	MCM2_ARATH	reviewed	DNA replication licensing factor MCM2 (EC 3.6.4.12) (Minichromosome maintenance protein 2) (AtMCM2)	MCM2 At1g44900 T12C22.19	Arabidopsis thaliana (Mouse-ear cress)	936		P12956	ENSG00000196419	XRCC6_HUMAN	cellular response to gamma radiation [GO:0071480]; cellular response to X-ray [GO:0071481]; DNA duplex unwinding [GO:0032508]; DNA ligation [GO:0006266]; DNA recombination [GO:0006310]; DNA repair [GO:0006281]; double-strand break repair [GO:0006302]; double-strand break repair via nonhomologous end joining [GO:0006303]; establishment of integrated proviral latency [GO:0075713]; innate immune res…	5'-deoxyribose-5-phosphate lyase activity [GO:0051575]; ATP binding [GO:0005524]; ATP-dependent DNA helicase activity [GO:0004003]; damaged DNA binding [GO:0003684]; DNA binding [GO:0003677]; double-stranded DNA binding [GO:0003690]; poly(A) RNA binding [GO:0044822]; protein C-terminus binding [GO:0008022]; telomeric DNA binding [GO:0042162]; transcription regulatory region DNA binding [GO:004421…				YOR185C	GSP2	P32836				rpl-43	Y48B6A.2
P43297	RD21A_ARATH	reviewed	Cysteine proteinase RD21a (RD21) (EC 3.4.22.-)	RD21A At1g47128 F2G19.31	Arabidopsis thaliana (Mouse-ear cress)	462		Q8TB72	ENSG00000055917	PUM2_HUMAN	positive regulation of gene silencing by miRNA [GO:2000637]; positive regulation of RIG-I signaling pathway [GO:1900246]; regulation of gene silencing by miRNA [GO:0060964]; regulation of translation [GO:0006417]; stress granule assembly [GO:0034063]	mRNA 3'-UTR binding [GO:0003730]; poly(A) RNA binding [GO:0044822]				YMR217W	GUA1	P38625				tag-174	F54D8.2
Q39102	FTSH1_ARATH	reviewed	ATP-dependent zinc metalloprotease FTSH 1, chloroplastic (AtFTSH1) (EC 3.4.24.-)	FTSH1 AAA FTSH At1g50250 F14I3.14	Arabidopsis thaliana (Mouse-ear cress)	716		Q9Y6G3	ENSG00000198015	RM42_HUMAN	mitochondrial translation [GO:0032543]; mitochondrial translational elongation [GO:0070125]; mitochondrial translational initiation [GO:0070124]; mitochondrial translational termination [GO:0070126]; organelle organization [GO:0006996]; translation [GO:0006412]	poly(A) RNA binding [GO:0044822]; structural constituent of ribosome [GO:0003735]				YDR454C	GUK1	P15454				rpl-31	W09C5.6
Q9C6P5	RAVL2_ARATH	reviewed	AP2/ERF and B3 domain-containing transcription factor At1g50680 (RAV1-like ethylene-responsive transcription factor At1g50680)	At1g50680 F17J6.20	Arabidopsis thaliana (Mouse-ear cress)	337		P52597	ENSG00000169813	HNRPF_HUMAN	gene expression [GO:0010467]; mRNA splicing, via spliceosome [GO:0000398]; regulation of RNA splicing [GO:0043484]; RNA processing [GO:0006396]; RNA splicing [GO:0008380]	nucleotide binding [GO:0000166]; poly(A) RNA binding [GO:0044822]; RNA binding [GO:0003723]; single-stranded RNA binding [GO:0003727]				YGL245W	GUS1	P46655				rla-0	F25H2.10
Q9XIF2	Q9XIF2_ARATH	unreviewed	F23H11.8 protein (Putative RNA helicase MTR4) (Putative uncharacterized protein At1g59760)	F23H11.8 At1g59760	Arabidopsis thaliana (Mouse-ear cress)	988		P62917	ENSG00000161016	RL8_HUMAN	cellular protein metabolic process [GO:0044267]; cytoplasmic translation [GO:0002181]; gene expression [GO:0010467]; nuclear-transcribed mRNA catabolic process, nonsense-mediated decay [GO:0000184]; SRP-dependent cotranslational protein targeting to membrane [GO:0006614]; translation [GO:0006412]; translational elongation [GO:0006414]; translational initiation [GO:0006413]; translational terminat…	poly(A) RNA binding [GO:0044822]; RNA binding [GO:0003723]; rRNA binding [GO:0019843]; structural constituent of ribosome [GO:0003735]				YPR008W	HAA1	Q12753				C23G10.2	C23G10.2
Q8H0V6	AB3F_ARATH	reviewed	ABC transporter F family member 3 (ABC transporter ABCF.3) (AtABCF3) (GCN20-type ATP-binding cassette protein GCN3)	ABCF3 GCN3 At1g64550 F1N19.11	Arabidopsis thaliana (Mouse-ear cress)	715		O43809	ENSG00000167005	CPSF5_HUMAN	gene expression [GO:0010467]; mRNA 3'-end processing [GO:0031124]; mRNA polyadenylation [GO:0006378]; mRNA processing [GO:0006397]; mRNA splicing, via spliceosome [GO:0000398]; protein tetramerization [GO:0051262]; RNA splicing [GO:0008380]; termination of RNA polymerase II transcription [GO:0006369]; transcription from RNA polymerase II promoter [GO:0006366]	AU-rich element binding [GO:0017091]; histone deacetylase binding [GO:0042826]; hydrolase activity [GO:0016787]; mRNA binding [GO:0003729]; poly(A) RNA binding [GO:0044822]; protein homodimerization activity [GO:0042803]				YJL165C	HAL5	P38970				sym-2	ZK1067.6
Q8L604	Q8L604_ARATH	unreviewed	Putative uncharacterized protein At1g65230 (Uncharacterized protein)	At1g65230	Arabidopsis thaliana (Mouse-ear cress)	286		Q14498	ENSG00000131051	RBM39_HUMAN	mRNA processing [GO:0006397]; regulation of transcription, DNA-templated [GO:0006355]; RNA processing [GO:0006396]; RNA splicing [GO:0008380]; transcription, DNA-templated [GO:0006351]	nucleotide binding [GO:0000166]; poly(A) RNA binding [GO:0044822]				YMR290C	HAS1	Q03532				rps-17	T08B2.10
Q9SRZ6	ICDHC_ARATH	reviewed	Cytosolic isocitrate dehydrogenase [NADP] (EC 1.1.1.42)	CICDH At1g65930 F12P19.10	Arabidopsis thaliana (Mouse-ear cress)	410		Q92841	ENSG00000100201	DDX17_HUMAN	positive regulation of intracellular estrogen receptor signaling pathway [GO:0033148]; positive regulation of transcription from RNA polymerase II promoter [GO:0045944]; regulation of skeletal muscle cell differentiation [GO:2001014]; RNA processing [GO:0006396]; RNA secondary structure unwinding [GO:0010501]; transcription, DNA-templated [GO:0006351]	ATP binding [GO:0005524]; ATP-dependent RNA helicase activity [GO:0004004]; estrogen receptor binding [GO:0030331]; poly(A) RNA binding [GO:0044822]; RNA binding [GO:0003723]; RNA-dependent ATPase activity [GO:0008186]; RNA helicase activity [GO:0003724]; transcription coactivator activity [GO:0003713]				YDL223C	HBT1	Q07653				H24K24.3	H24K24.3
F4HRS0	F4HRS0_ARATH	unreviewed	HEAT repeat-containing protein	SWEETIE At1g67140	Arabidopsis thaliana (Mouse-ear cress)	2221		P83731	ENSG00000114391	RL24_HUMAN	assembly of large subunit precursor of preribosome [GO:1902626]; cellular protein metabolic process [GO:0044267]; exit from mitosis [GO:0010458]; gene expression [GO:0010467]; mitotic cell cycle checkpoint [GO:0007093]; nuclear-transcribed mRNA catabolic process, nonsense-mediated decay [GO:0000184]; optic nerve development [GO:0021554]; retina development in camera-type eye [GO:0060041]; retinal…	poly(A) RNA binding [GO:0044822]; RNA binding [GO:0003723]; structural constituent of ribosome [GO:0003735]				YJL033W	HCA4	P20448				mel-32	C05D11.11
F4HRS1	F4HRS1_ARATH	unreviewed	HEAT repeat-containing protein	SWEETIE At1g67140	Arabidopsis thaliana (Mouse-ear cress)	2222		Q9BYD6	ENSG00000169288	RM01_HUMAN	mitochondrial translation [GO:0032543]; mitochondrial translational elongation [GO:0070125]; mitochondrial translational initiation [GO:0070124]; mitochondrial translational termination [GO:0070126]; organelle organization [GO:0006996]	poly(A) RNA binding [GO:0044822]; structural constituent of ribosome [GO:0003735]				YLR192C	HCR1	Q05775				tni-4	W03F8.1
F4HRS2	F4HRS2_ARATH	unreviewed	HEAT repeat-containing protein	SWEETIE At1g67140	Arabidopsis thaliana (Mouse-ear cress)	2223		Q9NW13	ENSG00000106344	RBM28_HUMAN	mRNA processing [GO:0006397]; RNA splicing [GO:0008380]	nucleotide binding [GO:0000166]; poly(A) RNA binding [GO:0044822]				YBL032W	HEK2	P38199				R53.4	R53.4
Q8LDL0	HHL1_ARATH	reviewed	Protein HHL1, chloroplastic (Hypersensitive to high light 1)	HHL1 At1g67700 F12A21.30	Arabidopsis thaliana (Mouse-ear cress)	231		A0A087X2G6	ENSG00000048162	A0A087X2G6_HUMAN	ribosomal large subunit biogenesis [GO:0042273]					YBR009C	HHF1	P02309				eif-3.E	B0511.10
Q9C9F5	C3H15_ARATH	reviewed	Zinc finger CCCH domain-containing protein 15 (AtC3H15)	At1g68200 T22E19.17	Arabidopsis thaliana (Mouse-ear cress)	308		Q15032	ENSG00000048991	R3HD1_HUMAN		poly(A) RNA binding [GO:0044822]				YPL116W	HOS3	Q02959				vit-2	C42D8.2a
Q9S7Y7	XYL1_ARATH	reviewed	Alpha-xylosidase 1 (EC 3.2.1.177)	XYL1 AXY3 At1g68560 F24J5.20	Arabidopsis thaliana (Mouse-ear cress)	915		P42694	ENSG00000198265	HELZ_HUMAN		ATP binding [GO:0005524]; helicase activity [GO:0004386]; metal ion binding [GO:0046872]; poly(A) RNA binding [GO:0044822]				YNL004W	HRB1	P38922				rpl-38	C06B8.8
Q9SX33	ALA9_ARATH	reviewed	Putative phospholipid-transporting ATPase 9 (AtALA9) (EC 3.6.3.1) (Aminophospholipid flippase 9)	ALA9 At1g68710 F24J5.6	Arabidopsis thaliana (Mouse-ear cress)	1200		Q96DH6	ENSG00000153944	MSI2H_HUMAN	stem cell development [GO:0048864]	nucleotide binding [GO:0000166]; poly(A) RNA binding [GO:0044822]; poly(U) RNA binding [GO:0008266]				YOR267C	HRK1	Q08732				R11D1.9	R11D1.9
F4I0I3	F4I0I3_ARATH	unreviewed	DNA-directed RNA polymerase (EC 2.7.7.6)	MGP3 At1g68990	Arabidopsis thaliana (Mouse-ear cress)	983		Q8TDN6	ENSG00000113460	BRX1_HUMAN	ribosomal large subunit assembly [GO:0000027]	poly(A) RNA binding [GO:0044822]				YOL123W	HRP1	Q99383				ZK686.3	ZK686.3
P92969	RPOT1_ARATH	reviewed	DNA-directed RNA polymerase 1, mitochondrial (EC 2.7.7.6)	RPOT1 RPOMT At1g68990 T6L1.17	Arabidopsis thaliana (Mouse-ear cress)	976		M0QYS1	ENSG00000142541	M0QYS1_HUMAN	translation [GO:0006412]	structural constituent of ribosome [GO:0003735]				YPL204W	HRR25	P29295				nsf-1	H15N14.2
Q9C793	AGO7_ARATH	reviewed	Protein argonaute 7 (Protein ZIPPY)	AGO7 ZIP At1g69440 F10D13.11	Arabidopsis thaliana (Mouse-ear cress)	990		O95985	ENSG00000100038	TOP3B_HUMAN	chromosome segregation [GO:0007059]; DNA topological change [GO:0006265]	DNA binding [GO:0003677]; DNA topoisomerase activity [GO:0003916]; DNA topoisomerase type I activity [GO:0003917]; poly(A) RNA binding [GO:0044822]				YMR186W	HSC82	P15108				ubq-1	F25B5.4a
Q9C9H6	Q9C9H6_ARATH	unreviewed	Putative disease resistance protein; 69620-67266 (Receptor like protein 11)	F26A9.23 RLP11 At1g71390	Arabidopsis thaliana (Mouse-ear cress)	784		O43143	ENSG00000109606	DHX15_HUMAN	mRNA processing [GO:0006397]; RNA splicing [GO:0008380]	ATP binding [GO:0005524]; ATP-dependent RNA helicase activity [GO:0004004]; double-stranded RNA binding [GO:0003725]; poly(A) RNA binding [GO:0044822]; RNA helicase activity [GO:0003724]				YMR288W	HSH155	P49955				rps-8	F42C5.8
Q9C7H2	Q9C7H2_ARATH	unreviewed	At1g72090/F28P5_4 (Methylthiotransferase) (Putative uncharacterized protein F28P5.4)	F28P5.4 At1g72090	Arabidopsis thaliana (Mouse-ear cress)	601		P47974	ENSG00000152518	TISD_HUMAN	cell proliferation [GO:0008283]; definitive hemopoiesis [GO:0060216]; hemopoiesis [GO:0030097]; mRNA catabolic process [GO:0006402]; negative regulation of stem cell differentiation [GO:2000737]; nuclear-transcribed mRNA catabolic process, deadenylation-dependent decay [GO:0000288]; positive regulation of nuclear-transcribed mRNA catabolic process, deadenylation-dependent decay [GO:1900153]; regu…	AU-rich element binding [GO:0017091]; DNA binding [GO:0003677]; metal ion binding [GO:0046872]; mRNA 3'-UTR AU-rich region binding [GO:0035925]; poly(A) RNA binding [GO:0044822]; transcription factor activity, sequence-specific DNA binding [GO:0003700]				YLL026W	HSP104	P31539				lsm-4	F32A5.7
Q8W117	SMU1_ARATH	reviewed	Suppressor of mec-8 and unc-52 protein homolog 1 (AtSMU-1) (RNA splicing protein SMU1) (WD40 repeat-containing protein SMU1)	SMU1 At1g73720 F25P22.14	Arabidopsis thaliana (Mouse-ear cress)	511		Q07065	ENSG00000136026	CKAP4_HUMAN	cellular protein metabolic process [GO:0044267]	poly(A) RNA binding [GO:0044822]				YFL014W	HSP12	P22943				rpia-1	B0280.3
Q0WPN0	DI32L_ARATH	reviewed	Inactive exonuclease DIS3L2 (DIS3-like exonuclease 2) (Protein SUPPRESSOR OF VARICOSE)	SOV DIS3L2 At1g77680 T32E8.1 T5M16	Arabidopsis thaliana (Mouse-ear cress)	1055		Q9H501	ENSG00000089048	ESF1_HUMAN	regulation of transcription, DNA-templated [GO:0006355]; transcription, DNA-templated [GO:0006351]	poly(A) RNA binding [GO:0044822]				YLR259C	HSP60	P19882				Y119C1B.4	Y119C1B.4
F4IF36	F4IF36_ARATH	unreviewed	RING/FYVE/PHD zinc finger domain-containing protein	EMB1135 At1g79350	Arabidopsis thaliana (Mouse-ear cress)	1295		Q92667	ENSG00000121057	AKAP1_HUMAN	blood coagulation [GO:0007596]; cellular response to cAMP [GO:0071320]; cellular response to peptide hormone stimulus [GO:0071375]; negative regulation of cardiac muscle hypertrophy [GO:0010614]; negative regulation of NFAT protein import into nucleus [GO:0051534]; negative regulation of protein dephosphorylation [GO:0035308]	poly(A) RNA binding [GO:0044822]; protein kinase A regulatory subunit binding [GO:0034237]; RNA binding [GO:0003723]				YDR225W	HTA1	P04911				eef-1G	F17C11.9a
O64516	O64516_ARATH	unreviewed	YUP8H12R.3 protein	YUP8H12R.3 At1g79350	Arabidopsis thaliana (Mouse-ear cress)	1257		B5MCG9	ENSG00000179912	B5MCG9_HUMAN		nucleic acid binding [GO:0003676]				YDR224C	HTB1	P02293				lbp-7	T22G5.2
Q9M8M5	ERF84_ARATH	reviewed	Ethylene-responsive transcription factor ERF084	ERF084 At1g80580 T21F11.9	Arabidopsis thaliana (Mouse-ear cress)	256		Q71RC2	ENSG00000161813	LARP4_HUMAN	cytoskeleton organization [GO:0007010]; regulation of cell morphogenesis [GO:0022604]	poly(A) RNA binding [GO:0044822]				YPR033C	HTS1	P07263				C25A1.6	C25A1.6
F4IV99	CHR5_ARATH	reviewed	Protein CHROMATIN REMODELING 5 (AtCHR5) (EC 3.6.4.-)	CHR5 At2g13370	Arabidopsis thaliana (Mouse-ear cress)	1724		E7ERS3	ENSG00000158545	E7ERS3_HUMAN						YOL012C	HTZ1	Q12692				fzo-1	ZK1248.14
F4IFF3	MCM9_ARATH	reviewed	Probable DNA helicase MCM9 (EC 3.6.4.12) (Minichromosome maintenance 9) (AtMCM9)	MCM9 At2g14050 F9B22	Arabidopsis thaliana (Mouse-ear cress)	646		Q5QJE6	ENSG00000067334	TDIF2_HUMAN	regulation of transcription, DNA-templated [GO:0006355]; transcription, DNA-templated [GO:0006351]	poly(A) RNA binding [GO:0044822]				YFR053C	HXK1	P04806				dpy-18	Y47D3B.10
Q39211	NRPB3_ARATH	reviewed	DNA-directed RNA polymerases II, IV and V subunit 3 (DNA-directed RNA polymerase II 36 kDa polypeptide A) (DNA-directed RNA polymerase II subunit RPB3-A) (RNA polymerase II subunit 3-A) (RNA polymerase II subunit B3-A)	NRPB3 NRPD3 NRPE3A RPB36A At2g15430 F26H6.5	Arabidopsis thaliana (Mouse-ear cress)	319		E9PM49	ENSG00000149806	E9PM49_HUMAN	translation [GO:0006412]	structural constituent of ribosome [GO:0003735]				YGL253W	HXK2	P04807				cyc-2.1	E04A4.7
F4INI6	F4INI6_ARATH	unreviewed	Ribonuclease II family protein	EMB2763 At2g17510	Arabidopsis thaliana (Mouse-ear cress)	1012		Q96EY7	ENSG00000132300	PTCD3_HUMAN	mitochondrial translation [GO:0032543]; mitochondrial translational elongation [GO:0070125]; mitochondrial translational initiation [GO:0070124]; mitochondrial translational termination [GO:0070126]; organelle organization [GO:0006996]; regulation of translation [GO:0006417]	poly(A) RNA binding [GO:0044822]; ribosomal small subunit binding [GO:0043024]; rRNA binding [GO:0019843]				YDR343C	HXT6	P39003				mec-7	ZK154.3
Q9SHL7	Q9SHL7_ARATH	unreviewed	At2g17510/MJB20.7 (Putative mitotic control protein dis3) (Ribonuclease II family protein)	EMB2763 At2g17510	Arabidopsis thaliana (Mouse-ear cress)	933		P60842	ENSG00000161960	IF4A1_HUMAN	cellular protein metabolic process [GO:0044267]; cytokine-mediated signaling pathway [GO:0019221]; gene expression [GO:0010467]; nuclear-transcribed mRNA catabolic process, deadenylation-dependent decay [GO:0000288]; nuclear-transcribed mRNA poly(A) tail shortening [GO:0000289]; organ regeneration [GO:0031100]; regulation of gene expression [GO:0010468]; regulation of translational initiation [GO…	ATP binding [GO:0005524]; ATP-dependent RNA helicase activity [GO:0004004]; double-stranded RNA binding [GO:0003725]; helicase activity [GO:0004386]; mRNA binding [GO:0003729]; poly(A) RNA binding [GO:0044822]; RNA cap binding [GO:0000339]; translation factor activity, RNA binding [GO:0008135]; translation initiation factor activity [GO:0003743]				YEL034W	HYP2	P23301				rpl-35	ZK652.4
Q8GSA7	CMTA3_ARATH	reviewed	Calmodulin-binding transcription activator 3 (Ethylene-induced calmodulin-binding protein 1) (EICBP1) (Ethylene-induced calmodulin-binding protein a) (EICBP.a) (Signal-responsive protein 1)	CMTA3 SR1 At2g22300 T26C19.4	Arabidopsis thaliana (Mouse-ear cress)	1032		Q9BX46	ENSG00000112183	RBM24_HUMAN	cell differentiation [GO:0030154]; regulation of mRNA stability [GO:0043488]; regulation of myotube differentiation [GO:0010830]	mRNA 3'-UTR binding [GO:0003730]; nucleotide binding [GO:0000166]				YIR037W	HYR1	P40581				rars-1	F26F4.10
O82762	O82762_ARATH	unreviewed	F17H15.1/F17H15.1 (KH domain-containing protein) (Putative uncharacterized protein At2g25970)	At2g25970	Arabidopsis thaliana (Mouse-ear cress)	632		Q9Y4C8	ENSG00000122965	RBM19_HUMAN	multicellular organismal development [GO:0007275]; positive regulation of embryonic development [GO:0040019]	nucleotide binding [GO:0000166]; poly(A) RNA binding [GO:0044822]				YLR384C	IKI3	Q06706				rpl-33	F10E7.7
O80988	GCSP2_ARATH	reviewed	Glycine dehydrogenase (decarboxylating) 2, mitochondrial (EC 1.4.4.2) (Glycine cleavage system P protein 2) (Glycine decarboxylase 2) (Glycine decarboxylase P-protein 2) (AtGLDP2) (Glycine dehydrogenase (aminomethyl-transferring) 2)	GLDP2 GDCSP GDP2 At2g26080 T19L18.11	Arabidopsis thaliana (Mouse-ear cress)	1044		Q96QR8	ENSG00000146676	PURB_HUMAN	cell differentiation [GO:0030154]; cell proliferation [GO:0008283]; regulation of myeloid cell differentiation [GO:0045637]; transcription, DNA-templated [GO:0006351]	mRNA binding [GO:0003729]; poly(A) RNA binding [GO:0044822]; RNA polymerase II regulatory region sequence-specific DNA binding [GO:0000977]; single-stranded DNA binding [GO:0003697]; transcriptional repressor activity, RNA polymerase II transcription regulatory region sequence-specific binding [GO:0001227]; transcription factor binding [GO:0008134]				YBL076C	ILS1	P09436				cth-2	ZK1127.10
Q8LBW3	LBD12_ARATH	reviewed	LOB domain-containing protein 12 (ASYMMETRIC LEAVES 2-like protein 5) (AS2-like protein 5)	LBD12 ASL5 At2g30130 T27E13.13	Arabidopsis thaliana (Mouse-ear cress)	193		F6VRR5	ENSG00000100227	F6VRR5_HUMAN		nucleic acid binding [GO:0003676]; nucleotide binding [GO:0000166]				YML113W	IMD2	P13483				daf-21	C47E8.5
Q9C5X4	ATX1_ARATH	reviewed	Histone-lysine N-methyltransferase ATX1 (EC 2.1.1.43) (Protein SET DOMAIN GROUP 27) (Trithorax-homolog protein 1) (TRX-homolog protein 1)	ATX1 SDG27 SET27 TRX1 At2g31650 T9H9.17	Arabidopsis thaliana (Mouse-ear cress)	1062		O75179	ENSG00000132466	ANR17_HUMAN	blood vessel maturation [GO:0001955]; defense response to bacterium [GO:0042742]; innate immune response [GO:0045087]; negative regulation of smooth muscle cell differentiation [GO:0051151]; positive regulation of cell cycle [GO:0045787]; positive regulation of G1/S transition of mitotic cell cycle [GO:1900087]; positive regulation of I-kappaB kinase/NF-kappaB signaling [GO:0043123]; positive reg…	chromatin binding [GO:0003682]; poly(A) RNA binding [GO:0044822]				YHR216W	IMD2					pah-1	K08F8.4
O48771	AGO6_ARATH	reviewed	Protein argonaute 6	AGO6 At2g32940 T21L14.12	Arabidopsis thaliana (Mouse-ear cress)	878		Q86U38	ENSG00000196943	NOP9_HUMAN		poly(A) RNA binding [GO:0044822]				YPL119C	IMD3	P24784				W07G4.4	W07G4.4
Q8LL04	CPL3_ARATH	reviewed	RNA polymerase II C-terminal domain phosphatase-like 3 (FCP-like 3) (EC 3.1.3.16) (Carboxyl-terminal phosphatase-like 3) (AtCPL3) (CTD phosphatase-like 3)	CPL3 At2g33540 F4P9.31	Arabidopsis thaliana (Mouse-ear cress)	1241		P25398	ENSG00000112306	RS12_HUMAN	cellular protein metabolic process [GO:0044267]; gene expression [GO:0010467]; nuclear-transcribed mRNA catabolic process, nonsense-mediated decay [GO:0000184]; SRP-dependent cotranslational protein targeting to membrane [GO:0006614]; translation [GO:0006412]; translational elongation [GO:0006414]; translational initiation [GO:0006413]; translational termination [GO:0006415]; viral life cycle [GO…	poly(A) RNA binding [GO:0044822]; structural constituent of ribosome [GO:0003735]				YLR432W	IMD3					rps-16	T01C3.6
P93014	RR5_ARATH	reviewed	30S ribosomal protein S5, chloroplastic	rps5 At2g33800 T1B8.10	Arabidopsis thaliana (Mouse-ear cress)	303		A0A0A6YY96	ENSG00000136381	A0A0A6YY96_HUMAN	cellular iron ion homeostasis [GO:0006879]; erythrocyte homeostasis [GO:0034101]; intestinal absorption [GO:0050892]; iron ion transport [GO:0006826]; osteoclast differentiation [GO:0030316]; post-embryonic development [GO:0009791]; protoporphyrinogen IX biosynthetic process [GO:0006782]	iron-responsive element binding [GO:0030350]; translation repressor activity [GO:0030371]				YDL031W	IMD4	Q12389				rpl-20	E04A4.8
O64767	O64767_ARATH	unreviewed	AICARFT/IMPCHase bienzyme family protein (Putative phosphoribosylaminoimidazolecarboxamide formyltransferase)	At2g35040	Arabidopsis thaliana (Mouse-ear cress)	545		Q15637	ENSG00000168066	SF01_HUMAN	mRNA 3'-splice site recognition [GO:0000389]; mRNA splicing, via spliceosome [GO:0000398]; negative regulation of nucleic acid-templated transcription [GO:1903507]; negative regulation of smooth muscle cell proliferation [GO:0048662]; regulation of transcription, DNA-templated [GO:0006355]; spliceosomal complex assembly [GO:0000245]; transcription, DNA-templated [GO:0006351]	identical protein binding [GO:0042802]; poly(A) RNA binding [GO:0044822]; RNA binding [GO:0003723]; transcription corepressor activity [GO:0003714]; zinc ion binding [GO:0008270]				YML056C	IMD4					iff-2	F54C9.1
Q8RWT5	Q8RWT5_ARATH	unreviewed	AICARFT/IMPCHase bienzyme family protein (Putative phosphoribosylaminoimidazolecarboxamide formyltransferase)	At2g35040	Arabidopsis thaliana (Mouse-ear cress)	596		Q8TED0	ENSG00000164338	UTP15_HUMAN	maturation of SSU-rRNA from tricistronic rRNA transcript (SSU-rRNA, 5.8S rRNA, LSU-rRNA) [GO:0000462]; positive regulation of transcription from RNA polymerase I promoter [GO:0045943]	poly(A) RNA binding [GO:0044822]; snoRNA binding [GO:0030515]				YLR309C	IMH1	Q06704				rpl-1	Y71F9AL.13a
P25855	GCSH1_ARATH	reviewed	Glycine cleavage system H protein 1, mitochondrial	GDH1 GCDH GDCH GDCSH At2g35370 T32F12.25	Arabidopsis thaliana (Mouse-ear cress)	165		Q92665	ENSG00000102738	RT31_HUMAN	mitochondrial translation [GO:0032543]; mitochondrial translational elongation [GO:0070125]; mitochondrial translational initiation [GO:0070124]; mitochondrial translational termination [GO:0070126]; organelle organization [GO:0006996]	poly(A) RNA binding [GO:0044822]; protein domain specific binding [GO:0019904]; structural constituent of ribosome [GO:0003735]				YNL075W	IMP4	P53941				unc-15	F07A5.7a
Q8RWG0	Q8RWG0_ARATH	unreviewed	Acyl-CoA N-acyltransferase with RING/FYVE/PHD-type zinc finger domain-containing protein (At2g36720) (Putative PHD-type zinc finger protein)	At2g36720	Arabidopsis thaliana (Mouse-ear cress)	1007		Q9BQG0	ENSG00000132382	MBB1A_HUMAN	cellular response to glucose starvation [GO:0042149]; circadian regulation of gene expression [GO:0032922]; intrinsic apoptotic signaling pathway by p53 class mediator [GO:0072332]; negative regulation of transcription, DNA-templated [GO:0045892]; nucleocytoplasmic transport [GO:0006913]; osteoblast differentiation [GO:0001649]; positive regulation of anoikis [GO:2000210]; positive regulation of …	core promoter binding [GO:0001047]; DNA-directed DNA polymerase activity [GO:0003887]; poly(A) RNA binding [GO:0044822]; sequence-specific DNA binding [GO:0043565]; transcription corepressor activity [GO:0003714]; transcription factor binding [GO:0008134]				YIL002C	INP51	P40559				cpsf-1	Y76B12C.7
Q8L960	Q8L960_ARATH	unreviewed	Pseudouridine synthase family protein (Putative uncharacterized protein At2g39140)	SVR1 At2g39140	Arabidopsis thaliana (Mouse-ear cress)	410		Q9C0B0	ENSG00000132478	UNK_HUMAN	cell morphogenesis involved in neuron differentiation [GO:0048667]; negative regulation of cytoplasmic translation [GO:2000766]; neuron migration [GO:0001764]	mRNA CDS binding [GO:1990715]; poly(A) RNA binding [GO:0044822]; zinc ion binding [GO:0008270]				YKR019C	IRS4	P36115				Y39A1A.14	Y39A1A.14
F4IJ31	F4IJ31_ARATH	unreviewed	WW domain-containing protein	At2g41020	Arabidopsis thaliana (Mouse-ear cress)	382		Q9H6F5	ENSG00000110104	CCD86_HUMAN	viral process [GO:0016032]	poly(A) RNA binding [GO:0044822]				YPR106W	ISR1	Q06098				K04G7.11	K04G7.11
Q67ZZ1	Q67ZZ1_ARATH	unreviewed	Putative uncharacterized protein At2g41020 (WW domain-containing protein)	At2g41020	Arabidopsis thaliana (Mouse-ear cress)	463		A0A0C4DGZ1	ENSG00000144161	A0A0C4DGZ1_HUMAN		metal ion binding [GO:0046872]				YJR091C	JSN1	P47135				rpl-17	Y48G8AL.8
O22212	PRP4L_ARATH	reviewed	U4/U6 small nuclear ribonucleoprotein PRP4-like protein (Protein EMBRYO DEFECTIVE 2776)	EMB2776 At2g41500 T26J13.9 T32G6.2	Arabidopsis thaliana (Mouse-ear cress)	554		Q5JTH9	ENSG00000052749	RRP12_HUMAN		poly(A) RNA binding [GO:0044822]				YBR017C	KAP104	P38217				F10F2.2	F10F2.2
P93758	P93758_ARATH	unreviewed	Putative DNA binding protein (Remorin-like protein)	At2g41870	Arabidopsis thaliana (Mouse-ear cress)	274		Q9Y3D9	ENSG00000181610	RT23_HUMAN	mitochondrial translation [GO:0032543]; mitochondrial translational elongation [GO:0070125]; mitochondrial translational initiation [GO:0070124]; mitochondrial translational termination [GO:0070126]; organelle organization [GO:0006996]	poly(A) RNA binding [GO:0044822]; structural constituent of ribosome [GO:0003735]				YER110C	KAP123	P40069				pfn-2	F35C8.6
F4IN39	F4IN39_ARATH	unreviewed	Uncharacterized protein	At2g42510	Arabidopsis thaliana (Mouse-ear cress)	653		Q9H0L4	ENSG00000177613	CSTFT_HUMAN	pre-mRNA cleavage required for polyadenylation [GO:0098789]	mRNA binding [GO:0003729]; nucleotide binding [GO:0000166]; poly(A) RNA binding [GO:0044822]				YHR158C	KEL1	P38853				ZK795.3	ZK795.3
F4IN40	F4IN40_ARATH	unreviewed	Uncharacterized protein	At2g42510	Arabidopsis thaliana (Mouse-ear cress)	532		Q9NXG2	ENSG00000066654	THUM1_HUMAN		poly(A) RNA binding [GO:0044822]				YLR096W	KIN2	P13186				mtss-1	PAR2.1
F4IN41	F4IN41_ARATH	unreviewed	Uncharacterized protein	At2g42510	Arabidopsis thaliana (Mouse-ear cress)	443		P62857	ENSG00000233927	RS28_HUMAN	cellular protein metabolic process [GO:0044267]; gene expression [GO:0010467]; nuclear-transcribed mRNA catabolic process, nonsense-mediated decay [GO:0000184]; ribosomal small subunit biogenesis [GO:0042274]; ribosome biogenesis [GO:0042254]; rRNA processing [GO:0006364]; SRP-dependent cotranslational protein targeting to membrane [GO:0006614]; translation [GO:0006412]; translational elongation …	poly(A) RNA binding [GO:0044822]; structural constituent of ribosome [GO:0003735]				YGL216W	KIP3	P53086				kin-2	R07E4.6
Q8S8D1	Q8S8D1_ARATH	unreviewed	Putative uncharacterized protein At2g42510	At2g42510	Arabidopsis thaliana (Mouse-ear cress)	646		E9PB61	ENSG00000183684	E9PB61_HUMAN		nucleic acid binding [GO:0003676]; nucleotide binding [GO:0000166]				YNL308C	KRI1	P42846				C06G3.9	C06G3.9
Q0WWY5	Q0WWY5_ARATH	unreviewed	50S ribosomal protein L3 (At2g43030)	At2g43030	Arabidopsis thaliana (Mouse-ear cress)	271		Q5U5Q3	ENSG00000176624	MEX3C_HUMAN	chondrocyte hypertrophy [GO:0003415]; energy homeostasis [GO:0097009]; mitophagy in response to mitochondrial depolarization [GO:0098779]; regulation of fat cell differentiation [GO:0045598]	ligase activity [GO:0016874]; poly(A) RNA binding [GO:0044822]; zinc ion binding [GO:0008270]				YDR037W	KRS1	P15180				rpl-22	C27A2.2
Q9SKX4	RK3A_ARATH	reviewed	50S ribosomal protein L3-1, chloroplastic	RPL3A At2g43030 MFL8.11	Arabidopsis thaliana (Mouse-ear cress)	271		Q09666	ENSG00000124942	AHNK_HUMAN	protein oligomerization [GO:0051259]; regulation of RNA splicing [GO:0043484]; regulation of voltage-gated calcium channel activity [GO:1901385]	poly(A) RNA binding [GO:0044822]; S100 protein binding [GO:0044548]; structural molecule activity conferring elasticity [GO:0097493]				YHR082C	KSP1	P38691				rpl-25.1	F55D10.2
Q8RWQ1	Q8RWQ1_ARATH	unreviewed	At2g44720/F16B22.21 (RNA recognition motif-containing protein)	At2g44710	Arabidopsis thaliana (Mouse-ear cress)	809		Q00839	ENSG00000153187	HNRPU_HUMAN	circadian regulation of gene expression [GO:0032922]; CRD-mediated mRNA stabilization [GO:0070934]; gene expression [GO:0010467]; mRNA splicing, via spliceosome [GO:0000398]; negative regulation of telomere maintenance via telomerase [GO:0032211]; osteoblast differentiation [GO:0001649]; RNA processing [GO:0006396]; RNA splicing [GO:0008380]	ATP binding [GO:0005524]; core promoter binding [GO:0001047]; DNA binding [GO:0003677]; poly(A) RNA binding [GO:0044822]; RNA binding [GO:0003723]; telomerase RNA binding [GO:0070034]				YNL239W	LAP3	Q01532				rpl-7	F53G12.10
Q9SS95	Q9SS95_ARATH	unreviewed	F4P13.14 protein (NAC domain containing protein 44)	F4P13.14 NAC044 At3g01600	Arabidopsis thaliana (Mouse-ear cress)	370		G8JLB6	ENSG00000169045	G8JLB6_HUMAN		nucleic acid binding [GO:0003676]; nucleotide binding [GO:0000166]				YLR260W	LCB5	Q06147				vha-9	ZK970.4
Q9M8Z5	NSN1_ARATH	reviewed	Guanine nucleotide-binding protein-like NSN1 (Nucleolar GTP-binding protein NSN1) (DAR GTPase 4) (Protein nucleostemin-like 1)	NSN1 DGP4 At3g07050 F17A9.21	Arabidopsis thaliana (Mouse-ear cress)	582		Q9NYY8	ENSG00000118246	FAKD2_HUMAN	cellular respiration [GO:0045333]; mitochondrial large ribosomal subunit assembly [GO:1902775]	poly(A) RNA binding [GO:0044822]; protein kinase activity [GO:0004672]; rRNA binding [GO:0019843]				YGL009C	LEU1	P07264				T25B9.9	T25B9.9
Q9SFB3	Q9SFB3_ARATH	unreviewed	F17A17.35 protein (Putative uncharacterized protein At3g08010) (RNA binding protein)	F17A17.35 ATAB2 At3g08010	Arabidopsis thaliana (Mouse-ear cress)	374		Q5T6F2	ENSG00000137073	UBAP2_HUMAN		poly(A) RNA binding [GO:0044822]				YPL055C	LGE1	Q02796				math-33	H19N07.2
Q94AA3	Q94AA3_ARATH	unreviewed	AT3g09210/F3L24_8 (Plastid transcriptionally active 13)	PTAC13 At3g09210	Arabidopsis thaliana (Mouse-ear cress)	333		P82673	ENSG00000061794	RT35_HUMAN	DNA damage response, detection of DNA damage [GO:0042769]; mitochondrial translation [GO:0032543]; mitochondrial translational elongation [GO:0070125]; mitochondrial translational initiation [GO:0070124]; mitochondrial translational termination [GO:0070126]; organelle organization [GO:0006996]	poly(A) RNA binding [GO:0044822]; structural constituent of ribosome [GO:0003735]				YDL051W	LHP1	P33399				tut-1	F29C4.6
Q9CAF4	NUP1_ARATH	reviewed	Nuclear pore complex protein NUP1 (Nuclear pore complex protein NUP136) (Nucleoporin 1) (Nucleoporin 136)	NUP1 NUP136 At3g10650 F13M14.6 F18K10.27	Arabidopsis thaliana (Mouse-ear cress)	1309		A0A0A6YYC3	ENSG00000146963	A0A0A6YYC3_HUMAN	mRNA splice site selection [GO:0006376]	mRNA binding [GO:0003729]				YFR024C-A	LSB3	P43603				toe-1	ZK430.1
B9DGC9	B9DGC9_ARATH	unreviewed	AT3G13550 protein (Constitutive photomorphogenesis protein 10)	FUS9 At3g13550	Arabidopsis thaliana (Mouse-ear cress)	170		Q00577	ENSG00000185129	PURA_HUMAN	cell differentiation [GO:0030154]; DNA replication initiation [GO:0006270]; DNA unwinding involved in DNA replication [GO:0006268]; negative regulation of transcription, DNA-templated [GO:0045892]; nervous system development [GO:0007399]; positive regulation of cell proliferation [GO:0008284]; regulation of transcription from RNA polymerase II promoter [GO:0006357]; transcription, DNA-templated […	double-stranded telomeric DNA binding [GO:0003691]; poly(A) RNA binding [GO:0044822]; purine-rich negative regulatory element binding [GO:0032422]; single-stranded DNA binding [GO:0003697]; transcription factor activity, RNA polymerase II distal enhancer sequence-specific binding [GO:0003705]; transcription factor binding [GO:0008134]; translation repressor activity, nucleic acid binding [GO:0000…				YGL099W	LSG1	P53145				msp-76	ZK1251.6
Q0WNL1	Q0WNL1_ARATH	unreviewed	Ubiquitin-conjugating enzyme COP10	At3g13550	Arabidopsis thaliana (Mouse-ear cress)	182		P62753	ENSG00000137154	RS6_HUMAN	activation-induced cell death of T cells [GO:0006924]; cellular protein metabolic process [GO:0044267]; erythrocyte development [GO:0048821]; G1/S transition of mitotic cell cycle [GO:0000082]; gastrulation [GO:0007369]; gene expression [GO:0010467]; glucose homeostasis [GO:0042593]; insulin receptor signaling pathway [GO:0008286]; mitotic cell cycle checkpoint [GO:0007093]; mitotic nuclear divis…	poly(A) RNA binding [GO:0044822]; protein kinase binding [GO:0019901]; structural constituent of ribosome [GO:0003735]				YHR121W	LSM12	P38828				sams-4	C06E7.3
Q9LJD7	COP10_ARATH	reviewed	Constitutive photomorphogenesis protein 10	COP10 At3g13550 MRP15.21	Arabidopsis thaliana (Mouse-ear cress)	182		Q8ND56	ENSG00000257103	LS14A_HUMAN	cytoplasmic mRNA processing body assembly [GO:0033962]; multicellular organismal development [GO:0007275]; positive regulation of type I interferon-mediated signaling pathway [GO:0060340]; regulation of translation [GO:0006417]; RIG-I signaling pathway [GO:0039529]	double-stranded DNA binding [GO:0003690]; double-stranded RNA binding [GO:0003725]; poly(A) RNA binding [GO:0044822]; single-stranded RNA binding [GO:0003727]				YBL026W	LSM2	P38203				K06H7.3	K06H7.3
A8MRZ7	A8MRZ7_ARATH	unreviewed	Translational initiation factor 4A-1	EIF4A1 At3g13920	Arabidopsis thaliana (Mouse-ear cress)	402		Q7L0Y3	ENSG00000174173	MRRP1_HUMAN	mitochondrial RNA 5'-end processing [GO:0000964]; tRNA processing [GO:0008033]	methyltransferase activity [GO:0008168]; poly(A) RNA binding [GO:0044822]				YLR438C-A	LSM3	P57743				C08B6.8	C08B6.8
F4JEL4	F4JEL4_ARATH	unreviewed	Translational initiation factor 4A-1	EIF4A1 At3g13920	Arabidopsis thaliana (Mouse-ear cress)	415		P06748	ENSG00000181163	NPM_HUMAN	cell aging [GO:0007569]; CENP-A containing nucleosome assembly [GO:0034080]; centrosome cycle [GO:0007098]; DNA repair [GO:0006281]; intracellular protein transport [GO:0006886]; negative regulation of apoptotic process [GO:0043066]; negative regulation of cell proliferation [GO:0008285]; negative regulation of centrosome duplication [GO:0010826]; negative regulation of cyclin-dependent protein k…	histone binding [GO:0042393]; NF-kappaB binding [GO:0051059]; poly(A) RNA binding [GO:0044822]; protein heterodimerization activity [GO:0046982]; protein homodimerization activity [GO:0042803]; protein kinase binding [GO:0019901]; protein kinase inhibitor activity [GO:0004860]; ribosomal large subunit binding [GO:0043023]; ribosomal small subunit binding [GO:0043024]; RNA binding [GO:0003723]; Ta…				YER112W	LSM4	P40070				phy-2	F35G2.4
F4JEL5	F4JEL5_ARATH	unreviewed	Translational initiation factor 4A-1	EIF4A1 At3g13920	Arabidopsis thaliana (Mouse-ear cress)	407		Q9BVJ6	ENSG00000156697	UT14A_HUMAN	rRNA processing [GO:0006364]	poly(A) RNA binding [GO:0044822]				YER146W	LSM5	P40089				T20B12.7	T20B12.7
P41376	IF4A1_ARATH	reviewed	Eukaryotic initiation factor 4A-1 (eIF-4A-1) (EC 3.6.4.13) (ATP-dependent RNA helicase eIF4A-1) (DEAD-box ATP-dependent RNA helicase 4)	TIF4A-1 RH4 At3g13920 MDC16.4	Arabidopsis thaliana (Mouse-ear cress)	412		P62851	ENSG00000118181	RS25_HUMAN	cellular protein metabolic process [GO:0044267]; gene expression [GO:0010467]; nuclear-transcribed mRNA catabolic process, nonsense-mediated decay [GO:0000184]; SRP-dependent cotranslational protein targeting to membrane [GO:0006614]; translation [GO:0006412]; translational elongation [GO:0006414]; translational initiation [GO:0006413]; translational termination [GO:0006415]; viral life cycle [GO…	poly(A) RNA binding [GO:0044822]; RNA binding [GO:0003723]				YNL147W	LSM7	P53905				C56G2.3	C56G2.3
Q9S758	SPL5_ARATH	reviewed	Squamosa promoter-binding-like protein 5	SPL5 At3g15270 K7L4.7	Arabidopsis thaliana (Mouse-ear cress)	181		P49588	ENSG00000090861	SYAC_HUMAN	alanyl-tRNA aminoacylation [GO:0006419]; cerebellar Purkinje cell layer development [GO:0021680]; endoplasmic reticulum unfolded protein response [GO:0030968]; gene expression [GO:0010467]; hair follicle development [GO:0001942]; negative regulation of neuron apoptotic process [GO:0043524]; neuromuscular process controlling balance [GO:0050885]; protein folding [GO:0006457]; response to amino aci…	alanine-tRNA ligase activity [GO:0004813]; amino acid binding [GO:0016597]; aminoacyl-tRNA editing activity [GO:0002161]; ATP binding [GO:0005524]; metal ion binding [GO:0046872]; tRNA binding [GO:0000049]				YJR022W	LSM8	P47093				asp-3	H22K11.1
A8MPR6	A8MPR6_ARATH	unreviewed	Uncharacterized protein	ECT6 At3g17330	Arabidopsis thaliana (Mouse-ear cress)	493		P17844	ENSG00000108654	DDX5_HUMAN	cell growth [GO:0016049]; circadian rhythm [GO:0007623]; intrinsic apoptotic signaling pathway by p53 class mediator [GO:0072332]; in utero embryonic development [GO:0001701]; mRNA splicing, via spliceosome [GO:0000398]; mRNA transcription [GO:0009299]; negative regulation of transcription from RNA polymerase II promoter [GO:0000122]; positive regulation of DNA damage response, signal transductio…	androgen receptor binding [GO:0050681]; ATP binding [GO:0005524]; ATP-dependent RNA helicase activity [GO:0004004]; estrogen receptor binding [GO:0030331]; poly(A) RNA binding [GO:0044822]; pre-mRNA binding [GO:0036002]; RNA helicase activity [GO:0003724]; transcription coactivator activity [GO:0003713]				YPL004C	LSP1	Q12230				F23B12.7	F23B12.7
Q1JPL5	Q1JPL5_ARATH	unreviewed	At3g17330 (Uncharacterized protein)	ECT6 At3g17330	Arabidopsis thaliana (Mouse-ear cress)	595		Q96PU8	ENSG00000112531	QKI_HUMAN	3'-UTR-mediated mRNA destabilization [GO:0061158]; long-chain fatty acid biosynthetic process [GO:0042759]; mRNA processing [GO:0006397]; mRNA transport [GO:0051028]; muscle cell differentiation [GO:0042692]; myelination [GO:0042552]; positive regulation of gene expression [GO:0010628]; RNA splicing [GO:0008380]; spermatid development [GO:0007286]; vasculogenesis [GO:0001570]	mRNA binding [GO:0003729]; poly(A) RNA binding [GO:0044822]				YER142C	MAG1	P22134				rpl-24.2	C03D6.8
Q9LV32	RPD2B_ARATH	reviewed	DNA-directed RNA polymerase D subunit 2b (AtNRPD2b) (Nuclear RNA polymerase D 2b) (EC 2.7.7.6) (RNA polymerase IV subunit 2b) (POL IV 2b)	NRPD2b RPD2b At3g18090 MRC8.7	Arabidopsis thaliana (Mouse-ear cress)	1119		P46778	ENSG00000122026	RL21_HUMAN	cellular protein metabolic process [GO:0044267]; gene expression [GO:0010467]; nuclear-transcribed mRNA catabolic process, nonsense-mediated decay [GO:0000184]; SRP-dependent cotranslational protein targeting to membrane [GO:0006614]; translation [GO:0006412]; translational elongation [GO:0006414]; translational initiation [GO:0006413]; translational termination [GO:0006415]; viral life cycle [GO…	poly(A) RNA binding [GO:0044822]; RNA binding [GO:0003723]; structural constituent of ribosome [GO:0003735]				YLR427W	MAG2	Q06436				C28H8.11	C28H8.11a
Q9LHN2	Q9LHN2_ARATH	unreviewed	At3g18870 (Genomic DNA, chromosome 3, P1 clone: MCB22) (Mitochondrial transcription termination factor family protein)	At3g18870	Arabidopsis thaliana (Mouse-ear cress)	274		Q9NZB2	ENSG00000048828	F120A_HUMAN		poly(A) RNA binding [GO:0044822]				YKL021C	MAK11	P20484				mrpl-41	B0432.3
F4JCC1	PR35B_ARATH	reviewed	Pre-mRNA-processing protein 40B (Mediator of RNA polymerase II transcription subunit 35b)	PRP40B MED35_2 MED35B At3g19670 MMB12.15	Arabidopsis thaliana (Mouse-ear cress)	992		O75152	ENSG00000058673	ZC11A_HUMAN	poly(A)+ mRNA export from nucleus [GO:0016973]	metal ion binding [GO:0046872]; poly(A) RNA binding [GO:0044822]				YDR060W	MAK21	Q12176				skp-1	T27F2.1
F4JDI6	F4JDI6_ARATH	unreviewed	Kinesin-like protein	At3g20150	Arabidopsis thaliana (Mouse-ear cress)	1114		Q9P2N5	ENSG00000091009	RBM27_HUMAN	mRNA processing [GO:0006397]	metal ion binding [GO:0046872]; nucleotide binding [GO:0000166]; poly(A) RNA binding [GO:0044822]				YBL091C	MAP2	P38174				rpl-16	M01F1.2
Q9LJY3	Q9LJY3_ARATH	unreviewed	Kinesin-like protein	At3g20150	Arabidopsis thaliana (Mouse-ear cress)	1103		Q8N163	ENSG00000158941	CCAR2_HUMAN	cell cycle [GO:0007049]; cellular response to DNA damage stimulus [GO:0006974]; cellular response to heat [GO:0034605]; mitochondrial fragmentation involved in apoptotic process [GO:0043653]; mRNA processing [GO:0006397]; negative regulation of catalytic activity [GO:0043086]; negative regulation of cell growth [GO:0030308]; negative regulation of intrinsic apoptotic signaling pathway in response…	enzyme binding [GO:0019899]; enzyme inhibitor activity [GO:0004857]; poly(A) RNA binding [GO:0044822]; RNA polymerase II core binding [GO:0000993]				YOR298C-A	MBF1	O14467				ZK370.4	ZK370.4
Q9LDE4	ERF83_ARATH	reviewed	Ethylene-responsive transcription factor 7 (AtERF7) (Ethylene-responsive element-binding factor 7) (EREBP-7)	ERF7 ERF-7 ERF083 At3g20310 MQC12.5	Arabidopsis thaliana (Mouse-ear cress)	244		Q04637	ENSG00000114867	IF4G1_HUMAN	behavioral fear response [GO:0001662]; cellular protein metabolic process [GO:0044267]; cytokine-mediated signaling pathway [GO:0019221]; gene expression [GO:0010467]; insulin receptor signaling pathway [GO:0008286]; nuclear-transcribed mRNA catabolic process, deadenylation-dependent decay [GO:0000288]; nuclear-transcribed mRNA catabolic process, nonsense-mediated decay [GO:0000184]; nuclear-tran…	eukaryotic initiation factor 4E binding [GO:0008190]; poly(A) RNA binding [GO:0044822]; translation factor activity, RNA binding [GO:0008135]; translation initiation factor activity [GO:0003743]				YNL307C	MCK1	P21965				F32D1.5	F32D1.5
F4IWD6	F4IWD6_ARATH	unreviewed	RNA recognition motif-containing protein	At3g21100	Arabidopsis thaliana (Mouse-ear cress)	602		P46777	ENSG00000122406	RL5_HUMAN	cellular protein metabolic process [GO:0044267]; gene expression [GO:0010467]; nuclear-transcribed mRNA catabolic process, nonsense-mediated decay [GO:0000184]; ribosomal large subunit assembly [GO:0000027]; ribosomal large subunit biogenesis [GO:0042273]; rRNA processing [GO:0006364]; SRP-dependent cotranslational protein targeting to membrane [GO:0006614]; translation [GO:0006412]; translationa…	5S rRNA binding [GO:0008097]; poly(A) RNA binding [GO:0044822]; RNA binding [GO:0003723]; structural constituent of ribosome [GO:0003735]				YPR019W	MCM4	P30665				rps-27	F56E10.4
F4IWD7	F4IWD7_ARATH	unreviewed	RNA recognition motif-containing protein	At3g21100	Arabidopsis thaliana (Mouse-ear cress)	296		Q2M296	ENSG00000103248	MTHSD_HUMAN		nucleotide binding [GO:0000166]; poly(A) RNA binding [GO:0044822]				YOL076W	MDM20	Q12387				dhc-1	T21E12.4
Q0WP33	Q0WP33_ARATH	unreviewed	Putative uncharacterized protein At3g21100	At3g21100	Arabidopsis thaliana (Mouse-ear cress)	297		Q9Y520	ENSG00000117523	PRC2C_HUMAN	hematopoietic progenitor cell differentiation [GO:0002244]	poly(A) RNA binding [GO:0044822]; protein C-terminus binding [GO:0008022]				YGR264C	MES1	P00958				F45G2.4	F45G2.4
Q9LJC2	Q9LJC2_ARATH	unreviewed	Genomic DNA, chromosome 3, P1 clone: MSA6	At3g21100	Arabidopsis thaliana (Mouse-ear cress)	591		Q93073	ENSG00000138593	SBP2L_HUMAN		poly(A) RNA binding [GO:0044822]				YER091C	MET6	P05694				C47E12.7	C47E12.7
Q9LVF2	Q9LVF2_ARATH	unreviewed	Genomic DNA, chromosome 3, P1 clone: MIL23 (Transducin/WD40 domain-containing protein)	At3g21540	Arabidopsis thaliana (Mouse-ear cress)	955		P62266	ENSG00000186468	RS23_HUMAN	cellular protein metabolic process [GO:0044267]; gene expression [GO:0010467]; nuclear-transcribed mRNA catabolic process, nonsense-mediated decay [GO:0000184]; SRP-dependent cotranslational protein targeting to membrane [GO:0006614]; translation [GO:0006412]; translational elongation [GO:0006414]; translational initiation [GO:0006413]; translational termination [GO:0006415]; viral life cycle [GO…	poly(A) RNA binding [GO:0044822]; structural constituent of ribosome [GO:0003735]				YPL169C	MEX67	Q99257				rps-3	C23G10.3
B3H5H9	B3H5H9_ARATH	unreviewed	RNA recognition motif-containing protein	At3g23370	Arabidopsis thaliana (Mouse-ear cress)	771		P51858	ENSG00000143321	HDGF_HUMAN	cell proliferation [GO:0008283]; cellular protein metabolic process [GO:0044267]; endoplasmic reticulum unfolded protein response [GO:0030968]; IRE1-mediated unfolded protein response [GO:0036498]; negative regulation of transcription from RNA polymerase II promoter [GO:0000122]; signal transduction [GO:0007165]; transcription, DNA-templated [GO:0006351]	DNA binding [GO:0003677]; heparin binding [GO:0008201]; nucleotide binding [GO:0000166]; poly(A) RNA binding [GO:0044822]; RNA polymerase II transcription corepressor activity [GO:0001106]; transcription corepressor binding [GO:0001222]				YJR144W	MGM101	P32787				rpl-7A	Y24D9A.4
Q9LW59	Q9LW59_ARATH	unreviewed	Genomic DNA, chromosome 3, P1 clone: MLM24 (RNA recognition motif-containing protein)	At3g23370	Arabidopsis thaliana (Mouse-ear cress)	811		Q8N1G4	ENSG00000130764	LRC47_HUMAN		poly(A) RNA binding [GO:0044822]				YHR015W	MIP6	P38760				rpl-25.2	F52B5.6
F4J5A7	F4J5A7_ARATH	unreviewed	RNA recognition motif (RRM)-containing protein	At3g23900	Arabidopsis thaliana (Mouse-ear cress)	987		Q9BSH4	ENSG00000136463	TACO1_HUMAN	regulation of translation [GO:0006417]					YNL112W	MLP1	P24783				rpl-19	C09D4.5
F4J5A9	F4J5A9_ARATH	unreviewed	RNA recognition motif (RRM)-containing protein	At3g23900	Arabidopsis thaliana (Mouse-ear cress)	934		Q86UE4	ENSG00000147649	LYRIC_HUMAN	bicellular tight junction assembly [GO:0070830]; lipopolysaccharide-mediated signaling pathway [GO:0031663]; negative regulation of apoptotic process [GO:0043066]; negative regulation of transcription from RNA polymerase II promoter [GO:0000122]; positive regulation of angiogenesis [GO:0045766]; positive regulation of autophagy [GO:0010508]; positive regulation of I-kappaB kinase/NF-kappaB signal…	double-stranded RNA binding [GO:0003725]; NF-kappaB binding [GO:0051059]; poly(A) RNA binding [GO:0044822]; RNA polymerase II transcription factor binding [GO:0001085]; transcription coactivator activity [GO:0003713]				YKR095W	MLP1					F38E11.5	F38E11.5
Q9LIR7	Q9LIR7_ARATH	unreviewed	Genomic DNA, chromosome 3, BAC clone:F14O13	At3g23900	Arabidopsis thaliana (Mouse-ear cress)	1006		Q17RY0	ENSG00000113742	CPEB4_HUMAN	cellular response to amino acid stimulus [GO:0071230]; cellular response to decreased oxygen levels [GO:0036294]; cellular response to glucose starvation [GO:0042149]; ionotropic glutamate receptor signaling pathway [GO:0035235]; negative regulation of cytoplasmic translation [GO:2000766]; negative regulation of neuron apoptotic process [GO:0043524]; response to ischemia [GO:0002931]; translation…	mRNA 3'-UTR binding [GO:0003730]; nucleotide binding [GO:0000166]; poly(A) RNA binding [GO:0044822]; ribosome binding [GO:0043022]; translation factor activity, RNA binding [GO:0008135]; translation repressor activity, nucleic acid binding [GO:0000900]				YER068W	MOT2	P34909				cyn-3	Y75B12B.5
Q9LI77	GATA_ARATH	reviewed	Glutamyl-tRNA(Gln) amidotransferase subunit A, chloroplastic/mitochondrial (Glu-AdT subunit A) (EC 6.3.5.7)	GATA At3g25660 T5M7.15	Arabidopsis thaliana (Mouse-ear cress)	537		O00567	ENSG00000101361	NOP56_HUMAN	rRNA modification [GO:0000154]; rRNA processing [GO:0006364]	histone methyltransferase binding [GO:1990226]; poly(A) RNA binding [GO:0044822]; RNA binding [GO:0003723]; snoRNA binding [GO:0030515]				YMR070W	MOT3	P54785				rpl-12	JC8.3c
F4JBC9	F4JBC9_ARATH	unreviewed	Peroxiredoxin Q	ATPRX Q At3g26060	Arabidopsis thaliana (Mouse-ear cress)	217		Q53EP0	ENSG00000075420	FND3B_HUMAN		poly(A) RNA binding [GO:0044822]				YKL059C	MPE1	P35728				rpa-1	F18A1.5
Q9LU86	PRXQ_ARATH	reviewed	Peroxiredoxin Q, chloroplastic (EC 1.11.1.15) (Thioredoxin reductase)	PRXQ At3g26060 MPE11_21	Arabidopsis thaliana (Mouse-ear cress)	216		Q96P11	ENSG00000130305	NSUN5_HUMAN	rRNA processing [GO:0006364]	methyltransferase activity [GO:0008168]; poly(A) RNA binding [GO:0044822]				YJR002W	MPP10	P47083				arx-2	K07C5.1
F4JBE2	F4JBE2_ARATH	unreviewed	Terminal EAR1-like 1	TEL1 At3g26120	Arabidopsis thaliana (Mouse-ear cress)	615		Q9NXZ2	ENSG00000080007	DDX43_HUMAN	RNA secondary structure unwinding [GO:0010501]	ATP binding [GO:0005524]; ATP-dependent RNA helicase activity [GO:0004004]; RNA binding [GO:0003723]				YGL178W	MPT5	P39016				rpl-27	C53H9.1
Q9LJG1	Q9LJG1_ARATH	unreviewed	Genomic DNA, chromosome 3, P1 clone: MJL14	At3g26120	Arabidopsis thaliana (Mouse-ear cress)	708		Q13868	ENSG00000130713	EXOS2_HUMAN	CUT catabolic process [GO:0071034]; exonucleolytic nuclear-transcribed mRNA catabolic process involved in deadenylation-dependent decay [GO:0043928]; exonucleolytic trimming to generate mature 3'-end of 5.8S rRNA from tricistronic rRNA transcript (SSU-rRNA, 5.8S rRNA, LSU-rRNA) [GO:0000467]; gene expression [GO:0010467]; nuclear polyadenylation-dependent rRNA catabolic process [GO:0071035]; nucle…	3'-5'-exoribonuclease activity [GO:0000175]; 7S RNA binding [GO:0008312]				YPR112C	MRD1	Q06106				B0272.3	B0272.3
O82413	SYHM_ARATH	reviewed	Histidine--tRNA ligase, chloroplastic/mitochondrial (EC 6.1.1.21) (Histidyl-tRNA synthetase) (HisRS) (Histidyl-tRNA synthetase 1) (AtHRS1)	At3g46100 F12M12_70	Arabidopsis thaliana (Mouse-ear cress)	486		P55795	ENSG00000126945	HNRH2_HUMAN	gene expression [GO:0010467]; mRNA splicing, via spliceosome [GO:0000398]; RNA splicing [GO:0008380]	nucleotide binding [GO:0000166]; poly(A) RNA binding [GO:0044822]; RNA binding [GO:0003723]				YPL184C	MRN1	Q08925				tbb-4	B0272.1
Q9SU58	PMA4_ARATH	reviewed	ATPase 4, plasma membrane-type (EC 3.6.3.6) (Proton pump 4)	AHA4 At3g47950 T17F15.180	Arabidopsis thaliana (Mouse-ear cress)	960		P62633	ENSG00000169714	CNBP_HUMAN	cholesterol biosynthetic process [GO:0006695]; positive regulation of cell proliferation [GO:0008284]; positive regulation of transcription, DNA-templated [GO:0045893]; positive regulation of transcription from RNA polymerase II promoter [GO:0045944]; regulation of transcription, DNA-templated [GO:0006355]; transcription, DNA-templated [GO:0006351]	poly(A) RNA binding [GO:0044822]; single-stranded DNA binding [GO:0003697]; single-stranded RNA binding [GO:0003727]; transcription factor activity, sequence-specific DNA binding [GO:0003700]; zinc ion binding [GO:0008270]				YKL009W	MRT4	P33201				pro-1	R166.4
Q9SMT4	RL132_ARATH	reviewed	Putative 60S ribosomal protein L13-2	RPL13C At3g48960 T2J13.200	Arabidopsis thaliana (Mouse-ear cress)	206		P20290	ENSG00000145741	BTF3_HUMAN	in utero embryonic development [GO:0001701]; protein transport [GO:0015031]; regulation of transcription, DNA-templated [GO:0006355]; transcription from RNA polymerase II promoter [GO:0006366]	poly(A) RNA binding [GO:0044822]				YOR188W	MSB1	P21339				rps-4	Y43B11AR.4
Q9SV09	C3H46_ARATH	reviewed	Zinc finger CCCH domain-containing protein 46 (AtC3H46) (EC 3.1.-.-)	At3g51950 F4F15.60	Arabidopsis thaliana (Mouse-ear cress)	540		A0A087WX23	ENSG00000242265	A0A087WX23_HUMAN		nucleic acid binding [GO:0003676]; zinc ion binding [GO:0008270]				YGL078C	MSC6	P20447				hsp-60	Y22D7AL.5
Q9LXJ8	Q9LXJ8_ARATH	unreviewed	At3g52660 (Putative RNA binding protein) (Putative RNA-binding protein) (RNA recognition motif-containing protein)	F3C22_60 At3g52660	Arabidopsis thaliana (Mouse-ear cress)	471		Q9BRT6	ENSG00000139233	LLPH_HUMAN		poly(A) RNA binding [GO:0044822]				YOR354C	MSC6					nars-1	F22D6.3
P43286	PIP21_ARATH	reviewed	Aquaporin PIP2-1 (Plasma membrane intrinsic protein 2-1) (AtPIP2;1) (Plasma membrane intrinsic protein 2a) (PIP2a) [Cleaved into: Aquaporin PIP2-1, N-terminally processed]	PIP2-1 PIP2A At3g53420 F4P12.120	Arabidopsis thaliana (Mouse-ear cress)	287		Q2NL82	ENSG00000167721	TSR1_HUMAN	ribosome assembly [GO:0042255]	poly(A) RNA binding [GO:0044822]				YLR116W	MSL5	Q12186				C48B6.2	C48B6.2
B9DGA0	B9DGA0_ARATH	unreviewed	AT3G57050 protein	At3g57050	Arabidopsis thaliana (Mouse-ear cress)	464		Q13595	ENSG00000164548	TRA2A_HUMAN	mRNA splicing, via spliceosome [GO:0000398]	nucleotide binding [GO:0000166]; poly(A) RNA binding [GO:0044822]				YNR049C	MSO1	P53604				rps-25	K02B2.5
F4J244	F4J244_ARATH	unreviewed	Cystathionine beta-lyase	CBL At3g57050	Arabidopsis thaliana (Mouse-ear cress)	378		Q9NUL3	ENSG00000040341	STAU2_HUMAN	transport [GO:0006810]	double-stranded RNA binding [GO:0003725]; poly(A) RNA binding [GO:0044822]				YDR194C	MSS116	P15424				T05H4.6a	T05H4.6
P53780	METC_ARATH	reviewed	Cystathionine beta-lyase, chloroplastic (CBL) (EC 4.4.1.8) (Beta-cystathionase) (Cysteine lyase)	At3g57050 F24I3.130	Arabidopsis thaliana (Mouse-ear cress)	464		P30086	ENSG00000089220	PEBP1_HUMAN	activation of MAPKK activity [GO:0000186]; axon guidance [GO:0007411]; epidermal growth factor receptor signaling pathway [GO:0007173]; Fc-epsilon receptor signaling pathway [GO:0038095]; fibroblast growth factor receptor signaling pathway [GO:0008543]; innate immune response [GO:0045087]; insulin receptor signaling pathway [GO:0008286]; MAPK cascade [GO:0000165]; neurotrophin TRK receptor signal…	ATP binding [GO:0005524]; enzyme binding [GO:0019899]; phosphatidylethanolamine binding [GO:0008429]; poly(A) RNA binding [GO:0044822]; protein kinase binding [GO:0019901]; serine-type endopeptidase inhibitor activity [GO:0004867]				YJL123C	MTC1	P47018				rpl-23	B0336.10
Q9LZK4	Q9LZK4_ARATH	unreviewed	Myb domain protein 11 (Putative transcription factor MYB11)	F26K9_40 MYB11 At3g62610	Arabidopsis thaliana (Mouse-ear cress)	343		O00566	ENSG00000124383	MPP10_HUMAN	negative regulation of phosphatase activity [GO:0010923]; RNA processing [GO:0006396]; RNA splicing [GO:0008380]; RNA splicing, via transesterification reactions [GO:0000375]; rRNA processing [GO:0006364]	poly(A) RNA binding [GO:0044822]				YBR255W	MTC4	P38335				uaf-1	Y92C3B.2c
Q9M158	STR4_ARATH	reviewed	Rhodanese-like domain-containing protein 4, chloroplastic (Protein THYLAKOID RHODANESE-LIKE) (Sulfurtransferase 4) (AtStr4)	STR4 TROL At4g01050 F2N1.31	Arabidopsis thaliana (Mouse-ear cress)	466		Q9Y3A5	ENSG00000126524	SBDS_HUMAN	bone marrow development [GO:0048539]; bone mineralization [GO:0030282]; cell proliferation [GO:0008283]; inner cell mass cell proliferation [GO:0001833]; leukocyte chemotaxis [GO:0030595]; mature ribosome assembly [GO:0042256]; mitotic spindle stabilization [GO:0043148]; ribosomal large subunit biogenesis [GO:0042273]; rRNA processing [GO:0006364]	microtubule binding [GO:0008017]; poly(A) RNA binding [GO:0044822]; ribosome binding [GO:0043022]; rRNA binding [GO:0019843]				YKL186C	MTR2	P34232				snr-2	W08E3.1
Q8H1F6	DGP3_ARATH	reviewed	DAR GTPase 3, chloroplastic (Protein EMBRYO DEFECTIVE 3129)	DGP3 EMB3129 At4g02790 T5J8.11	Arabidopsis thaliana (Mouse-ear cress)	372		A0A087WXZ3	ENSG00000198492	A0A087WXZ3_HUMAN						YJL050W	MTR4	P47047				rpl-15	K11H12.2
Q9ZR03	UCRIA_ARATH	reviewed	Cytochrome b6-f complex iron-sulfur subunit, chloroplastic (EC 1.10.9.1) (Plastohydroquinone:plastocyanin oxidoreductase iron-sulfur protein) (Proton gradient regulation protein 1) (Rieske iron-sulfur protein) (ISP) (RISP)	petC PGR1 At4g03280 F4C21.21	Arabidopsis thaliana (Mouse-ear cress)	229		P13639	ENSG00000167658	EF2_HUMAN	cellular protein metabolic process [GO:0044267]; gene expression [GO:0010467]; hematopoietic progenitor cell differentiation [GO:0002244]; peptidyl-diphthamide biosynthetic process from peptidyl-histidine [GO:0017183]; positive regulation of translation [GO:0045727]; post-translational protein modification [GO:0043687]; translation [GO:0006412]; translational elongation [GO:0006414]	GTPase activity [GO:0003924]; GTP binding [GO:0005525]; poly(A) RNA binding [GO:0044822]; protein kinase binding [GO:0019901]; translation elongation factor activity [GO:0003746]				YKL074C	MUD2	P36084				pbs-3	Y38A8.2
Q93V99	PDF2_ARATH	reviewed	Homeobox-leucine zipper protein PROTODERMAL FACTOR 2 (HD-ZIP protein PDF2) (Homeodomain transcription factor PDF2)	PDF2 At4g04890 T1J1.3	Arabidopsis thaliana (Mouse-ear cress)	743		P51114	ENSG00000114416	FXR1_HUMAN	apoptotic process [GO:0006915]; cell differentiation [GO:0030154]; muscle organ development [GO:0007517]; negative regulation of translation [GO:0017148]	G-quadruplex RNA binding [GO:0002151]; mRNA 3'-UTR binding [GO:0003730]; mRNA binding [GO:0003729]; poly(A) RNA binding [GO:0044822]; RNA binding [GO:0003723]				YGL122C	NAB2	P32505				hrp-1	F42A6.7
P82281	TL29_ARATH	reviewed	Thylakoid lumenal 29 kDa protein, chloroplastic (TL29) (EC 1.-.-.-) (AtAPx07) (P29) (Probable L-ascorbate peroxidase 4)	TL29 APX4 At4g09010 F23J3.40	Arabidopsis thaliana (Mouse-ear cress)	349		A0A0J9YXJ0	ENSG00000048740	A0A0J9YXJ0_HUMAN		nucleic acid binding [GO:0003676]; nucleotide binding [GO:0000166]				YPL190C	NAB3	P38996				rps-1	F56F3.5
O65155	KELP_ARATH	reviewed	RNA polymerase II transcriptional coactivator KELP	KELP At4g10920 F25I24.130 F8M12.6	Arabidopsis thaliana (Mouse-ear cress)	165		B0QY89	ENSG00000100129	B0QY89_HUMAN	formation of translation preinitiation complex [GO:0001731]; regulation of translational initiation [GO:0006446]	translation initiation factor activity [GO:0003743]				YML117W	NAB6	Q03735				mcm-5	R10E4.4
Q0WP62	Q0WP62_ARATH	unreviewed	Putative uncharacterized protein At4g10920	At4g10920	Arabidopsis thaliana (Mouse-ear cress)	165		P41214	ENSG00000143486	EIF2D_HUMAN	formation of translation preinitiation complex [GO:0001731]; intracellular protein transport [GO:0006886]; IRES-dependent translational initiation [GO:0002192]; ribosome disassembly [GO:0032790]	receptor activity [GO:0004872]; translation initiation factor activity [GO:0003743]				YNL124W	NAF1	P53919				sgk-1	W10G6.2
O24610	O24610_ARATH	unreviewed	Condensation complex subunit 1 domain-containing protein (Putative uncharacterized protein AT4g15890) (Putative uncharacterized protein dl3985w)	dl3985w At4g15890	Arabidopsis thaliana (Mouse-ear cress)	1314		O15371	ENSG00000100353	EIF3D_HUMAN	cellular protein metabolic process [GO:0044267]; formation of cytoplasmic translation initiation complex [GO:0001732]; formation of translation preinitiation complex [GO:0001731]; gene expression [GO:0010467]; regulation of translational initiation [GO:0006446]; translation [GO:0006412]; translational initiation [GO:0006413]	poly(A) RNA binding [GO:0044822]; translation initiation factor activity [GO:0003743]				YMR080C	NAM7	P30771				aldo-2	F01F1.12a
F4JP86	F4JP86_ARATH	unreviewed	tRNA/rRNA methyltransferase (SpoU) family protein	At4g17610	Arabidopsis thaliana (Mouse-ear cress)	1850		P62829	ENSG00000125691	RL23_HUMAN	cellular protein metabolic process [GO:0044267]; gene expression [GO:0010467]; nuclear-transcribed mRNA catabolic process, nonsense-mediated decay [GO:0000184]; ribosomal protein import into nucleus [GO:0006610]; SRP-dependent cotranslational protein targeting to membrane [GO:0006614]; translation [GO:0006412]; translational elongation [GO:0006414]; translational initiation [GO:0006413]; translat…	large ribosomal subunit rRNA binding [GO:0070180]; poly(A) RNA binding [GO:0044822]; structural constituent of ribosome [GO:0003735]				YHR086W	NAM8	Q00539				rpl-18	Y45F10D.12
O23602	O23602_ARATH	unreviewed	TRP-185 like protein (Fragment)	dl4840c At4g17610	Arabidopsis thaliana (Mouse-ear cress)	1493		Q8NEF9	ENSG00000151304	SRFB1_HUMAN	maturation of SSU-rRNA [GO:0030490]; regulation of transcription, DNA-templated [GO:0006355]; transcription, DNA-templated [GO:0006351]	poly(A) RNA binding [GO:0044822]				YPL126W	NAN1	Q02931				gta-1	K04D7.3
O49733	O49733_ARATH	unreviewed	Initiation factor-2Bepsilon-like protein (Trimeric LpxA-like enzyme)	T9A21.150 At4g18300	Arabidopsis thaliana (Mouse-ear cress)	709		C9IZQ1	ENSG00000124783	C9IZQ1_HUMAN						YNL240C	NAR1	P23503				ifb-1	F10C1.2
F4JRN8	F4JRN8_ARATH	unreviewed	NAD(P)-binding Rossmann-fold superfamily protein	At4g18810	Arabidopsis thaliana (Mouse-ear cress)	627		P09001	ENSG00000114686	RM03_HUMAN	mitochondrial translation [GO:0032543]; mitochondrial translational elongation [GO:0070125]; mitochondrial translational initiation [GO:0070124]; mitochondrial translational termination [GO:0070126]; organelle organization [GO:0006996]; translation [GO:0006412]	poly(A) RNA binding [GO:0044822]; RNA binding [GO:0003723]; structural constituent of ribosome [GO:0003735]				YDL040C	NAT1	P12945				F09E5.3	F09E5.3
Q8VYA4	Q8VYA4_ARATH	unreviewed	At4g18810 (NAD(P)-binding Rossmann-fold superfamily protein) (Putative uncharacterized protein At4g18810; F28A21.220)	F28A21.220 At4g18810	Arabidopsis thaliana (Mouse-ear cress)	596		P82675	ENSG00000144029	RT05_HUMAN	mitochondrial translation [GO:0032543]; mitochondrial translational elongation [GO:0070125]; mitochondrial translational initiation [GO:0070124]; mitochondrial translational termination [GO:0070126]; organelle organization [GO:0006996]	poly(A) RNA binding [GO:0044822]; structural constituent of ribosome [GO:0003735]				YBL024W	NCL1	P38205				tag-320	B0403.4
F4JT92	F4JT92_ARATH	unreviewed	Nucleotide/nucleic acid binding protein	At4g19610	Arabidopsis thaliana (Mouse-ear cress)	816		Q9NY12	ENSG00000109534	GAR1_HUMAN	cation transmembrane transport [GO:0098655]; pseudouridine synthesis [GO:0001522]; rRNA processing [GO:0006364]; telomere maintenance via telomerase [GO:0007004]	box H/ACA snoRNA binding [GO:0034513]; cation channel activity [GO:0005261]; poly(A) RNA binding [GO:0044822]; telomerase RNA binding [GO:0070034]				YPL226W	NEW1	Q08972				sod-2	F10D11.1
Q8H112	PGL1A_ARATH	reviewed	PGR5-like protein 1A, chloroplastic (Ferredoxin-plastoquinone reductase 1)	PGRL1A At4g22890 F7H19.70	Arabidopsis thaliana (Mouse-ear cress)	324		Q8TBF4	ENSG00000139168	ZCRB1_HUMAN	gene expression [GO:0010467]; mRNA splicing, via spliceosome [GO:0000398]; RNA splicing [GO:0008380]	nucleotide binding [GO:0000166]; poly(A) RNA binding [GO:0044822]; zinc ion binding [GO:0008270]				YMR285C	NGL2	Q03264				T01C8.5	T01C8.5
F4JQ74	F4JQ74_ARATH	unreviewed	Protein embryo defective 140	EMB140 At4g24270	Arabidopsis thaliana (Mouse-ear cress)	816		P46781	ENSG00000170889	RS9_HUMAN	cellular protein metabolic process [GO:0044267]; gene expression [GO:0010467]; nuclear-transcribed mRNA catabolic process, nonsense-mediated decay [GO:0000184]; positive regulation of cell proliferation [GO:0008284]; positive regulation of translational fidelity [GO:0045903]; SRP-dependent cotranslational protein targeting to membrane [GO:0006614]; translation [GO:0006412]; translational elongati…	poly(A) RNA binding [GO:0044822]; rRNA binding [GO:0019843]; structural constituent of ribosome [GO:0003735]; translation regulator activity [GO:0045182]				YBR212W	NGR1	P32831				asp-6	F21F8.7
F4JQ75	F4JQ75_ARATH	unreviewed	Protein embryo defective 140	EMB140 At4g24270	Arabidopsis thaliana (Mouse-ear cress)	817		O43159	ENSG00000132275	RRP8_HUMAN	cellular response to glucose starvation [GO:0042149]; chromatin modification [GO:0016568]; chromatin silencing at rDNA [GO:0000183]; gene expression [GO:0010467]; intrinsic apoptotic signaling pathway by p53 class mediator [GO:0072332]; negative regulation of gene expression, epigenetic [GO:0045814]; positive regulation of cell cycle arrest [GO:0071158]; regulation of gene expression, epigenetic …	methylated histone binding [GO:0035064]; poly(A) RNA binding [GO:0044822]; S-adenosylmethionine-dependent methyltransferase activity [GO:0008757]				YPR052C	NHP6A	P11632				rskn-2	C54G4.1
Q9M0K4	LAF1_ARATH	reviewed	Transcription factor LAF1 (Myb-related protein 18) (AtMYB18) (Protein LONG AFTER FAR-RED LIGHT 1)	LAF1 MYB18 At4g25560 M7J2.70	Arabidopsis thaliana (Mouse-ear cress)	283		D6RBW1	ENSG00000151247	D6RBW1_HUMAN		enzyme binding [GO:0019899]; eukaryotic initiation factor 4G binding [GO:0031370]; repressing transcription factor binding [GO:0070491]; translation initiation factor activity [GO:0003743]				YBR089C-A	NHP6B	P11633				mif-2	C52E4.2a
F4JM55	F4JM55_ARATH	unreviewed	RNA-binding-related protein	At4g28990	Arabidopsis thaliana (Mouse-ear cress)	395		Q92979	ENSG00000126749	NEP1_HUMAN	ribosomal small subunit biogenesis [GO:0042274]; rRNA methylation [GO:0031167]; rRNA processing [GO:0006364]	poly(A) RNA binding [GO:0044822]; RNA binding [GO:0003723]; rRNA (pseudouridine) methyltransferase activity [GO:0070037]; rRNA binding [GO:0019843]				YMR309C	NIP1	P32497				rps-19	T05F1.3
Q9SZD0	Q9SZD0_ARATH	unreviewed	At4g28990 (Putative uncharacterized protein AT4g28990) (Putative uncharacterized protein F19B15.20) (RNA-binding-related protein)	F19B15.20 At4g28990	Arabidopsis thaliana (Mouse-ear cress)	347		Q14240	ENSG00000156976	IF4A2_HUMAN	cellular protein metabolic process [GO:0044267]; cytokine-mediated signaling pathway [GO:0019221]; gene expression [GO:0010467]; negative regulation of RNA-directed RNA polymerase activity [GO:1900260]; nuclear-transcribed mRNA catabolic process, deadenylation-dependent decay [GO:0000288]; nuclear-transcribed mRNA poly(A) tail shortening [GO:0000289]; regulation of translational initiation [GO:00…	ATPase activity [GO:0016887]; ATP binding [GO:0005524]; ATP-dependent RNA helicase activity [GO:0004004]; helicase activity [GO:0004386]; poly(A) RNA binding [GO:0044822]; translation initiation factor activity [GO:0003743]				YPL211W	NIP7	Q08962				pas-5	F25H2.9
F4JQD8	F4JQD8_ARATH	unreviewed	Translation initiation factor IF-3	At4g30690	Arabidopsis thaliana (Mouse-ear cress)	253		Q01844	ENSG00000182944	EWS_HUMAN	regulation of transcription, DNA-templated [GO:0006355]; transcription, DNA-templated [GO:0006351]	identical protein binding [GO:0042802]; nucleotide binding [GO:0000166]; poly(A) RNA binding [GO:0044822]; RNA binding [GO:0003723]; zinc ion binding [GO:0008270]				YLR328W	NMA1	Q06178				hars-1	T11G6.1
Q94B52	Q94B52_ARATH	unreviewed	Translation initiation factor IF-3	T10C21.40 At4g30690	Arabidopsis thaliana (Mouse-ear cress)	281		A0A075B6F9	ENSG00000142546	A0A075B6F9_HUMAN	regulation of nitric-oxide synthase activity [GO:0050999]					YHR077C	NMD2	P38798				rps-14	F37C12.9
Q9SUH7	Q9SUH7_ARATH	unreviewed	Putative uncharacterized protein AT4g30690 (Putative uncharacterized protein T10C21.40)	T10C21.40 At4g30690	Arabidopsis thaliana (Mouse-ear cress)	170		Q86VP6	ENSG00000111530	CAND1_HUMAN	cell differentiation [GO:0030154]; negative regulation of catalytic activity [GO:0043086]; positive regulation of RNA polymerase II transcriptional preinitiation complex assembly [GO:0045899]; protein ubiquitination [GO:0016567]; SCF complex assembly [GO:0010265]					YHR170W	NMD3	P38861				sip-1	F43D9.4
P37107	SR54C_ARATH	reviewed	Signal recognition particle 54 kDa protein, chloroplastic (54 chloroplast protein) (54CP) (SRP54) (cpSRP54) (FFC)	FFC CPSRP54 At5g03940 F8F6_150	Arabidopsis thaliana (Mouse-ear cress)	564		P51116	ENSG00000129245	FXR2_HUMAN	negative regulation of translation [GO:0017148]; positive regulation of defense response to virus by host [GO:0002230]; xenophagy [GO:0098792]	identical protein binding [GO:0042802]; mRNA binding [GO:0003729]; poly(A) RNA binding [GO:0044822]; RNA binding [GO:0003723]				YOR056C	NOB1	Q08444				dpyd-1	C25F6.3
Q9FF84	Q9FF84_ARATH	unreviewed	ATP-dependent RNA helicase A-like protein (DEA(D/H)-box RNA helicase family protein)	At5g04895	Arabidopsis thaliana (Mouse-ear cress)	1161		O75569	ENSG00000180228	PRKRA_HUMAN	cellular response to oxidative stress [GO:0034599]; gene expression [GO:0010467]; gene silencing by RNA [GO:0031047]; immune response [GO:0006955]; middle ear morphogenesis [GO:0042474]; negative regulation of cell proliferation [GO:0008285]; outer ear morphogenesis [GO:0042473]; positive regulation of catalytic activity [GO:0043085]; positive regulation of intrinsic apoptotic signaling pathway […	double-stranded RNA binding [GO:0003725]; enzyme activator activity [GO:0008047]; enzyme binding [GO:0019899]; identical protein binding [GO:0042802]; poly(A) RNA binding [GO:0044822]; protein homodimerization activity [GO:0042803]				YOR206W	NOC2	P39744				ZK1098.7	ZK1098.7
Q9FF61	SM3L1_ARATH	reviewed	Putative SWI/SNF-related matrix-associated actin-dependent regulator of chromatin subfamily A member 3-like 1 (SMARCA3-like protein 1) (EC 3.6.4.-)	At5g05130 MUG13.1	Arabidopsis thaliana (Mouse-ear cress)	881		Q8WTT2	ENSG00000173145	NOC3L_HUMAN	fat cell differentiation [GO:0045444]	chromatin binding [GO:0003682]; poly(A) RNA binding [GO:0044822]				YPL093W	NOG1	Q02892				rps-6	Y71A12B.1
Q9FI86	Q9FI86_ARATH	unreviewed	Eukaryotic translation initiation factor 3 subunit G (eIF3g) (Eukaryotic translation initiation factor 3 RNA-binding subunit) (Eukaryotic translation initiation factor 3 subunit 4)	EIF3G2 At5g06000	Arabidopsis thaliana (Mouse-ear cress)	308		Q8IWR0	ENSG00000122299	Z3H7A_HUMAN		metal ion binding [GO:0046872]; poly(A) RNA binding [GO:0044822]				YNR053C	NOG2	P53742				C18A3.3	C18A3.3
A8MRP1	A8MRP1_ARATH	unreviewed	Malate dehydrogenase (EC 1.1.1.37)	PMDH2 At5g09660	Arabidopsis thaliana (Mouse-ear cress)	342		Q14694	ENSG00000103194	UBP10_HUMAN	autophagy [GO:0006914]; DNA damage response, signal transduction by p53 class mediator [GO:0030330]; DNA repair [GO:0006281]; proteasome-mediated ubiquitin-dependent protein catabolic process [GO:0043161]; protein deubiquitination [GO:0016579]; regulation of autophagy [GO:0010506]; regulation of proteasomal protein catabolic process [GO:0061136]; translesion synthesis [GO:0019985]	cysteine-type endopeptidase activity [GO:0004197]; ion channel binding [GO:0044325]; p53 binding [GO:0002039]; poly(A) RNA binding [GO:0044822]; ubiquitin-specific protease activity [GO:0004843]				YDL014W	NOP1	P15646				snr-1	Y116A8C.42
B3H560	B3H560_ARATH	unreviewed	Malate dehydrogenase (EC 1.1.1.37)	PMDH2 At5g09660	Arabidopsis thaliana (Mouse-ear cress)	363		A0A087X0H9	ENSG00000139746	A0A087X0H9_HUMAN	mRNA processing [GO:0006397]	metal ion binding [GO:0046872]; nucleotide binding [GO:0000166]; RNA binding [GO:0003723]				YOL041C	NOP12	Q08208				dim-1	C18A11.7
F4KDZ4	F4KDZ4_ARATH	unreviewed	Malate dehydrogenase (EC 1.1.1.37)	PMDH2 At5g09660	Arabidopsis thaliana (Mouse-ear cress)	333		Q9NVN8	ENSG00000130119	GNL3L_HUMAN	negative regulation of protein ubiquitination [GO:0031397]; negative regulation of telomere maintenance via telomerase [GO:0032211]; regulation of protein stability [GO:0031647]; ribosome biogenesis [GO:0042254]	GTPase activity [GO:0003924]; GTP binding [GO:0005525]; poly(A) RNA binding [GO:0044822]				YNL175C	NOP13	P53883				rpl-10	F10B5.1
Q9ZP05	MDHG1_ARATH	reviewed	Malate dehydrogenase, glyoxysomal (EC 1.1.1.37) (mbNAD-MDH)	At5g09660 F17I14_150 MTH16.8	Arabidopsis thaliana (Mouse-ear cress)	354		Q9GZR7	ENSG00000089737	DDX24_HUMAN	RNA metabolic process [GO:0016070]; RNA secondary structure unwinding [GO:0010501]	ATP binding [GO:0005524]; ATP-dependent RNA helicase activity [GO:0004004]; poly(A) RNA binding [GO:0044822]; RNA helicase activity [GO:0003724]				YDL148C	NOP14	Q99207				mel-47	EEED8.1
Q8S9J6	Q8S9J6_ARATH	unreviewed	AT5g10770/T30N20_40 (Aspartyl protease family protein) (At5g10770/T30N20_40)	At5g10770	Arabidopsis thaliana (Mouse-ear cress)	474		E7EVA0	ENSG00000047849	E7EVA0_HUMAN						YER002W	NOP16	P40007				gst-7	F11G11.2
Q9LYU7	CRN_ARATH	reviewed	Inactive leucine-rich repeat receptor-like protein kinase CORYNE (Protein SUPPRESSOR OF OVEREXPRESSION OF LLP1 2)	CRN SOL2 At5g13290 T31B5.110	Arabidopsis thaliana (Mouse-ear cress)	401		O75683	ENSG00000148296	SURF6_HUMAN	ribosome biogenesis [GO:0042254]	DNA binding [GO:0003677]; poly(A) RNA binding [GO:0044822]; RNA binding [GO:0003723]				YNL061W	NOP2	P40991				lap-1	ZK353.6
Q9FY46	SUT41_ARATH	reviewed	Sulfate transporter 4.1, chloroplastic (AST82)	SULTR4;1 At5g13550 MSH12.1 T6I14_80	Arabidopsis thaliana (Mouse-ear cress)	685		Q15269	ENSG00000241945	PWP2_HUMAN	maturation of SSU-rRNA from tricistronic rRNA transcript (SSU-rRNA, 5.8S rRNA, LSU-rRNA) [GO:0000462]; ribosomal small subunit assembly [GO:0000028]	poly(A) RNA binding [GO:0044822]; snoRNA binding [GO:0030515]				YPL043W	NOP4	P37838				ZK836.2	ZK836.2
Q9S7G6	PNP2_ARATH	reviewed	Polyribonucleotide nucleotidyltransferase 2, mitochondrial (AtmtPNPase) (EC 2.7.7.8) (Polynucleotide phosphorylase 2) (PNPase 2)	PNP2 At5g14580 T15N1.70	Arabidopsis thaliana (Mouse-ear cress)	991		Q8WUA2	ENSG00000131013	PPIL4_HUMAN	protein folding [GO:0006457]; protein peptidyl-prolyl isomerization [GO:0000413]; regulation of phosphorylation of RNA polymerase II C-terminal domain [GO:1901407]	nucleotide binding [GO:0000166]; peptidyl-prolyl cis-trans isomerase activity [GO:0003755]; poly(A) RNA binding [GO:0044822]				YPL146C	NOP53	Q12080				ctl-2	Y54G11A.5
F4K6V1	F4K6V1_ARATH	unreviewed	DEAD-box ATP-dependent RNA helicase 46	At5g14610	Arabidopsis thaliana (Mouse-ear cress)	712		Q7L1Q6	ENSG00000082153	BZW1_HUMAN	regulation of transcription, DNA-templated [GO:0006355]; transcription, DNA-templated [GO:0006351]	poly(A) RNA binding [GO:0044822]				YLR197W	NOP56	Q12460				rpl-4	B0041.4
Q9LYJ9	RH46_ARATH	reviewed	DEAD-box ATP-dependent RNA helicase 46 (EC 3.6.4.13)	RH46 At5g14610 T15N1_100	Arabidopsis thaliana (Mouse-ear cress)	645		Q8WXF1	ENSG00000121390	PSPC1_HUMAN	mRNA splicing, via spliceosome [GO:0000398]; negative regulation of transcription, DNA-templated [GO:0045892]; regulation of circadian rhythm [GO:0042752]; regulation of transcription, DNA-templated [GO:0006355]; rhythmic process [GO:0048511]; transcription, DNA-templated [GO:0006351]	core promoter binding [GO:0001047]; nucleotide binding [GO:0000166]; poly(A) RNA binding [GO:0044822]; transcription regulatory region sequence-specific DNA binding [GO:0000976]				YOR310C	NOP58	Q12499				mua-6	W10G6.3
Q0WNX3	Q0WNX3_ARATH	unreviewed	Putative uncharacterized protein At5g15270 (RNA-binding KH domain-containing protein)	At5g15270	Arabidopsis thaliana (Mouse-ear cress)	548		Q9H6T0	ENSG00000103067	ESRP2_HUMAN	mRNA processing [GO:0006397]; regulation of RNA splicing [GO:0043484]; RNA splicing [GO:0008380]	mRNA binding [GO:0003729]; nucleotide binding [GO:0000166]; poly(A) RNA binding [GO:0044822]				YDL213C	NOP6	Q07623				aak-2	T01C8.1
F4KB75	F4KB75_ARATH	unreviewed	DNA-directed RNA polymerase (EC 2.7.7.6)	At5g15700	Arabidopsis thaliana (Mouse-ear cress)	1051		P54577	ENSG00000134684	SYYC_HUMAN	apoptotic process [GO:0006915]; gene expression [GO:0010467]; signal transduction [GO:0007165]; tRNA aminoacylation for protein translation [GO:0006418]; tyrosyl-tRNA aminoacylation [GO:0006437]	ATP binding [GO:0005524]; interleukin-8 receptor binding [GO:0005153]; poly(A) RNA binding [GO:0044822]; signal transducer activity [GO:0004871]; tRNA binding [GO:0000049]; tyrosine-tRNA ligase activity [GO:0004831]				YGR103W	NOP7	P53261				E01A2.2	E01A2.2
Q9LFV6	RPOT2_ARATH	reviewed	DNA-directed RNA polymerase 2, chloroplastic/mitochondrial (EC 2.7.7.6)	RPOT2 At5g15700 F14F8_80	Arabidopsis thaliana (Mouse-ear cress)	1011		Q8IZH2	ENSG00000114127	XRN1_HUMAN	exonucleolytic nuclear-transcribed mRNA catabolic process involved in deadenylation-dependent decay [GO:0043928]; gene expression [GO:0010467]; histone mRNA catabolic process [GO:0071044]; nuclear mRNA surveillance [GO:0071028]; nuclear-transcribed mRNA catabolic process [GO:0000956]; nuclear-transcribed mRNA catabolic process, deadenylation-dependent decay [GO:0000288]; regulation of mRNA stabil…	DNA binding [GO:0003677]; exonuclease activity [GO:0004527]; poly(A) RNA binding [GO:0044822]				YJL010C	NOP9	P47077				imp-2	T05E11.5
F4KE59	F4KE59_ARATH	unreviewed	RING/FYVE/PHD zinc finger-containing protein	At5g16680	Arabidopsis thaliana (Mouse-ear cress)	1311		Q6PJT7	ENSG00000100722	ZC3HE_HUMAN	negative regulation of mRNA polyadenylation [GO:1900364]; regulation of mRNA stability [GO:0043488]	metal ion binding [GO:0046872]; poly(A) binding [GO:0008143]; poly(A) RNA binding [GO:0044822]				YIL038C	NOT3	P06102				K02B2.1	K02B2.1
Q9LFE9	Q9LFE9_ARATH	unreviewed	Putative uncharacterized protein F5E19_20	F5E19_20 At5g16680	Arabidopsis thaliana (Mouse-ear cress)	1280		Q9NY93	ENSG00000136271	DDX56_HUMAN	RNA secondary structure unwinding [GO:0010501]; rRNA processing [GO:0006364]	ATP binding [GO:0005524]; ATP-dependent RNA helicase activity [GO:0004004]; poly(A) RNA binding [GO:0044822]				YDR432W	NPL3	Q01560				let-60	ZK792.6
Q9LFE2	Q9LFE2_ARATH	unreviewed	Transducin/WD40 domain-containing protein (WD40-repeat protein)	F5E19_90 TOZ At5g16750	Arabidopsis thaliana (Mouse-ear cress)	876		Q9BXP5	ENSG00000087087	SRRT_HUMAN	cell proliferation [GO:0008283]; neuronal stem cell population maintenance [GO:0097150]; positive regulation of neurogenesis [GO:0050769]; primary miRNA processing [GO:0031053]; regulation of transcription, DNA-templated [GO:0006355]; response to arsenic-containing substance [GO:0046685]; transcription, DNA-templated [GO:0006351]	DNA binding [GO:0003677]; poly(A) RNA binding [GO:0044822]				YNL251C	NRD1	P53617				mcm-6	ZK632.1
Q67XN9	Q67XN9_ARATH	unreviewed	RNA 3'-terminal phosphate cyclase-like protein	At5g22100	Arabidopsis thaliana (Mouse-ear cress)	375		Q9NVU7	ENSG00000198301	SDA1_HUMAN	actin cytoskeleton organization [GO:0030036]; protein transport [GO:0015031]; ribosomal large subunit biogenesis [GO:0042273]; ribosomal large subunit export from nucleus [GO:0000055]					YDL167C	NRP1	P32770				mev-1	T07C4.7
Q9C578	RCL1_ARATH	reviewed	Probable RNA 3'-terminal phosphate cyclase-like protein	At5g22100 T6G21.20	Arabidopsis thaliana (Mouse-ear cress)	375		Q9UKY7	ENSG00000091527	CDV3_HUMAN	cell proliferation [GO:0008283]					YER126C	NSA2	P40078				T09A5.9	T09A5.9
Q9FLV7	Y5405_ARATH	reviewed	B3 domain-containing protein At5g24050	At5g24050 MZF18.7	Arabidopsis thaliana (Mouse-ear cress)	349		Q96T37	ENSG00000162775	RBM15_HUMAN	mRNA splicing, via spliceosome [GO:0000398]; negative regulation of myeloid cell differentiation [GO:0045638]; patterning of blood vessels [GO:0001569]; placenta blood vessel development [GO:0060674]; positive regulation of transcription of Notch receptor target [GO:0007221]; spleen development [GO:0048536]; ventricular septum morphogenesis [GO:0060412]; viral process [GO:0016032]	nucleotide binding [GO:0000166]; poly(A) RNA binding [GO:0044822]				YJL041W	NSP1	P14907				T26C12.1	T26C12.1
F4JYC8	F4JYC8_ARATH	unreviewed	DNA binding and zinc-finger domain-containing protein	At5g35210	Arabidopsis thaliana (Mouse-ear cress)	1706		J3KQ32	ENSG00000138430	J3KQ32_HUMAN		ATPase activity [GO:0016887]; ATP binding [GO:0005524]; GTP binding [GO:0005525]; ribosomal large subunit binding [GO:0043023]; ribosome binding [GO:0043022]				YGR159C	NSR1	P27476				tba-8	ZK899.4
F4JYC9	F4JYC9_ARATH	unreviewed	DNA binding and zinc-finger domain-containing protein	At5g35210	Arabidopsis thaliana (Mouse-ear cress)	1539		Q4G0J3	ENSG00000174720	LARP7_HUMAN	germ cell proliferation [GO:0036093]; negative regulation of chromatin binding [GO:0035562]; negative regulation of transcription from RNA polymerase II promoter [GO:0000122]; positive regulation of G1/S transition of mitotic cell cycle [GO:1900087]; RNA processing [GO:0006396]	nucleotide binding [GO:0000166]; poly(A) RNA binding [GO:0044822]				YER006W	NUG1	P40010				Y57G11C.3	Y57G11C.3b
Q9LHR7	Q9LHR7_ARATH	unreviewed	Putative uncharacterized protein	At5g35210	Arabidopsis thaliana (Mouse-ear cress)	1515		Q9Y2X3	ENSG00000055044	NOP58_HUMAN	cell growth [GO:0016049]; rRNA modification [GO:0000154]; rRNA processing [GO:0006364]; snoRNA localization [GO:0048254]; snRNP protein import into nucleus [GO:0006608]	ATPase binding [GO:0051117]; poly(A) RNA binding [GO:0044822]; snoRNA binding [GO:0030515]; TFIID-class transcription factor binding [GO:0001094]				YML103C	NUP188	P52593				rps-13	C16A3.9
F4K1G7	F4K1G7_ARATH	unreviewed	P-loop containing nucleoside triphosphate hydrolases superfamily protein	At5g35970	Arabidopsis thaliana (Mouse-ear cress)	961		A0A0A0MRM9	ENSG00000166197	A0A0A0MRM9_HUMAN						YBR025C	OLA1	P38219				eef-1A.2	R03G5.1a
Q9FGC2	Q9FGC2_ARATH	unreviewed	DNA helicase-like	At5g35970	Arabidopsis thaliana (Mouse-ear cress)	750		P35579	ENSG00000100345	MYH9_HUMAN	actin cytoskeleton reorganization [GO:0031532]; actin filament-based movement [GO:0030048]; actomyosin structure organization [GO:0031032]; angiogenesis [GO:0001525]; axon guidance [GO:0007411]; blood vessel endothelial cell migration [GO:0043534]; cytokinesis [GO:0000910]; ephrin receptor signaling pathway [GO:0048013]; establishment of meiotic spindle localization [GO:0051295]; establishment of…	actin binding [GO:0003779]; actin-dependent ATPase activity [GO:0030898]; actin filament binding [GO:0051015]; ADP binding [GO:0043531]; ATPase activity [GO:0016887]; ATP binding [GO:0005524]; microfilament motor activity [GO:0000146]; motor activity [GO:0003774]; poly(A) RNA binding [GO:0044822]; protein anchor [GO:0043495]; protein domain specific binding [GO:0019904]; protein homodimerization …				YHR073W	OSH3	P38713				pfd-5	R151.9
F4KFU8	F4KFU8_ARATH	unreviewed	Restriction endonuclease, type II-like superfamily protein	At5g39770	Arabidopsis thaliana (Mouse-ear cress)	1272		O43823	ENSG00000105127	AKAP8_HUMAN	mitotic nuclear division [GO:0007067]; signal transduction [GO:0007165]	double-stranded DNA binding [GO:0003690]; poly(A) RNA binding [GO:0044822]; protein kinase A regulatory subunit binding [GO:0034237]; zinc ion binding [GO:0008270]				YHL013C	OTU2	P38747				tni-1	F42E11.4
Q9XGW1	AGO10_ARATH	reviewed	Protein argonaute 10 (Protein PINHEAD) (Protein ZWILLE)	AGO10 PNH ZLL At5g43810 MQD19.17	Arabidopsis thaliana (Mouse-ear cress)	988		O95758	ENSG00000119314	PTBP3_HUMAN	anatomical structure morphogenesis [GO:0009653]; erythrocyte maturation [GO:0043249]; mRNA processing [GO:0006397]; negative regulation of mRNA splicing, via spliceosome [GO:0048025]; negative regulation of RNA splicing [GO:0033119]; RNA splicing [GO:0008380]	nucleotide binding [GO:0000166]; poly(A) RNA binding [GO:0044822]; RNA binding [GO:0003723]				YHR179W	OYE2	Q03558				F27D4.1	F27D4.1
F4KD38	NRPC2_ARATH	reviewed	DNA-directed RNA polymerase III subunit 2 (DNA-directed RNA polymerase III subunit RPC2) (DNA polymerase I subunit C2) (EC 2.7.7.6) (Nuclear RNA polymerase C2)	NRPC2 RPC2 At5g45140 K18C1.1	Arabidopsis thaliana (Mouse-ear cress)	1161		Q6P158	ENSG00000163214	DHX57_HUMAN	RNA processing [GO:0006396]	ATP binding [GO:0005524]; ATP-dependent RNA helicase activity [GO:0004004]; metal ion binding [GO:0046872]; poly(A) RNA binding [GO:0044822]				YER165W	PAB1	P04147				rps-9	F40F8.10
Q94A38	LRP6A_ARATH	reviewed	La-related protein 6A (AtLARP6a)	LARP6A At5g46250 MPL12.3	Arabidopsis thaliana (Mouse-ear cress)	422		Q9BZI7	ENSG00000125351	REN3B_HUMAN	gene expression [GO:0010467]; mRNA 3'-end processing [GO:0031124]; mRNA export from nucleus [GO:0006406]; mRNA splicing, via spliceosome [GO:0000398]; nuclear-transcribed mRNA catabolic process, nonsense-mediated decay [GO:0000184]; positive regulation of translation [GO:0045727]; RNA splicing [GO:0008380]; termination of RNA polymerase II transcription [GO:0006369]; transcription from RNA polyme…	mRNA binding [GO:0003729]; nucleocytoplasmic transporter activity [GO:0005487]; nucleotide binding [GO:0000166]; poly(A) RNA binding [GO:0044822]				YDR251W	PAM1	P37304				sams-1	C49F5.1
Q9FJR0	RENT1_ARATH	reviewed	Regulator of nonsense transcripts 1 homolog (EC 3.6.4.-) (ATP-dependent helicase UPF1)	UPF1 LBA1 At5g47010 MQD22.15	Arabidopsis thaliana (Mouse-ear cress)	1254		Q9H0D6	ENSG00000088930	XRN2_HUMAN	cell growth [GO:0016049]; DNA catabolic process, exonucleolytic [GO:0000738]; DNA-templated transcription, termination [GO:0006353]; mRNA processing [GO:0006397]; regulation of transcription, DNA-templated [GO:0006355]; RNA catabolic process [GO:0006401]; RNA metabolic process [GO:0016070]; RNA phosphodiester bond hydrolysis, exonucleolytic [GO:0090503]; RNA processing [GO:0006396]; spermatogenes…	5'-3' exonuclease activity [GO:0008409]; 5'-3' exoribonuclease activity [GO:0004534]; nuclease activity [GO:0004518]; poly(A) RNA binding [GO:0044822]; transcription termination site sequence-specific DNA binding [GO:0001147]; zinc ion binding [GO:0008270]				YKR002W	PAP1	P29468				rps-7	ZC434.2
F4KDD7	F4KDD7_ARATH	unreviewed	DNA/RNA-binding protein Kin17, conserved region-containing protein	At5g51795	Arabidopsis thaliana (Mouse-ear cress)	347		Q5BKZ1	ENSG00000162664	ZN326_HUMAN	mRNA processing [GO:0006397]; regulation of DNA-templated transcription, elongation [GO:0032784]; RNA splicing [GO:0008380]; transcription, DNA-templated [GO:0006351]	DNA binding [GO:0003677]; metal ion binding [GO:0046872]; poly(A) RNA binding [GO:0044822]; RNA polymerase II core binding [GO:0000993]				YOL115W	PAP2	P53632				C06E1.9	C06E1.9
Q9FFT9	RH32_ARATH	reviewed	DEAD-box ATP-dependent RNA helicase 32 (EC 3.6.4.13)	RH32 At5g54910 MBG8.18	Arabidopsis thaliana (Mouse-ear cress)	739		Q15424	ENSG00000160633	SAFB1_HUMAN	chromatin organization [GO:0006325]; growth [GO:0040007]; hormone metabolic process [GO:0042445]; intracellular estrogen receptor signaling pathway [GO:0030520]; positive regulation of transcription from RNA polymerase II promoter [GO:0045944]; transcription, DNA-templated [GO:0006351]	chromatin binding [GO:0003682]; core promoter binding [GO:0001047]; double-stranded DNA binding [GO:0003690]; nucleotide binding [GO:0000166]; poly(A) RNA binding [GO:0044822]				YDL173W	PAR32	Q12515				sap-49	C08B11.5
Q9FJL8	RP5L1_ARATH	reviewed	DNA-directed RNA polymerase subunit 5-like protein 1	NRPB5L1 RPB5C At5g57980 MTI20.24	Arabidopsis thaliana (Mouse-ear cress)	210		Q96CT7	ENSG00000007080	CC124_HUMAN	cell cycle [GO:0007049]; cell division [GO:0051301]	poly(A) RNA binding [GO:0044822]				YCR077C	PAT1	P25644				rpl-11.1	T22F3.4
Q9FGT1	Q9FGT1_ARATH	unreviewed	Putative uncharacterized protein At5g58130 (RNA recognition motif-containing protein)	ROS3 At5g58130	Arabidopsis thaliana (Mouse-ear cress)	748		Q2Q1W2	ENSG00000206557	LIN41_HUMAN	3'-UTR-mediated mRNA destabilization [GO:0061158]; fibroblast growth factor receptor signaling pathway [GO:0008543]; G1/S transition of mitotic cell cycle [GO:0000082]; miRNA metabolic process [GO:0010586]; negative regulation of translation [GO:0017148]; negative regulation of translation involved in gene silencing by miRNA [GO:0035278]; neural tube closure [GO:0001843]; neural tube development …	ligase activity [GO:0016874]; miRNA binding [GO:0035198]; translation repressor activity [GO:0030371]; ubiquitin protein ligase activity [GO:0061630]; ubiquitin-protein transferase activity [GO:0004842]; zinc ion binding [GO:0008270]				YNL015W	PBI2	P01095				gsk-3	Y18D10A.5
F4JXF8	F4JXF8_ARATH	unreviewed	DNA-directed RNA polymerase (EC 2.7.7.6)	NRPC1 At5g60040	Arabidopsis thaliana (Mouse-ear cress)	1391		Q9Y221	ENSG00000132603	NIP7_HUMAN	ribosome assembly [GO:0042255]	poly(A) RNA binding [GO:0044822]				YGR178C	PBP1	P53297				mrps-5	E02A10.1
F4JXF9	NRPC1_ARATH	reviewed	DNA-directed RNA polymerase III subunit 1 (DNA-directed RNA polymerase III subunit RPC1) (DNA polymerase I subunit C1) (EC 2.7.7.6) (Nuclear RNA polymerase C1)	NRPC1 RPC1 At5g60040 MGO3.2	Arabidopsis thaliana (Mouse-ear cress)	1376		Q13435	ENSG00000087365	SF3B2_HUMAN	gene expression [GO:0010467]; mRNA processing [GO:0006397]; mRNA splicing, via spliceosome [GO:0000398]; RNA splicing [GO:0008380]; viral process [GO:0016032]	poly(A) RNA binding [GO:0044822]				YBR233W	PBP2	P38151				rpn-3	C30C11.2
Q8GY84	RH10_ARATH	reviewed	DEAD-box ATP-dependent RNA helicase 10 (EC 3.6.4.13)	RH10 At5g60990 MSL3.13 MSL3_110	Arabidopsis thaliana (Mouse-ear cress)	456		Q15434	ENSG00000076067	RBMS2_HUMAN	RNA processing [GO:0006396]	nucleotide binding [GO:0000166]; poly(A) RNA binding [GO:0044822]; RNA binding [GO:0003723]				YDL053C	PBP4	Q07362				T01E8.6	T01E8.6
Q8W4I9	AML1_ARATH	reviewed	Protein MEI2-like 1 (AML1) (MEI2-like protein 1)	ML1 At5g61960 K22G18.9	Arabidopsis thaliana (Mouse-ear cress)	915		A1L020	ENSG00000254726	MEX3A_HUMAN		poly(A) RNA binding [GO:0044822]; zinc ion binding [GO:0008270]				YLR044C	PDC1	P06169				ech-6	T05G5.6
F4KC69	F4KC69_ARATH	unreviewed	DNA polymerase (EC 2.7.7.7)	EMB2780 At5g63960	Arabidopsis thaliana (Mouse-ear cress)	1112		Q5TC82	ENSG00000135870	RC3H1_HUMAN	B cell homeostasis [GO:0001782]; cytoplasmic mRNA processing body assembly [GO:0033962]; lymph node development [GO:0048535]; negative regulation of activated T cell proliferation [GO:0046007]; negative regulation of B cell proliferation [GO:0030889]; negative regulation of germinal center formation [GO:0002635]; negative regulation of T-helper cell differentiation [GO:0045623]; nuclear-transcrib…	mRNA 3'-UTR binding [GO:0003730]; poly(A) RNA binding [GO:0044822]; ubiquitin protein ligase activity [GO:0061630]; zinc ion binding [GO:0008270]				YOR153W	PDR5	P33302				rpn-12	ZK20.5
Q9LVN7	DPOD1_ARATH	reviewed	DNA polymerase delta catalytic subunit (EC 2.7.7.7) (Protein EMBRYO DEFECTIVE 2780)	POLD1 EMB2780 At5g63960 MBM17.6	Arabidopsis thaliana (Mouse-ear cress)	1095		B0QYY4	ENSG00000100320	B0QYY4_HUMAN	mRNA processing [GO:0006397]; regulation of RNA splicing [GO:0043484]; RNA splicing [GO:0008380]	nucleotide binding [GO:0000166]; RNA binding [GO:0003723]				YBL030C	PET9	P18239				glh-3	B0414.6
Q7Y214	GTE7_ARATH	reviewed	Transcription factor GTE7 (Bromodomain-containing protein GTE7) (Protein GLOBAL TRANSCRIPTION FACTOR GROUP E7)	GTE7 At5g65630 K21L13.15	Arabidopsis thaliana (Mouse-ear cress)	590		E9PAU2	ENSG00000161847	E9PAU2_HUMAN		nucleic acid binding [GO:0003676]; nucleotide binding [GO:0000166]				YGR240C	PFK1	P16861				rpl-6	R151.3
Q9MBA3	RAD17_ARATH	reviewed	Cell cycle checkpoint protein RAD17 (AtRAD17) (Radiation-sensitive protein 17)	RAD17 At5g66130 K2A18.21	Arabidopsis thaliana (Mouse-ear cress)	599		J3QLS3	ENSG00000125445	J3QLS3_HUMAN	translation [GO:0006412]					YMR205C	PFK2	P16862				kars-1	T02G5.9
F4K3N3	F4K3N3_ARATH	unreviewed	Small RNA degrading nuclease 3	SDN3 At5g67240	Arabidopsis thaliana (Mouse-ear cress)	762		O43347	ENSG00000135097	MSI1H_HUMAN	nervous system development [GO:0007399]	nucleotide binding [GO:0000166]; poly(A) RNA binding [GO:0044822]; poly(U) RNA binding [GO:0008266]; RNA binding [GO:0003723]				YNL317W	PFS2	P42841				pas-1	C15H11.7
Q8RXK2	SDN3_ARATH	reviewed	Small RNA degrading nuclease 3 (EC 3.1.-.-)	SDN3 At5g67240 K21H1.20	Arabidopsis thaliana (Mouse-ear cress)	782		Q9BQ04	ENSG00000173914	RBM4B_HUMAN	circadian regulation of gene expression [GO:0032922]; circadian rhythm [GO:0007623]; entrainment of circadian clock by photoperiod [GO:0043153]; mRNA processing [GO:0006397]; positive regulation of gene expression [GO:0010628]; regulation of translation [GO:0006417]; RNA splicing [GO:0008380]	nucleotide binding [GO:0000166]; poly(A) RNA binding [GO:0044822]; zinc ion binding [GO:0008270]				YBR196C	PGI1	P12709				C17G10.9	C17G10.9
P56798	RR3_ARATH	reviewed	30S ribosomal protein S3, chloroplastic	rps3 AtCg00800	Arabidopsis thaliana (Mouse-ear cress)	218		P07910	ENSG00000092199	HNRPC_HUMAN	3'-UTR-mediated mRNA stabilization [GO:0070935]; ATP-dependent chromatin remodeling [GO:0043044]; gene expression [GO:0010467]; mRNA splicing, via spliceosome [GO:0000398]; negative regulation of telomere maintenance via telomerase [GO:0032211]; osteoblast differentiation [GO:0001649]; RNA splicing [GO:0008380]	identical protein binding [GO:0042802]; mRNA 3'-UTR binding [GO:0003730]; N6-methyladenosine-containing RNA binding [GO:1990247]; nucleosomal DNA binding [GO:0031492]; nucleotide binding [GO:0000166]; poly(A) RNA binding [GO:0044822]; poly(U) RNA binding [GO:0008266]; RNA binding [GO:0003723]; RNA polymerase II core promoter proximal region sequence-specific DNA binding [GO:0000978]; RNA polymera…				YCR012W	PGK1	P00560				glh-4	T12F5.3
Q9SIB9	ACO2M_ARATH	reviewed	Aconitate hydratase 2, mitochondrial (Aconitase 2) (EC 4.2.1.3) (Citrate hydro-lyase 2)	ACO2 At2g05710 T3P4.5	Arabidopsis thaliana (Mouse-ear cress)	990		Q96QD9	ENSG00000122068	UIF_HUMAN	mRNA export from nucleus [GO:0006406]	mRNA binding [GO:0003729]; poly(A) RNA binding [GO:0044822]				YFR034C	PHO4	P07270				Y45F10C.4	Y45F10C.4
B9DG18	B9DG18_ARATH	unreviewed	AT1G20620 protein (Catalase 3)	CAT3 At1g20620	Arabidopsis thaliana (Mouse-ear cress)	485		Q6IPX4	ENSG00000105193	Q6IPX4_HUMAN	translation [GO:0006412]	structural constituent of ribosome [GO:0003735]				YGR086C	PIL1	P53252				lmn-1	DY3.2
F4HUL6	F4HUL6_ARATH	unreviewed	Catalase 3	CAT3 At1g20620	Arabidopsis thaliana (Mouse-ear cress)	427		P21399	ENSG00000122729	ACOC_HUMAN	cellular iron ion homeostasis [GO:0006879]; citrate metabolic process [GO:0006101]; intestinal absorption [GO:0050892]; post-embryonic development [GO:0009791]; regulation of translation [GO:0006417]; response to iron(II) ion [GO:0010040]; tricarboxylic acid cycle [GO:0006099]	4 iron, 4 sulfur cluster binding [GO:0051539]; aconitate hydratase activity [GO:0003994]; iron-responsive element binding [GO:0030350]; metal ion binding [GO:0046872]; RNA binding [GO:0003723]				YBL051C	PIN4	P34217				mog-5	EEED8.5
Q2V4M4	Q2V4M4_ARATH	unreviewed	Catalase 3	CAT3 At1g20620	Arabidopsis thaliana (Mouse-ear cress)	377		P26196	ENSG00000110367	DDX6_HUMAN	cytoplasmic mRNA processing body assembly [GO:0033962]; exonucleolytic nuclear-transcribed mRNA catabolic process involved in deadenylation-dependent decay [GO:0043928]; gene expression [GO:0010467]; negative regulation of neuron differentiation [GO:0045665]; nuclear-transcribed mRNA catabolic process, deadenylation-dependent decay [GO:0000288]; regulation of translation [GO:0006417]; RNA seconda…	ATP binding [GO:0005524]; ATP-dependent RNA helicase activity [GO:0004004]; helicase activity [GO:0004386]; poly(A) RNA binding [GO:0044822]; protein domain specific binding [GO:0019904]; RNA helicase activity [GO:0003724]				YOL100W	PKH2	Q12236				R05G6.7	R05G6.7
Q42547	CATA3_ARATH	reviewed	Catalase-3 (EC 1.11.1.6)	CAT3 At1g20620 F2D10.40 F5M15.5	Arabidopsis thaliana (Mouse-ear cress)	492		A0A0A0MR66	ENSG00000182872	A0A0A0MR66_HUMAN	3'-UTR-mediated mRNA stabilization [GO:0070935]; negative regulation of cell proliferation [GO:0008285]; negative regulation of mRNA splicing, via spliceosome [GO:0048025]; negative regulation of transcription from RNA polymerase II promoter [GO:0000122]; positive regulation of smooth muscle cell apoptotic process [GO:0034393]	nucleic acid binding [GO:0003676]; nucleotide binding [GO:0000166]; zinc ion binding [GO:0008270]				YGL008C	PMA1	P05030				spk-1	B0464.5
B9DFJ8	B9DFJ8_ARATH	unreviewed	AT4G39260 protein	At4g39260	Arabidopsis thaliana (Mouse-ear cress)	169		C9J6P4	ENSG00000105939	C9J6P4_HUMAN		metal ion binding [GO:0046872]; NAD+ ADP-ribosyltransferase activity [GO:0003950]				YGL037C	PNC1	P53184				rps-0	B0393.1
F4JVB9	F4JVB9_ARATH	unreviewed	Glycine-rich RNA-binding protein 8	CCR1 At4g39260	Arabidopsis thaliana (Mouse-ear cress)	105		P60468	ENSG00000106803	SC61B_HUMAN	antigen processing and presentation of exogenous peptide antigen via MHC class I [GO:0042590]; antigen processing and presentation of exogenous peptide antigen via MHC class I, TAP-dependent [GO:0002479]; antigen processing and presentation of peptide antigen via MHC class I [GO:0002474]; cellular protein metabolic process [GO:0044267]; endoplasmic reticulum unfolded protein response [GO:0030968]…	epidermal growth factor binding [GO:0048408]; poly(A) RNA binding [GO:0044822]; ribosome binding [GO:0043022]				YOR145C	PNO1	Q99216				C02F5.3	C02F5.3
F4JVC0	F4JVC0_ARATH	unreviewed	Glycine-rich RNA-binding protein 8	CCR1 At4g39260	Arabidopsis thaliana (Mouse-ear cress)	92		Q1KMD3	ENSG00000214753	HNRL2_HUMAN		poly(A) RNA binding [GO:0044822]				YNL262W	POL2	P21951				par-5	M117.2
F4JVC1	F4JVC1_ARATH	unreviewed	Glycine-rich RNA-binding protein 8	CCR1 At4g39260	Arabidopsis thaliana (Mouse-ear cress)	126		Q16630	ENSG00000111605	CPSF6_HUMAN	mRNA polyadenylation [GO:0006378]; mRNA processing [GO:0006397]; protein tetramerization [GO:0051262]	mRNA binding [GO:0003729]; nucleotide binding [GO:0000166]; poly(A) RNA binding [GO:0044822]				YEL055C	POL5	P39985				eif-3.D	R08D7.3
Q03251	RBG8_ARATH	reviewed	Glycine-rich RNA-binding protein 8 (AtGR-RBP8) (AtRBG8) (Glycine-rich protein 8) (AtGRP8) (Protein COLD, CIRCADIAN RHYTHM, AND RNA BINDING 1) (Protein CCR1)	RBG8 CCR1 GR-RBP8 GRP8 At4g39260 T22F8.160	Arabidopsis thaliana (Mouse-ear cress)	169		P55265	ENSG00000160710	DSRAD_HUMAN	adenosine to inosine editing [GO:0006382]; base conversion or substitution editing [GO:0016553]; cellular response to virus [GO:0098586]; cytokine-mediated signaling pathway [GO:0019221]; defense response to virus [GO:0051607]; definitive hemopoiesis [GO:0060216]; erythrocyte differentiation [GO:0030218]; gene expression [GO:0010467]; hematopoietic progenitor cell differentiation [GO:0002244]; he…	DNA binding [GO:0003677]; double-stranded RNA adenosine deaminase activity [GO:0003726]; metal ion binding [GO:0046872]; poly(A) RNA binding [GO:0044822]				YBL041W	PRE7	P23724				Y54E10A.10	Y54E10A.10
O65639	CSP1_ARATH	reviewed	Cold shock protein 1 (AtCSP1) (Cold shock domain-containing protein 1)	CSP1 CSDP1 At4g36020 T19K4.150	Arabidopsis thaliana (Mouse-ear cress)	299		Q9NTZ6	ENSG00000244462	RBM12_HUMAN		nucleotide binding [GO:0000166]; poly(A) RNA binding [GO:0044822]				YER013W	PRP22	P24384				hsp-12.2	C14B9.1
P57106	MDHC2_ARATH	reviewed	Malate dehydrogenase, cytoplasmic 2 (EC 1.1.1.37)	MDH2 At5g43330 MWF20.2	Arabidopsis thaliana (Mouse-ear cress)	332		Q96I24	ENSG00000107164	FUBP3_HUMAN	positive regulation of gene expression [GO:0010628]; positive regulation of transcription, DNA-templated [GO:0045893]; positive regulation of transcription from RNA polymerase II promoter [GO:0045944]; transcription, DNA-templated [GO:0006351]; transcription from RNA polymerase II promoter [GO:0006366]	poly(A) RNA binding [GO:0044822]; RNA polymerase II core promoter proximal region sequence-specific DNA binding [GO:0000978]; transcriptional activator activity, RNA polymerase II core promoter proximal region sequence-specific binding [GO:0001077]				YMR268C	PRP24	P49960				Y66H1A.4	Y66H1A.4
O22173	PABP4_ARATH	reviewed	Polyadenylate-binding protein 4 (PABP-4) (Poly(A)-binding protein 4)	PAB4 At2g23350 T20D16.2	Arabidopsis thaliana (Mouse-ear cress)	662		P49411	ENSG00000178952	EFTU_HUMAN	mitochondrial translation [GO:0032543]; mitochondrial translational elongation [GO:0070125]; organelle organization [GO:0006996]; translational elongation [GO:0006414]	GTPase activity [GO:0003924]; GTP binding [GO:0005525]; poly(A) RNA binding [GO:0044822]; translation elongation factor activity [GO:0003746]				YDR235W	PRP42	Q03776				unc-60	C38C3.5c
Q0WW84	RB47B_ARATH	reviewed	Polyadenylate-binding protein RBP47B (Poly(A)-binding protein RBP47B) (RNA-binding protein 47B) (AtRBP47B)	RBP47B At3g19130 MVI11.3	Arabidopsis thaliana (Mouse-ear cress)	435		Q04837	ENSG00000106028	SSBP_HUMAN	DNA replication [GO:0006260]; mitochondrion morphogenesis [GO:0070584]; mitochondrion organization [GO:0007005]; organelle organization [GO:0006996]; positive regulation of helicase activity [GO:0051096]	chromatin binding [GO:0003682]; poly(A) RNA binding [GO:0044822]; single-stranded DNA binding [GO:0003697]				YGL120C	PRP43	P53131				ZK1307.9	ZK1307.9
Q41931	ACCO2_ARATH	reviewed	1-aminocyclopropane-1-carboxylate oxidase 2 (ACC oxidase 2) (AtACO2) (EC 1.14.17.4)	ACO2 EI305 At1g62380 F24O1.10	Arabidopsis thaliana (Mouse-ear cress)	320		P63244	ENSG00000204628	GBLP_HUMAN	activation of cysteine-type endopeptidase activity involved in apoptotic process [GO:0006919]; cell cycle [GO:0007049]; cell surface receptor signaling pathway [GO:0007166]; cellular response to glucose stimulus [GO:0071333]; cellular response to growth factor stimulus [GO:0071363]; gastrulation [GO:0007369]; negative regulation of cell growth [GO:0030308]; negative regulation of endoplasmic reti…	cysteine-type endopeptidase activator activity involved in apoptotic process [GO:0008656]; enzyme binding [GO:0019899]; ion channel inhibitor activity [GO:0008200]; poly(A) RNA binding [GO:0044822]; protein complex scaffold [GO:0032947]; protein homodimerization activity [GO:0042803]; protein kinase C binding [GO:0005080]; protein phosphatase binding [GO:0019903]; protein tyrosine kinase inhibito…				YHR165C	PRP8	P33334				atp-2	C34E10.6
O65719	HSP7C_ARATH	reviewed	Heat shock 70 kDa protein 3 (Heat shock cognate 70 kDa protein 3) (Heat shock cognate protein 70-3) (AtHsc70-3) (Heat shock protein 70-3) (AtHsp70-3)	HSP70-3 HSC70-3 HSC70-G7 At3g09440 F11F8 F3L24.33	Arabidopsis thaliana (Mouse-ear cress)	649		Q96KR1	ENSG00000056097	ZFR_HUMAN	multicellular organismal development [GO:0007275]	DNA binding [GO:0003677]; poly(A) RNA binding [GO:0044822]; zinc ion binding [GO:0008270]				YDL030W	PRP9	P19736				R74.7	R74.7
F4I3B3	RB47A_ARATH	reviewed	Polyadenylate-binding protein RBP47A (Poly(A)-binding protein RBP47A) (RNA-binding protein 47A) (AtRBP47A)	RBP47A At1g49600 F14J22.16	Arabidopsis thaliana (Mouse-ear cress)	445		A0A087WYA7	ENSG00000198917	A0A087WYA7_HUMAN						YKL181W	PRS1	P32895				lbp-2	F40F4.2
Q9SYT0	ANXD1_ARATH	reviewed	Annexin D1 (AnnAt1) (Annexin A1)	ANN1 ANNAT1 ANX23-ATH ATOXY5 OXY5 At1g35720 F14D7.2	Arabidopsis thaliana (Mouse-ear cress)	317		P60228	ENSG00000104408	EIF3E_HUMAN	cellular protein metabolic process [GO:0044267]; formation of translation preinitiation complex [GO:0001731]; gene expression [GO:0010467]; negative regulation of translational initiation [GO:0045947]; nuclear-transcribed mRNA catabolic process, nonsense-mediated decay [GO:0000184]; regulation of translational initiation [GO:0006446]; translation [GO:0006412]; translational initiation [GO:0006413]	poly(A) RNA binding [GO:0044822]; protein N-terminus binding [GO:0047485]; translation initiation factor activity [GO:0003743]				YOR361C	PRT1	P06103				rpl-21	C14B9.7
F4K6N0	F4K6N0_ARATH	unreviewed	TUDOR-SN protein 1	Tudor1 At5g07350	Arabidopsis thaliana (Mouse-ear cress)	1007		Q8IXT5	ENSG00000183808	RB12B_HUMAN		nucleotide binding [GO:0000166]; poly(A) RNA binding [GO:0044822]				YDL055C	PSA1	P41940				mek-2	Y54E10BL.6
Q8VZG7	Q8VZG7_ARATH	unreviewed	AT5g07350/T2I1_60 (TUDOR-SN protein 1)	Tudor1 At5g07350	Arabidopsis thaliana (Mouse-ear cress)	991		Q9UNX4	ENSG00000065183	WDR3_HUMAN	maturation of SSU-rRNA from tricistronic rRNA transcript (SSU-rRNA, 5.8S rRNA, LSU-rRNA) [GO:0000462]	poly(A) RNA binding [GO:0044822]; snoRNA binding [GO:0030515]				YGR170W	PSD2	P53037				unc-101	K11D2.3
Q0WNJ6	CLAH1_ARATH	reviewed	Clathrin heavy chain 1	CHC1 At3g11130 F11B9.30 F9F8.6	Arabidopsis thaliana (Mouse-ear cress)	1705		Q86UP2	ENSG00000126777	KTN1_HUMAN	microtubule-based movement [GO:0007018]; small GTPase mediated signal transduction [GO:0007264]	poly(A) RNA binding [GO:0044822]				YDR505C	PSP1	P50896				ucr-1	F56D2.1
Q9LYG3	MAOP2_ARATH	reviewed	NADP-dependent malic enzyme 2 (AtNADP-ME2) (NADP-malic enzyme 2) (EC 1.1.1.40)	NADP-ME2 At5g11670 T22P22.60	Arabidopsis thaliana (Mouse-ear cress)	588		Q8IWA0	ENSG00000115368	WDR75_HUMAN	histone acetylation [GO:0016573]; positive regulation of protein targeting to mitochondrion [GO:1903955]; regulation of mitophagy [GO:1903146]; regulation of transcription from RNA polymerase II promoter [GO:0006357]	poly(A) RNA binding [GO:0044822]; transcription cofactor activity [GO:0003712]				YML017W	PSP2	P50109				cct-5	C07G2.3a
P48491	TPIS_ARATH	reviewed	Triosephosphate isomerase, cytosolic (TIM) (Triose-phosphate isomerase) (EC 5.3.1.1)	CTIMC At3g55440 T22E16.100	Arabidopsis thaliana (Mouse-ear cress)	254		Q9NVP1	ENSG00000088205	DDX18_HUMAN	RNA secondary structure unwinding [GO:0010501]	ATP binding [GO:0005524]; ATP-dependent RNA helicase activity [GO:0004004]; poly(A) RNA binding [GO:0044822]				YJR059W	PTK2	P47116				dnj-2	B0035.2
Q9LD57	PGKH1_ARATH	reviewed	Phosphoglycerate kinase 1, chloroplastic (EC 2.7.2.3)	PGK1 At3g12780 MBK21.15	Arabidopsis thaliana (Mouse-ear cress)	481		Q13325	ENSG00000152778	IFIT5_HUMAN	defense response to virus [GO:0051607]; type I interferon signaling pathway [GO:0060337]	poly(A) RNA binding [GO:0044822]; RNA binding [GO:0003723]; single-stranded RNA binding [GO:0003727]; tRNA binding [GO:0000049]				YNL016W	PUB1	P32588				snr-3	T28D9.10
Q9FXA2	PABP8_ARATH	reviewed	Polyadenylate-binding protein 8 (PABP-8) (Poly(A)-binding protein 8)	PAB8 At1g49760 F14J22.3	Arabidopsis thaliana (Mouse-ear cress)	671		Q9Y4W2	ENSG00000001497	LAS1L_HUMAN	rRNA processing [GO:0006364]	poly(A) RNA binding [GO:0044822]				YPR042C	PUF2	Q12221				C16A3.10	C16A3.10a
P29197	CH60A_ARATH	reviewed	Chaperonin CPN60, mitochondrial (HSP60)	CPN60 At3g23990 F14O13.18	Arabidopsis thaliana (Mouse-ear cress)	577		Q07666	ENSG00000121774	KHDR1_HUMAN	cell cycle arrest [GO:0007050]; cell proliferation [GO:0008283]; cell surface receptor signaling pathway [GO:0007166]; G2/M transition of mitotic cell cycle [GO:0000086]; mRNA processing [GO:0006397]; negative regulation of transcription, DNA-templated [GO:0045892]; positive regulation of RNA export from nucleus [GO:0046833]; positive regulation of signal transduction [GO:0009967]; positive regul…	DNA binding [GO:0003677]; identical protein binding [GO:0042802]; poly(A) binding [GO:0008143]; poly(A) RNA binding [GO:0044822]; poly(U) RNA binding [GO:0008266]; RNA binding [GO:0003723]; SH3/SH2 adaptor activity [GO:0005070]				YLL013C	PUF3	Q07807				rpl-2	B0250.1
Q9FPJ8	RB45A_ARATH	reviewed	Polyadenylate-binding protein RBP45A (Poly(A)-binding protein RBP45A) (RNA-binding protein 45A) (AtRBP45A)	RBP45A At5g54900 MBG8.17	Arabidopsis thaliana (Mouse-ear cress)	387		P20042	ENSG00000125977	IF2B_HUMAN	cellular protein metabolic process [GO:0044267]; gene expression [GO:0010467]; in utero embryonic development [GO:0001701]; male germ cell proliferation [GO:0002176]; male gonad development [GO:0008584]; translation [GO:0006412]; translational initiation [GO:0006413]; transmembrane transport [GO:0055085]	metal ion binding [GO:0046872]; poly(A) RNA binding [GO:0044822]; RNA binding [GO:0003723]; translation factor activity, RNA binding [GO:0008135]; translation initiation factor activity [GO:0003743]				YGL014W	PUF4	P25339				M28.5	M28.5
Q9LQQ3	Q9LQQ3_ARATH	unreviewed	At1g07750/F24B9_13 (Cupin domain-containing protein) (F24B9.13 protein) (Putative globulin protein)	F24B9.13 At1g07750	Arabidopsis thaliana (Mouse-ear cress)	356		Q15691	ENSG00000101367	MARE1_HUMAN	cell division [GO:0051301]; cell proliferation [GO:0008283]; G2/M transition of mitotic cell cycle [GO:0000086]; mitotic cell cycle [GO:0000278]; mitotic nuclear division [GO:0007067]; negative regulation of microtubule polymerization [GO:0031115]; organelle organization [GO:0006996]; positive regulation of microtubule plus-end binding [GO:1903033]; protein localization to microtubule [GO:0035372…	microtubule plus-end binding [GO:0051010]; poly(A) RNA binding [GO:0044822]; protein C-terminus binding [GO:0008022]				YDR496C	PUF6	Q04373				rpb-5	H27M09.2
Q0WLB5	CLAH2_ARATH	reviewed	Clathrin heavy chain 2	CHC2 CHC1 At3g08530 F17O14.1 T8G24.1	Arabidopsis thaliana (Mouse-ear cress)	1703		P26368	ENSG00000063244	U2AF2_HUMAN	gene expression [GO:0010467]; mRNA 3'-end processing [GO:0031124]; mRNA export from nucleus [GO:0006406]; mRNA processing [GO:0006397]; mRNA splicing, via spliceosome [GO:0000398]; negative regulation of mRNA splicing, via spliceosome [GO:0048025]; positive regulation of protein targeting to mitochondrion [GO:1903955]; positive regulation of RNA splicing [GO:0033120]; regulation of mitophagy [GO:…	enzyme binding [GO:0019899]; nucleotide binding [GO:0000166]; poly(A) RNA binding [GO:0044822]; poly-pyrimidine tract binding [GO:0008187]; pre-mRNA 3'-splice site binding [GO:0030628]				YPL212C	PUS1	Q12211				rps-15	F36A2.6
Q9SAB3	RB45B_ARATH	reviewed	Polyadenylate-binding protein RBP45B (Poly(A)-binding protein RBP45B) (RNA-binding protein 45B) (AtRBP45B)	RBP45B At1g11650 F25C20.21	Arabidopsis thaliana (Mouse-ear cress)	405		Q9BYD1	ENSG00000172172	RM13_HUMAN	mitochondrial translation [GO:0032543]; mitochondrial translational elongation [GO:0070125]; mitochondrial translational initiation [GO:0070124]; mitochondrial translational termination [GO:0070126]; organelle organization [GO:0006996]; translation [GO:0006412]	mRNA binding [GO:0003729]; poly(A) RNA binding [GO:0044822]; structural constituent of ribosome [GO:0003735]				YOR243C	PUS7	Q08647				tag-210	W08E3.3
Q9SAJ4	Q9SAJ4_ARATH	unreviewed	Phosphoglycerate kinase (EC 2.7.2.3)	T8K14.3 PGK At1g79550 At1g79550/T8K14.3	Arabidopsis thaliana (Mouse-ear cress)	401		B4DR61	ENSG00000058262	B4DR61_HUMAN	protein transport [GO:0015031]					YLR196W	PWP1	P21304				inf-1	F57B9.6
Q93W34	RP45C_ARATH	reviewed	Polyadenylate-binding protein RBP45C (Poly(A)-binding protein RBP45C) (RNA-binding protein 45C) (AtRBP45C)	RBP45C At4g27000 F10M23.340	Arabidopsis thaliana (Mouse-ear cress)	415		Q6NZY4	ENSG00000033030	ZCHC8_HUMAN	mRNA splicing, via spliceosome [GO:0000398]	poly(A) RNA binding [GO:0044822]; zinc ion binding [GO:0008270]				YOR046C	PWP2	P20449				rpl-9	R13A5.8
Q9LDZ0	HSP7J_ARATH	reviewed	Heat shock 70 kDa protein 10, mitochondrial (Heat shock protein 70-10) (AtHsp70-10) (Mitochondrial heat shock protein 70-2) (mtHsc70-2)	HSP70-10 HSC70-5 MTHSC70-2 At5g09590 F17I14_220	Arabidopsis thaliana (Mouse-ear cress)	682		P39748	ENSG00000168496	FEN1_HUMAN	base-excision repair [GO:0006284]; DNA repair [GO:0006281]; DNA replication [GO:0006260]; DNA replication, removal of RNA primer [GO:0043137]; DNA strand elongation involved in DNA replication [GO:0006271]; double-strand break repair [GO:0006302]; double-strand break repair via homologous recombination [GO:0000724]; memory [GO:0007613]; mitotic cell cycle [GO:0000278]; nucleic acid phosphodiester…	5'-3' exonuclease activity [GO:0008409]; 5'-flap endonuclease activity [GO:0017108]; damaged DNA binding [GO:0003684]; DNA binding [GO:0003677]; double-stranded DNA binding [GO:0003690]; double-stranded DNA exodeoxyribonuclease activity [GO:0008309]; endonuclease activity [GO:0004519]; exonuclease activity [GO:0004527]; magnesium ion binding [GO:0000287]; manganese ion binding [GO:0030145]; RNA-D…				YCR057C	PWP2					F13D12.6	F13D12.6
O82662	SUCB_ARATH	reviewed	Succinyl-CoA ligase [ADP-forming] subunit beta, mitochondrial (EC 6.2.1.5) (Succinyl-CoA synthetase beta chain) (SCS-beta)	At2g20420 F11A3.3	Arabidopsis thaliana (Mouse-ear cress)	421		Q14684	ENSG00000160208	RRP1B_HUMAN	negative regulation of phosphatase activity [GO:0010923]; rRNA processing [GO:0006364]	poly(A) RNA binding [GO:0044822]				YEL037C	RAD23	P32628				nst-1	K01C8.9
Q9LYR4	Q9LYR4_ARATH	unreviewed	Aldolase-type TIM barrel family protein (Putative transaldolase) (Transaldolase-like protein)	T22N19_70 At5g13420	Arabidopsis thaliana (Mouse-ear cress)	438		Q9BYJ9	ENSG00000149658	YTHD1_HUMAN	positive regulation of translational initiation [GO:0045948]	N6-methyladenosine-containing RNA binding [GO:1990247]; poly(A) RNA binding [GO:0044822]; ribosome binding [GO:0043022]				YOR048C	RAT1	Q02792				soc-2	AC7.2
Q9SI61	ASE1_ARATH	reviewed	Amidophosphoribosyltransferase 1, chloroplastic (AtATase1) (PRPP1) (EC 2.4.2.14) (Glutamine phosphoribosylpyrophosphate amidotransferase 1) (AtGPRAT1)	ASE1 GPRAT1 At2g16570 F1P15	Arabidopsis thaliana (Mouse-ear cress)	566		Q9H074	ENSG00000172239	PAIP1_HUMAN	gene expression [GO:0010467]; mRNA stabilization [GO:0048255]; nuclear-transcribed mRNA catabolic process, deadenylation-dependent decay [GO:0000288]; nuclear-transcribed mRNA poly(A) tail shortening [GO:0000289]; positive regulation of translation [GO:0045727]; translational initiation [GO:0006413]	RNA binding [GO:0003723]; translation activator activity [GO:0008494]				YOR265W	RBL2	P48606				asg-2	C53B7.4
B3H6D7	B3H6D7_ARATH	unreviewed	Fructose-bisphosphate aldolase (EC 4.1.2.13)	At2g36460	Arabidopsis thaliana (Mouse-ear cress)	267		Q8WVV9	ENSG00000143889	HNRLL_HUMAN	mRNA processing [GO:0006397]; positive regulation of RNA splicing [GO:0033120]	mRNA binding [GO:0003729]; nucleotide binding [GO:0000166]; poly(A) RNA binding [GO:0044822]				YDL189W	RBS1	Q05672				F01G4.6	F01G4.6a
Q9SJQ9	Q9SJQ9_ARATH	unreviewed	Fructose-bisphosphate aldolase (EC 4.1.2.13)	At2g36460	Arabidopsis thaliana (Mouse-ear cress)	358		Q14151	ENSG00000130254	SAFB2_HUMAN	regulation of transcription, DNA-templated [GO:0006355]; transcription, DNA-templated [GO:0006351]	DNA binding [GO:0003677]; identical protein binding [GO:0042802]; nucleotide binding [GO:0000166]; poly(A) RNA binding [GO:0044822]				YOR285W	RDL1	Q12305				tbb-2	C36E8.5
Q9M5K2	DLDH2_ARATH	reviewed	Dihydrolipoyl dehydrogenase 2, mitochondrial (AtmLPD2) (mtLPD2) (EC 1.8.1.4) (Dihydrolipoamide dehydrogenase 2) (Glycine cleavage system L protein 2) (Pyruvate dehydrogenase complex E3 subunit 2) (E3-2) (PDC-E3 2)	LPD2 At3g17240 MGD8.7	Arabidopsis thaliana (Mouse-ear cress)	507		Q9Y606	ENSG00000177192	TRUA_HUMAN	gene expression [GO:0010467]; positive regulation of transcription from RNA polymerase II promoter [GO:0045944]; tRNA modification [GO:0006400]; tRNA processing [GO:0008033]; tRNA pseudouridine synthesis [GO:0031119]	ligand-dependent nuclear receptor transcription coactivator activity [GO:0030374]; poly(A) RNA binding [GO:0044822]; pseudouridine synthase activity [GO:0009982]; pseudouridylate synthase activity [GO:0004730]				YOR207C	RET1	P22276				ZC434.8	ZC434.8
Q9FJA6	RS33_ARATH	reviewed	40S ribosomal protein S3-3	RPS3C At5g35530 MOK9.14	Arabidopsis thaliana (Mouse-ear cress)	248		O15234	ENSG00000108349	CASC3_HUMAN	gene expression [GO:0010467]; intracellular mRNA localization [GO:0008298]; mRNA processing [GO:0006397]; mRNA transport [GO:0051028]; nuclear-transcribed mRNA catabolic process, nonsense-mediated decay [GO:0000184]; regulation of translation [GO:0006417]; RNA metabolic process [GO:0016070]; RNA splicing [GO:0008380]	enzyme binding [GO:0019899]; identical protein binding [GO:0042802]; poly(A) RNA binding [GO:0044822]; ubiquitin protein ligase binding [GO:0031625]				YLR059C	REX2	P54964				cyn-5	F31C3.1
A8MS03	A8MS03_ARATH	unreviewed	40S ribosomal protein S6-1	RPS6 At4g31700	Arabidopsis thaliana (Mouse-ear cress)	188		Q5JVS0	ENSG00000130956	HABP4_HUMAN	blood coagulation [GO:0007596]; cellular response to mechanical stimulus [GO:0071260]; negative regulation of DNA binding [GO:0043392]; platelet activation [GO:0030168]; platelet degranulation [GO:0002576]; regulation of transcription, DNA-templated [GO:0006355]; transcription, DNA-templated [GO:0006351]					YAR007C	RFA1	P22336				rps-26	F39B2.6
O48549	RS61_ARATH	reviewed	40S ribosomal protein S6-1	RPS6A At4g31700 F28M20.110	Arabidopsis thaliana (Mouse-ear cress)	250		Q9Y3F4	ENSG00000023734	STRAP_HUMAN	maintenance of gastrointestinal epithelium [GO:0030277]; negative regulation of epithelial cell migration [GO:0010633]; negative regulation of epithelial cell proliferation [GO:0050680]; negative regulation of epithelial to mesenchymal transition [GO:0010719]; negative regulation of pathway-restricted SMAD protein phosphorylation [GO:0060394]; negative regulation of transcription from RNA polymer…	poly(A) RNA binding [GO:0044822]				YOR217W	RFC1	P38630				rle-1	M142.6
B3H5Y0	B3H5Y0_ARATH	unreviewed	Aconitate hydratase (Aconitase) (EC 4.2.1.3)	ACO1 At4g35830	Arabidopsis thaliana (Mouse-ear cress)	795		Q9H694	ENSG00000122870	BICC1_HUMAN	multicellular organismal development [GO:0007275]; negative regulation of canonical Wnt signaling pathway [GO:0090090]	poly(A) RNA binding [GO:0044822]				YPR115W	RGC1	Q06108				gld-2	ZC308.1d
Q42560	ACO1_ARATH	reviewed	Aconitate hydratase 1 (Aconitase 1) (EC 4.2.1.3) (Citrate hydro-lyase 1)	ACO1 ACO At4g35830 F4B14.100	Arabidopsis thaliana (Mouse-ear cress)	898		Q08211	ENSG00000135829	DHX9_HUMAN	cellular response to heat [GO:0034605]; circadian rhythm [GO:0007623]; CRD-mediated mRNA stabilization [GO:0070934]; DNA duplex unwinding [GO:0032508]; gene expression [GO:0010467]; innate immune response [GO:0045087]; mRNA splicing, via spliceosome [GO:0000398]; osteoblast differentiation [GO:0001649]; positive regulation of type I interferon production [GO:0032481]; RNA processing [GO:0006396];…	ATP binding [GO:0005524]; ATP-dependent DNA helicase activity [GO:0004003]; ATP-dependent RNA helicase activity [GO:0004004]; DNA binding [GO:0003677]; poly(A) RNA binding [GO:0044822]; RNA helicase activity [GO:0003724]; RNA polymerase II transcription factor binding [GO:0001085]				YIL053W	RHR2	P41277				rpl-5	F54C9.5
Q9FLT0	Q9FLT0_ARATH	unreviewed	100 kDa coactivator-like protein (TUDOR-SN protein 2) (Transcription factor-like protein)	Tudor2 At5g61780	Arabidopsis thaliana (Mouse-ear cress)	985		Q9UKA9	ENSG00000117569	PTBP2_HUMAN	mRNA splice site selection [GO:0006376]; negative regulation of RNA splicing [GO:0033119]; regulation of neural precursor cell proliferation [GO:2000177]	mRNA binding [GO:0003729]; nucleotide binding [GO:0000166]; poly(A) RNA binding [GO:0044822]				YCR028C-A	RIM1	P32445				pas-6	CD4.6
F4IHK9	F4IHK9_ARATH	unreviewed	Glycine-rich RNA-binding protein 7	CCR2 At2g21660	Arabidopsis thaliana (Mouse-ear cress)	159		Q9BZE4	ENSG00000107937	NOG1_HUMAN	negative regulation of cell-cell adhesion [GO:0022408]; negative regulation of cell migration [GO:0030336]; negative regulation of cell proliferation [GO:0008285]; negative regulation of collagen binding [GO:0033342]; negative regulation of DNA replication [GO:0008156]; negative regulation of protein ubiquitination [GO:0031397]; osteoblast differentiation [GO:0001649]; protein stabilization [GO:0…	GTPase activity [GO:0003924]; GTP binding [GO:0005525]; poly(A) RNA binding [GO:0044822]				YOR119C	RIO1	Q12196				cpr-5	W07B8.5
Q03250	RBG7_ARATH	reviewed	Glycine-rich RNA-binding protein 7 (AtGR-RBP7) (AtRBG7) (Glycine-rich protein 7) (AtGRP7) (Protein COLD, CIRCADIAN RHYTHM, AND RNA BINDING 2) (Protein CCR2)	RBG7 CCR2 GR-RBP7 GRP7 At2g21660 F2G1.7	Arabidopsis thaliana (Mouse-ear cress)	176		P52756	ENSG00000003756	RBM5_HUMAN	apoptotic process [GO:0006915]; gene expression [GO:0010467]; mRNA splicing, via spliceosome [GO:0000398]; negative regulation of cell proliferation [GO:0008285]; positive regulation of apoptotic process [GO:0043065]; regulation of alternative mRNA splicing, via spliceosome [GO:0000381]; RNA processing [GO:0006396]; RNA splicing [GO:0008380]; spliceosomal complex assembly [GO:0000245]	DNA binding [GO:0003677]; mRNA binding [GO:0003729]; nucleotide binding [GO:0000166]; poly(A) RNA binding [GO:0044822]; RNA binding [GO:0003723]; zinc ion binding [GO:0008270]				YNL207W	RIO2	P40160				eif-3.B	Y54E2A.11a
Q9SF85	ADK1_ARATH	reviewed	Adenosine kinase 1 (AK 1) (EC 2.7.1.20) (Adenosine 5'-phosphotransferase 1)	ADK1 At3g09820 F8A24.13	Arabidopsis thaliana (Mouse-ear cress)	344		Q9Y224	ENSG00000087302	CN166_HUMAN	gene expression [GO:0010467]; positive regulation of transcription from RNA polymerase II promoter [GO:0045944]; RNA transport [GO:0050658]; transcription, DNA-templated [GO:0006351]; tRNA processing [GO:0008033]; tRNA splicing, via endonucleolytic cleavage and ligation [GO:0006388]; viral process [GO:0016032]	identical protein binding [GO:0042802]; poly(A) RNA binding [GO:0044822]; RNA binding [GO:0003723]; RNA polymerase II core binding [GO:0000993]				YLL034C	RIX7	Q07844				tpi-1	Y17G7B.7
Q04836	CP31A_ARATH	reviewed	31 kDa ribonucleoprotein, chloroplastic (RNA-binding protein 1/2/3) (AtRBP33) (RNA-binding protein CP31A) (RNA-binding protein RNP-T) (RNA-binding protein cp31)	CP31A RBP31 RNPT At4g24770 F22K18.30	Arabidopsis thaliana (Mouse-ear cress)	329		P26373	ENSG00000167526	RL13_HUMAN	cellular protein metabolic process [GO:0044267]; gene expression [GO:0010467]; nuclear-transcribed mRNA catabolic process, nonsense-mediated decay [GO:0000184]; SRP-dependent cotranslational protein targeting to membrane [GO:0006614]; translation [GO:0006412]; translational elongation [GO:0006414]; translational initiation [GO:0006413]; translational termination [GO:0006415]; viral life cycle [GO…	poly(A) RNA binding [GO:0044822]; RNA binding [GO:0003723]; structural constituent of ribosome [GO:0003735]				YDR091C	RLI1	Q03195				gst-10	Y45G12C.2
P56757	ATPA_ARATH	reviewed	ATP synthase subunit alpha, chloroplastic (EC 3.6.3.14) (ATP synthase F1 sector subunit alpha) (F-ATPase subunit alpha)	atpA AtCg00120	Arabidopsis thaliana (Mouse-ear cress)	507		Q08J23	ENSG00000037474	NSUN2_HUMAN	cell division [GO:0051301]; gene expression [GO:0010467]; meiotic cell cycle checkpoint [GO:0033313]; mitotic nuclear division [GO:0007067]; spermatid development [GO:0007286]; tRNA methylation [GO:0030488]; tRNA modification [GO:0006400]; tRNA processing [GO:0008033]	poly(A) RNA binding [GO:0044822]; tRNA (cytosine-5-)-methyltransferase activity [GO:0016428]; tRNA binding [GO:0000049]				YNR038W	RLP7	P53734				dars-1	B0464.1
F4KGU2	F4KGU2_ARATH	unreviewed	40S ribosomal protein S6-2	EMB3010 At5g10360	Arabidopsis thaliana (Mouse-ear cress)	197		P78344	ENSG00000110321	IF4G2_HUMAN	cell cycle arrest [GO:0007050]; cell death [GO:0008219]; cytokine-mediated signaling pathway [GO:0019221]; regulation of translational initiation [GO:0006446]	poly(A) RNA binding [GO:0044822]; translation factor activity, RNA binding [GO:0008135]; translation initiation factor activity [GO:0003743]				YNL002C	RLP7					tba-2	C47B2.3
P51430	RS62_ARATH	reviewed	40S ribosomal protein S6-2 (Protein EMBRYO DEFECTIVE 3010)	RPS6B EMB3010 RPS6 At5g10360 F12B17_290	Arabidopsis thaliana (Mouse-ear cress)	249		Q96PZ0	ENSG00000091127	PUS7_HUMAN	gene expression [GO:0010467]; pseudouridine synthesis [GO:0001522]; tRNA modification [GO:0006400]; tRNA processing [GO:0008033]	enzyme binding [GO:0019899]; poly(A) RNA binding [GO:0044822]; pseudouridine synthase activity [GO:0009982]				YKR024C	RMD9	P36120				cct-2	T21B10.7
P59232	R27AB_ARATH	reviewed	Ubiquitin-40S ribosomal protein S27a-2 [Cleaved into: Ubiquitin; 40S ribosomal protein S27a-2]	RPS27AB UBQ6 At2g47110 F14M4.6	Arabidopsis thaliana (Mouse-ear cress)	157		P30876	ENSG00000047315	RPB2_HUMAN	7-methylguanosine mRNA capping [GO:0006370]; DNA repair [GO:0006281]; gene expression [GO:0010467]; gene silencing by RNA [GO:0031047]; mRNA splicing, via spliceosome [GO:0000398]; nucleotide-excision repair [GO:0006289]; piRNA metabolic process [GO:0034587]; positive regulation of viral transcription [GO:0050434]; RNA splicing [GO:0008380]; somatic stem cell population maintenance [GO:0035019]; …	chromatin binding [GO:0003682]; DNA binding [GO:0003677]; DNA-directed RNA polymerase activity [GO:0003899]; metal ion binding [GO:0046872]; poly(A) RNA binding [GO:0044822]; ribonucleoside binding [GO:0032549]				YGL107C	RMD9					hpd-1	T21C12.2
F4INR3	F4INR3_ARATH	unreviewed	Aminopeptidase family protein	At2g24200	Arabidopsis thaliana (Mouse-ear cress)	484		P31942	ENSG00000096746	HNRH3_HUMAN	epithelial cell differentiation [GO:0030855]; mRNA splicing, via spliceosome [GO:0000398]; RNA processing [GO:0006396]; RNA splicing [GO:0008380]	nucleotide binding [GO:0000166]; poly(A) RNA binding [GO:0044822]; RNA binding [GO:0003723]				YGR044C	RME1	P32338				F13E6.1	F13E6.1
P30184	AMPL1_ARATH	reviewed	Leucine aminopeptidase 1 (EC 3.4.11.1) (Leucyl aminopeptidase 1) (LAP 1) (Proline aminopeptidase 1) (EC 3.4.11.5) (Prolyl aminopeptidase 1)	PM25 At2g24200 F27D4.11	Arabidopsis thaliana (Mouse-ear cress)	520		A9Z1X7	ENSG00000133226	A9Z1X7_HUMAN	mRNA processing [GO:0006397]					YLR371W	ROM2	P51862				gpd-1	T09F3.3
Q9LUT2	METK4_ARATH	reviewed	S-adenosylmethionine synthase 4 (AdoMet synthase 4) (EC 2.5.1.6) (Methionine adenosyltransferase 4) (MAT 4)	METK4 MTO3 SAMS3 At3g17390 MGD8.23	Arabidopsis thaliana (Mouse-ear cress)	393		Q92973	ENSG00000083312	TNPO1_HUMAN	gene expression [GO:0010467]; NLS-bearing protein import into nucleus [GO:0006607]; organelle organization [GO:0006996]; protein import into nucleus, docking [GO:0000059]; protein import into nucleus, translocation [GO:0000060]; regulation of mRNA stability [GO:0043488]; ribosomal protein import into nucleus [GO:0006610]; viral process [GO:0016032]	nuclear localization sequence binding [GO:0008139]; poly(A) RNA binding [GO:0044822]; protein transporter activity [GO:0008565]				YOR151C	RPB2	P08518				gpd-4	F33H1.2
O82462	SYEC_ARATH	reviewed	Glutamate--tRNA ligase, cytoplasmic (EC 6.1.1.17) (GluRSAt) (Glutamyl-tRNA synthetase) (GluRS)	At5g26707 At5g26710 F21E10.12	Arabidopsis thaliana (Mouse-ear cress)	719		Q8TDD1	ENSG00000123064	DDX54_HUMAN	intracellular estrogen receptor signaling pathway [GO:0030520]; negative regulation of nucleic acid-templated transcription [GO:1903507]; regulation of transcription, DNA-templated [GO:0006355]; RNA metabolic process [GO:0016070]; RNA processing [GO:0006396]; RNA secondary structure unwinding [GO:0010501]; transcription, DNA-templated [GO:0006351]	ATP binding [GO:0005524]; ATP-dependent RNA helicase activity [GO:0004004]; estrogen receptor binding [GO:0030331]; poly(A) RNA binding [GO:0044822]; receptor binding [GO:0005102]; transcription corepressor activity [GO:0003714]				YHR088W	RPF1	P38805				ama-1	F36A4.7
F4JLP5	PLPD2_ARATH	reviewed	Dihydrolipoyl dehydrogenase 2, chloroplastic (ptLPD2) (EC 1.8.1.4) (Dihydrolipoamide dehydrogenase 2) (Protein LIPOAMIDE DEHYDROGENASE 2) (Pyruvate dehydrogenase complex E3 subunit 2) (E3-2) (PDC-E3 2)	LPD2 At4g16155 FCAALL.61	Arabidopsis thaliana (Mouse-ear cress)	567		P62277	ENSG00000110700	RS13_HUMAN	cellular protein metabolic process [GO:0044267]; gene expression [GO:0010467]; negative regulation of RNA splicing [GO:0033119]; nuclear-transcribed mRNA catabolic process, nonsense-mediated decay [GO:0000184]; SRP-dependent cotranslational protein targeting to membrane [GO:0006614]; translation [GO:0006412]; translational elongation [GO:0006414]; translational initiation [GO:0006413]; translatio…	mRNA binding [GO:0003729]; poly(A) RNA binding [GO:0044822]; small ribosomal subunit rRNA binding [GO:0070181]; structural constituent of ribosome [GO:0003735]				YKR081C	RPF2	P36160				C34C12.8	C34C12.8
P24806	XTH24_ARATH	reviewed	Xyloglucan endotransglucosylase/hydrolase protein 24 (At-XTH24) (XTH-24) (EC 2.4.1.207) (Endo-xyloglucan transferase) (Meristem protein 5) (MERI-5 protein) (MERI5 protein) (Xyloglucan endo-1,4-beta-D-glucanase)	XTH24 MERI-5 MERI5B SEN4 At4g30270 F9N11.120	Arabidopsis thaliana (Mouse-ear cress)	269		M0R2Z9	ENSG00000064607	M0R2Z9_HUMAN	RNA processing [GO:0006396]	RNA binding [GO:0003723]				YBR079C	RPG1	P38249				F53F4.10	F53F4.10
Q0WLB0	Q0WLB0_ARATH	unreviewed	Xyloglucan endotransglucosylase/hydrolase (EC 2.4.1.207)	At4g30270	Arabidopsis thaliana (Mouse-ear cress)	269		Q8NDV7	ENSG00000090905	TNR6A_HUMAN	cellular response to starvation [GO:0009267]; epidermal growth factor receptor signaling pathway [GO:0007173]; Fc-epsilon receptor signaling pathway [GO:0038095]; fibroblast growth factor receptor signaling pathway [GO:0008543]; gene expression [GO:0010467]; gene silencing by miRNA [GO:0035195]; gene silencing by RNA [GO:0031047]; innate immune response [GO:0045087]; negative regulation of transl…	nucleotide binding [GO:0000166]; poly(A) RNA binding [GO:0044822]				YIL119C	RPI1	P23250				let-754	C29E4.8
F4IVR2	F4IVR2_ARATH	unreviewed	Heat shock protein 60-2	HSP60-2 At2g33210	Arabidopsis thaliana (Mouse-ear cress)	580		O75691	ENSG00000120800	UTP20_HUMAN	endonucleolytic cleavage in 5'-ETS of tricistronic rRNA transcript (SSU-rRNA, 5.8S rRNA, LSU-rRNA) [GO:0000480]; endonucleolytic cleavage in ITS1 to separate SSU-rRNA from 5.8S rRNA and LSU-rRNA from tricistronic rRNA transcript (SSU-rRNA, 5.8S rRNA, LSU-rRNA) [GO:0000447]; endonucleolytic cleavage to generate mature 5'-end of SSU-rRNA from (SSU-rRNA, 5.8S rRNA, LSU-rRNA) [GO:0000472]; negative r…	poly(A) RNA binding [GO:0044822]				YLR075W	RPL10	P41805				hsp-4	F43E2.8
Q8L7B5	CH60B_ARATH	reviewed	Chaperonin CPN60-like 1, mitochondrial (HSP60-like 1)	At2g33210 F25I18.5	Arabidopsis thaliana (Mouse-ear cress)	585		O00148	ENSG00000123136	DX39A_HUMAN	cellular response to DNA damage stimulus [GO:0006974]; mRNA export from nucleus [GO:0006406]; mRNA splicing, via spliceosome [GO:0000398]; regulation of gene expression [GO:0010468]; RNA secondary structure unwinding [GO:0010501]	ATP binding [GO:0005524]; ATP-dependent RNA helicase activity [GO:0004004]; poly(A) RNA binding [GO:0044822]				YPR102C	RPL11A	P0C0W9				vha-15	T14F9.1
F4JAF3	F4JAF3_ARATH	unreviewed	Chloroplast RNA-binding protein 29	CP29 At3g53460	Arabidopsis thaliana (Mouse-ear cress)	363		P62310	ENSG00000170860	LSM3_HUMAN	cytoplasmic mRNA processing body assembly [GO:0033962]; exonucleolytic nuclear-transcribed mRNA catabolic process involved in deadenylation-dependent decay [GO:0043928]; gene expression [GO:0010467]; mRNA processing [GO:0006397]; mRNA splicing, via spliceosome [GO:0000398]; nuclear-transcribed mRNA catabolic process [GO:0000956]; nuclear-transcribed mRNA catabolic process, deadenylation-dependent…	poly(A) RNA binding [GO:0044822]				YEL054C	RPL12A	P0CX53;P0CX54				fum-1	H14A12.2a
Q43349	CP29A_ARATH	reviewed	29 kDa ribonucleoprotein, chloroplastic (RNA-binding protein CP29A) (RNA-binding protein cp29)	CP29A RBP29 At3g53460 F4P12_160	Arabidopsis thaliana (Mouse-ear cress)	342		Q9Y3X0	ENSG00000105321	CCDC9_HUMAN		poly(A) RNA binding [GO:0044822]				YMR142C	RPL13B	P40212				xrn-2	Y48B6A.3
B9DGR6	B9DGR6_ARATH	unreviewed	AT1G63940 protein	At1g63940	Arabidopsis thaliana (Mouse-ear cress)	486		Q9HAV4	ENSG00000124571	XPO5_HUMAN	gene expression [GO:0010467]; gene silencing by RNA [GO:0031047]; positive regulation of RNA interference [GO:1900370]; pre-miRNA export from nucleus [GO:0035281]; protein export from nucleus [GO:0006611]	mRNA binding [GO:0003729]; poly(A) RNA binding [GO:0044822]; pre-miRNA binding [GO:0070883]; pre-miRNA transporter activity [GO:0090631]; protein transporter activity [GO:0008565]; Ran GTPase binding [GO:0008536]; RNA binding [GO:0003723]; tRNA binding [GO:0000049]				YLR029C	RPL15A	P05748				cpr-4	F44C4.3
F4I576	F4I576_ARATH	unreviewed	Monodehydroascorbate reductase	MDAR6 At1g63940	Arabidopsis thaliana (Mouse-ear cress)	482		K7ELC2	ENSG00000115268	K7ELC2_HUMAN	ribosomal small subunit assembly [GO:0000028]; translation [GO:0006412]	RNA binding [GO:0003723]; structural constituent of ribosome [GO:0003735]				YIL133C	RPL16A	P26784				pgk-1	T03F1.3
F4I577	F4I577_ARATH	unreviewed	Monodehydroascorbate reductase	MDAR6 At1g63940	Arabidopsis thaliana (Mouse-ear cress)	416		O95429	ENSG00000156735	BAG4_HUMAN	cell surface receptor signaling pathway [GO:0007166]; cellular response to epidermal growth factor stimulus [GO:0071364]; cellular response to heat [GO:0034605]; cellular response to tumor necrosis factor [GO:0071356]; intracellular signal transduction [GO:0035556]; negative regulation of apoptotic process [GO:0043066]; negative regulation of phosphatidylinositol-3,4,5-trisphosphate 5-phosphatase…	poly(A) RNA binding [GO:0044822]; receptor signaling protein activity [GO:0005057]; ubiquitin protein ligase binding [GO:0031625]				YNL069C	RPL16B	P26785				rps-2	C49H3.11
P92947	MDAR5_ARATH	reviewed	Monodehydroascorbate reductase 5, mitochondrial (AtMDAR5) (EC 1.6.5.4) (Monodehydroascorbate reductase 6, chloroplastic) (AtMDAR6) (EC 1.6.5.4)	MDAR5 MDAR6 MDHAR6 PMDAR-L PMDAR-S At1g63940 T12P18.4	Arabidopsis thaliana (Mouse-ear cress)	493		Q14692	ENSG00000165733	BMS1_HUMAN	ribosome assembly [GO:0042255]	ATP binding [GO:0005524]; poly(A) RNA binding [GO:0044822]				YKL180W	RPL17A	P05740				bcat-1	K02A4.1
O24520	HBL1_ARATH	reviewed	Non-symbiotic hemoglobin 1 (ARAth GLB1) (Hb1)	AHB1 GLB1 At2g16060 F7H1.8	Arabidopsis thaliana (Mouse-ear cress)	160		Q9BQ52	ENSG00000006744	RNZ2_HUMAN	gene expression [GO:0010467]; mitochondrial tRNA 3'-trailer cleavage, endonucleolytic [GO:0072684]; tRNA processing [GO:0008033]	3'-tRNA processing endoribonuclease activity [GO:0042781]; metal ion binding [GO:0046872]; poly(A) RNA binding [GO:0044822]				RPL17AA	RPL17AA	P05740				T05H10.6	T05H10.6a
Q0WSU5	Q0WSU5_ARATH	unreviewed	Class 1 non-symbiotic hemoglobin	At2g16060	Arabidopsis thaliana (Mouse-ear cress)	160		Q9Y3I0	ENSG00000100220	RTCB_HUMAN	gene expression [GO:0010467]; in utero embryonic development [GO:0001701]; placenta development [GO:0001890]; tRNA processing [GO:0008033]; tRNA splicing, via endonucleolytic cleavage and ligation [GO:0006388]	ATP binding [GO:0005524]; metal ion binding [GO:0046872]; poly(A) RNA binding [GO:0044822]; RNA ligase (ATP) activity [GO:0003972]; vinculin binding [GO:0017166]				YOL120C	RPL18A	P0CX49;P0CX50				eef-2	F25H5.4
Q9SRH5	VDAC1_ARATH	reviewed	Mitochondrial outer membrane protein porin 1 (Voltage-dependent anion-selective channel protein 1) (AtVDAC1) (VDAC-1)	VDAC1 At3g01280 T22N4.9	Arabidopsis thaliana (Mouse-ear cress)	276		Q99700	ENSG00000204842	ATX2_HUMAN	cerebellar Purkinje cell differentiation [GO:0021702]; cytoplasmic mRNA processing body assembly [GO:0033962]; homeostasis of number of cells [GO:0048872]; negative regulation of multicellular organism growth [GO:0040015]; negative regulation of receptor internalization [GO:0002091]; neuromuscular process [GO:0050905]; neuron projection morphogenesis [GO:0048812]; regulation of cytoplasmic mRNA p…	epidermal growth factor receptor binding [GO:0005154]; poly(A) RNA binding [GO:0044822]; protein C-terminus binding [GO:0008022]; RNA binding [GO:0003723]				YMR242C	RPL18A2	P0CX23				cgh-1	C07H6.5
Q38799	ODPB1_ARATH	reviewed	Pyruvate dehydrogenase E1 component subunit beta-1, mitochondrial (PDHE1-B) (EC 1.2.4.1) (Protein MACCI-BOU)	PDH2 MAB1 At5g50850 K16E14.1	Arabidopsis thaliana (Mouse-ear cress)	363		P57723	ENSG00000090097	PCBP4_HUMAN		DNA binding [GO:0003677]; poly(A) RNA binding [GO:0044822]; RNA binding [GO:0003723]				YBR084C-A	RPL19A	P0CX82;P0CX83				Y48B6A.1	Y48B6A.1
Q0WUV8	Q0WUV8_ARATH	unreviewed	Elongation factor Tu	At4g02930	Arabidopsis thaliana (Mouse-ear cress)	454		Q13895	ENSG00000112578	BYST_HUMAN	brain development [GO:0007420]; cell adhesion [GO:0007155]; cell proliferation [GO:0008283]; cellular response to growth factor stimulus [GO:0071363]; cellular response to interleukin-1 [GO:0071347]; cellular response to lipopolysaccharide [GO:0071222]; cellular response to organic cyclic compound [GO:0071407]; female pregnancy [GO:0007565]; maturation of SSU-rRNA from tricistronic rRNA transcrip…	poly(A) RNA binding [GO:0044822]				YPL220W	RPL1A	P0CX43;P0CX44				hsp-3	C15H9.6
Q9ZT91	EFTM_ARATH	reviewed	Elongation factor Tu, mitochondrial	TUFA At4g02930 T4I9.19 T5J8.25	Arabidopsis thaliana (Mouse-ear cress)	454		Q12906	ENSG00000129351	ILF3_HUMAN	defense response to virus [GO:0051607]; negative regulation of transcription, DNA-templated [GO:0045892]; negative regulation of translation [GO:0017148]; negative regulation of viral genome replication [GO:0045071]; positive regulation of transcription, DNA-templated [GO:0045893]; protein phosphorylation [GO:0006468]; transcription, DNA-templated [GO:0006351]	DNA binding [GO:0003677]; double-stranded RNA binding [GO:0003725]; poly(A) RNA binding [GO:0044822]; RNA binding [GO:0003723]				YBR191W	RPL21A	Q02753				C37H5.6	C37H5.6
F4KAP2	F4KAP2_ARATH	unreviewed	Adenylate kinase 1	ADK1 At5g63400	Arabidopsis thaliana (Mouse-ear cress)	190		Q9Y624	ENSG00000158769	JAM1_HUMAN	actomyosin structure organization [GO:0031032]; bicellular tight junction assembly [GO:0070830]; blood coagulation [GO:0007596]; cell adhesion [GO:0007155]; cell-cell junction organization [GO:0045216]; cell junction assembly [GO:0034329]; establishment of endothelial intestinal barrier [GO:0090557]; establishment of protein localization to plasma membrane [GO:0090002]; extracellular matrix organ…	PDZ domain binding [GO:0030165]; virus receptor activity [GO:0001618]				YLR061W	RPL22A	P05749				alh-8	F13D12.4a
O82514	KAD4_ARATH	reviewed	Adenylate kinase 4 (AK 4) (EC 2.7.4.3) (ATP-AMP transphosphorylase 4) (ATP:AMP phosphotransferase) (Adenylate monophosphate kinase 4) (AMK4)	ADK1 At5g63400 MLE2.3	Arabidopsis thaliana (Mouse-ear cress)	246		Q9UKD2	ENSG00000053372	MRT4_HUMAN	ribosome biogenesis [GO:0042254]	poly(A) RNA binding [GO:0044822]				YGL031C	RPL24A	P04449				F38B2.4	F38B2.4a
O48917	SQD1_ARATH	reviewed	UDP-sulfoquinovose synthase, chloroplastic (EC 3.13.1.1) (Sulfite:UDP-glucose sulfotransferase) (Sulfolipid biosynthesis protein)	SQD1 At4g33030 F26P21.150	Arabidopsis thaliana (Mouse-ear cress)	477		Q99714	ENSG00000072506	HCD2_HUMAN	branched-chain amino acid catabolic process [GO:0009083]; cell aging [GO:0007569]; cellular nitrogen compound metabolic process [GO:0034641]; Leydig cell differentiation [GO:0033327]; lipid metabolic process [GO:0006629]; protein homotetramerization [GO:0051289]; small molecule metabolic process [GO:0044281]; tRNA processing [GO:0008033]	3-hydroxy-2-methylbutyryl-CoA dehydrogenase activity [GO:0047015]; 3-hydroxyacyl-CoA dehydrogenase activity [GO:0003857]; acetoacetyl-CoA reductase activity [GO:0018454]; beta-amyloid binding [GO:0001540]; cholate 7-alpha-dehydrogenase activity [GO:0008709]; estradiol 17-beta-dehydrogenase activity [GO:0004303]; NAD binding [GO:0051287]; poly(A) RNA binding [GO:0044822]; steroid binding [GO:00054…				YOL127W	RPL25	P04456				R06C7.1	R06C7.1
P31168	COR47_ARATH	reviewed	Dehydrin COR47 (Cold-induced COR47 protein)	COR47 RD17 At1g20440 F5M15.22	Arabidopsis thaliana (Mouse-ear cress)	265		P08240	ENSG00000182934	SRPR_HUMAN	cellular protein metabolic process [GO:0044267]; cotranslational protein targeting to membrane [GO:0006613]; endoplasmic reticulum unfolded protein response [GO:0030968]; gene expression [GO:0010467]; IRE1-mediated unfolded protein response [GO:0036498]; SRP-dependent cotranslational protein targeting to membrane [GO:0006614]; translation [GO:0006412]	GTPase activity [GO:0003924]; GTP binding [GO:0005525]; poly(A) RNA binding [GO:0044822]; signal recognition particle binding [GO:0005047]				YGR034W	RPL26B	P53221				rpt-4	F23F1.8
Q0WL48	Q0WL48_ARATH	unreviewed	Putative uncharacterized protein At1g20440	At1g20440	Arabidopsis thaliana (Mouse-ear cress)	265		P46109	ENSG00000099942	CRKL_HUMAN	activation of MAPKK activity [GO:0000186]; anterior/posterior pattern specification [GO:0009952]; blood vessel development [GO:0001568]; heart development [GO:0007507]; intracellular signal transduction [GO:0035556]; JNK cascade [GO:0007254]; neurotrophin TRK receptor signaling pathway [GO:0048011]; organ morphogenesis [GO:0009887]; parathyroid gland development [GO:0060017]; positive regulation …	poly(A) RNA binding [GO:0044822]; SH3/SH2 adaptor activity [GO:0005070]; signal transducer activity [GO:0004871]				YHR010W	RPL27A	P0C2H6				gst-1	R107.7
F4K1Y4	F4K1Y4_ARATH	unreviewed	Nuclear transport factor 2 and RNA recognition motif domain-containing protein	At5g60980	Arabidopsis thaliana (Mouse-ear cress)	459		O60869	ENSG00000107223	EDF1_HUMAN	endothelial cell differentiation [GO:0045446]; multicellular organismal development [GO:0007275]; positive regulation of DNA binding [GO:0043388]; positive regulation of transcription, DNA-templated [GO:0045893]; regulation of lipid metabolic process [GO:0019216]; regulation of transcription, DNA-templated [GO:0006355]; transcription, DNA-templated [GO:0006351]	poly(A) RNA binding [GO:0044822]; sequence-specific DNA binding [GO:0043565]; transcription coactivator activity [GO:0003713]				YGL103W	RPL28	P02406				pas-7	ZK945.2
Q8LEI7	Q8LEI7_ARATH	unreviewed	Ras-GTPase-activating protein SH3-domain binding protein-like	At5g60980	Arabidopsis thaliana (Mouse-ear cress)	459		Q9Y6E2	ENSG00000136261	BZW2_HUMAN	cell differentiation [GO:0030154]; nervous system development [GO:0007399]					YFR031C-A	RPL2A	P0CX45;P0CX46				pas-4	C36B1.4
Q9FME2	Q9FME2_ARATH	unreviewed	AT5g60980/MSL3_100 (At5g60980/MSL3_100) (Nuclear transport factor 2 and RNA recognition motif domain-containing protein) (Similarity to RNA-binding protein)	At5g60980	Arabidopsis thaliana (Mouse-ear cress)	460		Q659C4	ENSG00000138709	LAR1B_HUMAN	mitophagy in response to mitochondrial depolarization [GO:0098779]	poly(A) RNA binding [GO:0044822]				YOR063W	RPL3	P14126				C26E6.6	C26E6.6
P20115	CISY4_ARATH	reviewed	Citrate synthase 4, mitochondrial (EC 2.3.3.16)	CSY4 At2g44350 F4I1.16	Arabidopsis thaliana (Mouse-ear cress)	474		P46776	ENSG00000166441	RL27A_HUMAN	cellular protein metabolic process [GO:0044267]; cytoplasmic translation [GO:0002181]; gene expression [GO:0010467]; nuclear-transcribed mRNA catabolic process, nonsense-mediated decay [GO:0000184]; SRP-dependent cotranslational protein targeting to membrane [GO:0006614]; translation [GO:0006412]; translational elongation [GO:0006414]; translational initiation [GO:0006413]; translational terminat…	poly(A) RNA binding [GO:0044822]; RNA binding [GO:0003723]; structural constituent of ribosome [GO:0003735]				YGL030W	RPL30	P14120				rpl-13	C32E8.2
Q9SID0	SCRK1_ARATH	reviewed	Probable fructokinase-1 (EC 2.7.1.4)	At2g31390 T28P16.12	Arabidopsis thaliana (Mouse-ear cress)	325		P62937	ENSG00000196262	PPIA_HUMAN	blood coagulation [GO:0007596]; entry into host cell [GO:0030260]; establishment of integrated proviral latency [GO:0075713]; leukocyte migration [GO:0050900]; lipid particle organization [GO:0034389]; platelet activation [GO:0030168]; platelet degranulation [GO:0002576]; positive regulation of protein secretion [GO:0050714]; positive regulation of viral genome replication [GO:0045070]; protein f…	peptide binding [GO:0042277]; peptidyl-prolyl cis-trans isomerase activity [GO:0003755]; poly(A) RNA binding [GO:0044822]; unfolded protein binding [GO:0051082]; virion binding [GO:0046790]				YDL075W	RPL31A	P0C2H8				F47B10.1	F47B10.1
Q9LJH8	UBP1C_ARATH	reviewed	Oligouridylate-binding protein 1C (AtUBP1c) (Polyuridylate-binding protein UBP1C) (Poly(U)-binding protein UBP1C)	UBP1C At3g14100 MAG2.6	Arabidopsis thaliana (Mouse-ear cress)	427		P82912	ENSG00000181991	RT11_HUMAN	DNA damage response, detection of DNA damage [GO:0042769]; maturation of SSU-rRNA from tricistronic rRNA transcript (SSU-rRNA, 5.8S rRNA, LSU-rRNA) [GO:0000462]; mitochondrial translation [GO:0032543]; mitochondrial translational elongation [GO:0070125]; mitochondrial translational initiation [GO:0070124]; mitochondrial translational termination [GO:0070126]; organelle organization [GO:0006996]; …	mRNA 5'-UTR binding [GO:0048027]; poly(A) RNA binding [GO:0044822]; small ribosomal subunit rRNA binding [GO:0070181]; structural constituent of ribosome [GO:0003735]				YBL092W	RPL32	P38061				cpb-2	C30B5.3
A8MRQ4	A8MRQ4_ARATH	unreviewed	Glycine-rich RNA-binding protein 2	GR-RBP2 At4g13850	Arabidopsis thaliana (Mouse-ear cress)	129		Q8IXM3	ENSG00000182154	RM41_HUMAN	apoptotic process [GO:0006915]; cell cycle [GO:0007049]; mitochondrial translation [GO:0032543]; mitochondrial translational elongation [GO:0070125]; mitochondrial translational initiation [GO:0070124]; mitochondrial translational termination [GO:0070126]; organelle organization [GO:0006996]; translation [GO:0006412]	poly(A) RNA binding [GO:0044822]; structural constituent of ribosome [GO:0003735]				YPL143W	RPL33A	P05744				gpdh-2	K11H3.1
A8MSB9	A8MSB9_ARATH	unreviewed	Glycine-rich RNA-binding protein 2	GR-RBP2 At4g13850	Arabidopsis thaliana (Mouse-ear cress)	144		Q14247	ENSG00000085733	SRC8_HUMAN	actin cytoskeleton reorganization [GO:0031532]; actin filament polymerization [GO:0030041]; cell motility [GO:0048870]; dendritic spine maintenance [GO:0097062]; focal adhesion assembly [GO:0048041]; intracellular protein transport [GO:0006886]; lamellipodium organization [GO:0097581]; negative regulation of extrinsic apoptotic signaling pathway [GO:2001237]; neuron projection morphogenesis [GO:0…	profilin binding [GO:0005522]				YOR234C	RPL33B	P41056				F09B12.3	F09B12.3
F4JTU2	F4JTU2_ARATH	unreviewed	Glycine-rich RNA-binding protein 2	GR-RBP2 At4g13850	Arabidopsis thaliana (Mouse-ear cress)	153		Q9H8H0	ENSG00000130935	NOL11_HUMAN	maturation of SSU-rRNA [GO:0030490]; positive regulation of transcription of nuclear large rRNA transcript from RNA polymerase I promoter [GO:1901838]; transcription, DNA-templated [GO:0006351]	poly(A) RNA binding [GO:0044822]				YLR325C	RPL38	P49167				Y38F1A.6	Y38F1A.6
Q9SVM8	RBG2_ARATH	reviewed	Glycine-rich RNA-binding protein 2, mitochondrial (AtGR-RBP2) (AtRBG2) (Glycine-rich protein 2) (AtGRP2) (Mitochondrial RNA-binding protein 1a) (At-mRBP1a)	RBG2 GR-RBP2 GRP2 MRBP1A At4g13850 F18A5.240	Arabidopsis thaliana (Mouse-ear cress)	158		O75607	ENSG00000107833	NPM3_HUMAN	rRNA processing [GO:0006364]; rRNA transcription [GO:0009303]	poly(A) RNA binding [GO:0044822]				YPR043W	RPL43A	P0CX25;P0CX26				F21H12.6	F21H12.6
Q94A40	COPA1_ARATH	reviewed	Coatomer subunit alpha-1 (Alpha-coat protein 1) (Alpha-COP 1)	At1g62020 F8K4.21	Arabidopsis thaliana (Mouse-ear cress)	1216		O14776	ENSG00000113649	TCRG1_HUMAN	negative regulation of transcription from RNA polymerase II promoter [GO:0000122]; transcription from RNA polymerase II promoter [GO:0006366]	poly(A) RNA binding [GO:0044822]; RNA polymerase II repressing transcription factor binding [GO:0001103]; RNA polymerase II transcription corepressor activity [GO:0001106]; transcription coactivator activity [GO:0003713]				YDR012W	RPL4B	P49626				mlc-1	C36E6.3
Q9C909	RBG5_ARATH	reviewed	Glycine-rich RNA-binding protein 5, mitochondrial (AtGR-RBP5) (AtRBG5) (Mitochondrial RNA-binding protein 2b) (At-mRBP2b)	RBG5 GR-RBP5 MRBP2B At1g74230 F1O17.10	Arabidopsis thaliana (Mouse-ear cress)	289		B4DUT8	ENSG00000064666	B4DUT8_HUMAN	actomyosin structure organization [GO:0031032]; hemopoiesis [GO:0030097]; negative regulation of cell migration [GO:0030336]; negative regulation of phagocytosis [GO:0050765]; positive regulation of gene expression [GO:0010628]; regulation of cell proliferation [GO:0042127]; wound healing [GO:0042060]					YPL131W	RPL5	P26321				mlc-2	C36E6.5
Q8RWN9	ODP22_ARATH	reviewed	Dihydrolipoyllysine-residue acetyltransferase component 2 of pyruvate dehydrogenase complex, mitochondrial (EC 2.3.1.12) (Dihydrolipoamide S-acetyltransferase component 2 of pyruvate dehydrogenase complex) (Pyruvate dehydrogenase complex component E2 2) (PDC-E2 2) (PDCE2 2)	At3g13930 MDC16.5	Arabidopsis thaliana (Mouse-ear cress)	539		O75533	ENSG00000115524	SF3B1_HUMAN	anterior/posterior pattern specification [GO:0009952]; blastocyst formation [GO:0001825]; gene expression [GO:0010467]; mRNA splicing, via spliceosome [GO:0000398]; RNA splicing [GO:0008380]; RNA splicing, via transesterification reactions [GO:0000375]; spliceosomal complex assembly [GO:0000245]	chromatin binding [GO:0003682]; mRNA binding [GO:0003729]; poly(A) RNA binding [GO:0044822]				YML073C	RPL6A	Q02326				cif-1	K08F11.3
Q39061	CP33_ARATH	reviewed	RNA-binding protein CP33, chloroplastic (Protein PIGMENT DEFECTIVE 322)	CP33 PDE322 At3g52380 F22O6_240	Arabidopsis thaliana (Mouse-ear cress)	329		Q5JSZ5	ENSG00000130723	PRC2B_HUMAN		poly(A) RNA binding [GO:0044822]				YLR448W	RPL6B	P05739				F41C3.5	F41C3.5
F4K7D6	F4K7D6_ARATH	unreviewed	S-(hydroxymethyl)glutathione dehydrogenase (EC 1.1.1.284)	HOT5 At5g43940	Arabidopsis thaliana (Mouse-ear cress)	391		Q03701	ENSG00000115816	CEBPZ_HUMAN	positive regulation of transcription from RNA polymerase II promoter [GO:0045944]; transcription from RNA polymerase II promoter [GO:0006366]	DNA binding [GO:0003677]; poly(A) RNA binding [GO:0044822]; RNA polymerase II core promoter proximal region sequence-specific DNA binding [GO:0000978]; transcriptional activator activity, RNA polymerase II core promoter proximal region sequence-specific binding [GO:0001077]				YPL198W	RPL7B	Q12213				gpd-2	K10B3.8
Q96533	ADHX_ARATH	reviewed	Alcohol dehydrogenase class-3 (EC 1.1.1.1) (Alcohol dehydrogenase class-III) (Glutathione-dependent formaldehyde dehydrogenase) (FALDH) (FDH) (GSH-FDH) (EC 1.1.1.-) (S-(hydroxymethyl)glutathione dehydrogenase) (EC 1.1.1.284)	ADH2 ADHIII FDH1 At5g43940 MRH10.4	Arabidopsis thaliana (Mouse-ear cress)	379		Q9Y3D5	ENSG00000163319	RT18C_HUMAN	mitochondrial translation [GO:0032543]; mitochondrial translational elongation [GO:0070125]; mitochondrial translational initiation [GO:0070124]; mitochondrial translational termination [GO:0070126]; organelle organization [GO:0006996]; translation [GO:0006412]	structural constituent of ribosome [GO:0003735]				YHL033C	RPL8A	P17076				cct-8	Y55F3AR.3
Q8LD03	RS73_ARATH	reviewed	40S ribosomal protein S7-3	RPS7C At5g16130 T21H19_509	Arabidopsis thaliana (Mouse-ear cress)	190		P43243	ENSG00000015479	MATR3_HUMAN	posttranscriptional regulation of gene expression [GO:0010608]	nucleotide binding [GO:0000166]; poly(A) RNA binding [GO:0044822]; structural molecule activity [GO:0005198]; zinc ion binding [GO:0008270]				YLL045C	RPL8B	P29453				rpl-3	F13B10.2a
Q8VZ87	CB1B_ARATH	reviewed	Chlorophyll a-b binding protein 3, chloroplastic (Chlorophyll a-b protein 180) (CAB-180) (LHCII type I CAB-3)	LHCB1.2 AB180 CAB3 LHCP-A At1g29910 F1N18.5	Arabidopsis thaliana (Mouse-ear cress)	267		P07900	ENSG00000080824	HS90A_HUMAN	axon guidance [GO:0007411]; cellular response to heat [GO:0034605]; chaperone-mediated autophagy [GO:0061684]; chaperone-mediated protein complex assembly [GO:0051131]; Fc-gamma receptor signaling pathway involved in phagocytosis [GO:0038096]; G2/M transition of mitotic cell cycle [GO:0000086]; innate immune response [GO:0045087]; mitochondrial transport [GO:0006839]; mitotic cell cycle [GO:00002…	ATPase activity [GO:0016887]; ATP binding [GO:0005524]; GTPase binding [GO:0051020]; identical protein binding [GO:0042802]; MHC class II protein complex binding [GO:0023026]; nitric-oxide synthase regulator activity [GO:0030235]; nucleotide binding [GO:0000166]; poly(A) RNA binding [GO:0044822]; protein homodimerization activity [GO:0042803]; TPR domain binding [GO:0030911]				YGL147C	RPL9A	P05738				mog-1	K03H1.2
Q9SMX3	VDAC3_ARATH	reviewed	Mitochondrial outer membrane protein porin 3 (Protein HYPERSENSITIVE RESPONSE 2) (Athsr2) (Voltage-dependent anion-selective channel protein 3) (AtVDAC3) (VDAC-3)	VDAC3 HSR2 At5g15090 F2G14.210	Arabidopsis thaliana (Mouse-ear cress)	274		P78527	ENSG00000253729	PRKDC_HUMAN	B cell lineage commitment [GO:0002326]; brain development [GO:0007420]; cellular protein modification process [GO:0006464]; cellular response to insulin stimulus [GO:0032869]; DNA repair [GO:0006281]; double-strand break repair [GO:0006302]; double-strand break repair via homologous recombination [GO:0000724]; double-strand break repair via nonhomologous end joining [GO:0006303]; ectopic germ cel…	ATP binding [GO:0005524]; DNA-dependent protein kinase activity [GO:0004677]; double-stranded DNA binding [GO:0003690]; poly(A) RNA binding [GO:0044822]; protein kinase activity [GO:0004672]; protein serine/threonine kinase activity [GO:0004674]; transcription factor binding [GO:0008134]				YDL140C	RPO21	P04050				act-2	T04C12.5
A8MQD7	A8MQD7_ARATH	unreviewed	Hyaluronan / mRNA binding family protein	At5g47210	Arabidopsis thaliana (Mouse-ear cress)	301		P30405	ENSG00000108179	PPIF_HUMAN	apoptotic mitochondrial changes [GO:0008637]; cellular response to arsenic-containing substance [GO:0071243]; cellular response to calcium ion [GO:0071277]; cellular response to hydrogen peroxide [GO:0070301]; necroptotic process [GO:0070266]; negative regulation of apoptotic process [GO:0043066]; negative regulation of ATPase activity [GO:0032780]; negative regulation of intrinsic apoptotic sign…	cyclosporin A binding [GO:0016018]; peptidyl-prolyl cis-trans isomerase activity [GO:0003755]				YFL036W	RPO41	P13433				act-4	M03F4.2a
A8MRX4	A8MRX4_ARATH	unreviewed	AT5G47210 protein (Hyaluronan / mRNA binding family protein)	At5g47210	Arabidopsis thaliana (Mouse-ear cress)	305		Q9UNP9	ENSG00000084072	PPIE_HUMAN	DNA repair [GO:0006281]; mRNA splicing, via spliceosome [GO:0000398]; nucleotide-excision repair [GO:0006289]; positive regulation of viral genome replication [GO:0045070]; protein folding [GO:0006457]; protein peptidyl-prolyl isomerization [GO:0000413]; regulation of transcription, DNA-templated [GO:0006355]; transcription-coupled nucleotide-excision repair [GO:0006283]	cyclosporin A binding [GO:0016018]; nucleotide binding [GO:0000166]; peptidyl-prolyl cis-trans isomerase activity [GO:0003755]; poly(A) RNA binding [GO:0044822]; RNA binding [GO:0003723]				YLR340W	RPP0	P05317				act-3/act-1	T04C12.4/T04C12.6
Q9LVT8	Q9LVT8_ARATH	unreviewed	At5g47210 (Hyaluronan / mRNA binding family protein) (Putative uncharacterized protein At5g47210)	At5g47210	Arabidopsis thaliana (Mouse-ear cress)	357		Q8NBS9	ENSG00000239264	TXND5_HUMAN	apoptotic cell clearance [GO:0043277]; cell redox homeostasis [GO:0045454]; membrane organization [GO:0061024]; negative regulation of apoptotic process [GO:0043066]; post-Golgi vesicle-mediated transport [GO:0006892]; protein folding [GO:0006457]; response to endoplasmic reticulum stress [GO:0034976]	protein disulfide isomerase activity [GO:0003756]				YLR048W	RPS0B	P46654				F46H5.3	F46H5.3
Q94C69	CSP3_ARATH	reviewed	Cold shock domain-containing protein 3 (AtCSP3)	CSP3 At2g17870 T13L16.11	Arabidopsis thaliana (Mouse-ear cress)	301		Q9Y2T7	ENSG00000006047	YBOX2_HUMAN	mRNA stabilization [GO:0048255]; negative regulation of binding [GO:0051100]; negative regulation of translation [GO:0017148]; oocyte development [GO:0048599]; regulation of transcription, DNA-templated [GO:0006355]; spermatid development [GO:0007286]; spermatogenesis [GO:0007283]; transcription from RNA polymerase II promoter [GO:0006366]; translational attenuation [GO:0009386]	chromatin binding [GO:0003682]; DNA binding [GO:0003677]; lipid binding [GO:0008289]; mRNA 3'-UTR binding [GO:0003730]; ribonucleoprotein complex binding [GO:0043021]; translation regulator activity [GO:0045182]				YMR230W	RPS10B	P46784				rps-5	T05E11.1
P19171	CHIB_ARATH	reviewed	Basic endochitinase B (EC 3.2.1.14) (Pathogenesis-related protein 3) (AtChiB) (PR-3)	CHI-B PR3 At3g12500 MQC3.32 T2E22.18 T2E22_119	Arabidopsis thaliana (Mouse-ear cress)	335		Q14966	ENSG00000075292	ZN638_HUMAN	regulation of transcription, DNA-templated [GO:0006355]; RNA splicing [GO:0008380]; transcription, DNA-templated [GO:0006351]	double-stranded DNA binding [GO:0003690]; nucleotide binding [GO:0000166]; poly(A) RNA binding [GO:0044822]; RNA binding [GO:0003723]; zinc ion binding [GO:0008270]				YDR025W	RPS11A	P0CX47;P0CX48				hsp-1	F26D10.3
P16181	RS111_ARATH	reviewed	40S ribosomal protein S11-1 (Protein EMBRYO DEFECTIVE 1080)	RPS11A EMB1080 RPS11 At3g48930 T2J13.230	Arabidopsis thaliana (Mouse-ear cress)	160		I1E4Y6	ENSG00000204120	I1E4Y6_HUMAN						YOR369C	RPS12	P48589				H28O16.1	H28O16.1
Q42601	CARB_ARATH	reviewed	Carbamoyl-phosphate synthase large chain, chloroplastic (EC 6.3.5.5) (Carbamoyl-phosphate synthetase ammonia chain) (Protein VENOSA 6)	CARB VEN3 At1g29900 F1N18.6	Arabidopsis thaliana (Mouse-ear cress)	1187		P16615	ENSG00000174437	AT2A2_HUMAN	blood coagulation [GO:0007596]; calcium ion import into sarcoplasmic reticulum [GO:1990036]; calcium ion transmembrane transport [GO:0070588]; calcium ion transport from cytosol to endoplasmic reticulum [GO:1903515]; cell adhesion [GO:0007155]; cellular calcium ion homeostasis [GO:0006874]; cellular response to oxidative stress [GO:0034599]; endoplasmic reticulum calcium ion homeostasis [GO:00324…	ATP binding [GO:0005524]; calcium ion binding [GO:0005509]; calcium-transporting ATPase activity [GO:0005388]; calcium-transporting ATPase activity involved in regulation of cardiac muscle cell membrane potential [GO:0086039]; enzyme binding [GO:0019899]; protein C-terminus binding [GO:0008022]; S100 protein binding [GO:0044548]				YDR064W	RPS13	P05756				unc-27	ZK721.2
Q9SGR6	Q9SGR6_ARATH	unreviewed	AT1G76160 protein (SKU5-like 5 protein) (T23E18.10)	sks5 At1g76160	Arabidopsis thaliana (Mouse-ear cress)	541		Q07020	ENSG00000063177	RL18_HUMAN	cellular protein metabolic process [GO:0044267]; gene expression [GO:0010467]; nuclear-transcribed mRNA catabolic process, nonsense-mediated decay [GO:0000184]; SRP-dependent cotranslational protein targeting to membrane [GO:0006614]; translation [GO:0006412]; translational elongation [GO:0006414]; translational initiation [GO:0006413]; translational termination [GO:0006415]; viral life cycle [GO…	RNA binding [GO:0003723]; structural constituent of ribosome [GO:0003735]				YJL191W	RPS14B	P39516				hsp-6	C37H5.8
F4HQD4	HSP7P_ARATH	reviewed	Heat shock 70 kDa protein 15 (Heat shock protein 70-15) (AtHsp70-15)	HSP70-15 At1g79920 F19K16.12	Arabidopsis thaliana (Mouse-ear cress)	831		A0A0C4DFM7	ENSG00000134744	A0A0C4DFM7_HUMAN	cytokine production [GO:0001816]; interleukin-6-mediated signaling pathway [GO:0070102]; miRNA metabolic process [GO:0010586]; negative regulation of NF-kappaB transcription factor activity [GO:0032088]; positive regulation of interleukin-6 production [GO:0032755]; regulation of lipopolysaccharide-mediated signaling pathway [GO:0031664]	nucleic acid binding [GO:0003676]; nucleotidyltransferase activity [GO:0016779]; zinc ion binding [GO:0008270]				YOL040C	RPS15	Q01855				C04C3.3	C04C3.3
F4HQD5	F4HQD5_ARATH	unreviewed	Heat shock protein 70	At1g79920	Arabidopsis thaliana (Mouse-ear cress)	831		Q9BTD8	ENSG00000126254	RBM42_HUMAN	negative regulation of mRNA splicing, via spliceosome [GO:0048025]	nucleotide binding [GO:0000166]; poly(A) RNA binding [GO:0044822]				YMR143W	RPS16A	P0CX51;P0CX52				sars-1	C47E12.1
Q9SQI8	ODP24_ARATH	reviewed	Dihydrolipoyllysine-residue acetyltransferase component 4 of pyruvate dehydrogenase complex, chloroplastic (EC 2.3.1.12) (Dihydrolipoamide S-acetyltransferase component 4 of pyruvate dehydrogenase complex) (Pyruvate dehydrogenase complex component E2 4) (PDC-E2 4) (PDCE2 4) (plE2)	LTA2 At3g25860 MPE11.1	Arabidopsis thaliana (Mouse-ear cress)	480		Q86TB9	ENSG00000166889	PATL1_HUMAN	cytoplasmic mRNA processing body assembly [GO:0033962]; deadenylation-dependent decapping of nuclear-transcribed mRNA [GO:0000290]; exonucleolytic nuclear-transcribed mRNA catabolic process involved in deadenylation-dependent decay [GO:0043928]; gene expression [GO:0010467]; nuclear-transcribed mRNA catabolic process, deadenylation-dependent decay [GO:0000288]	poly(A) RNA binding [GO:0044822]; poly(G) binding [GO:0034046]; poly(U) RNA binding [GO:0008266]; RNA binding [GO:0003723]				YML024W	RPS17A	P02407				vha-12	F20B6.2
Q944A2	Q944A2_ARATH	unreviewed	Alba DNA/RNA-binding protein (At1g20220) (At1g20220/T20H2_3)	At1g20220	Arabidopsis thaliana (Mouse-ear cress)	315		Q9UKV8	ENSG00000123908	AGO2_HUMAN	epidermal growth factor receptor signaling pathway [GO:0007173]; Fc-epsilon receptor signaling pathway [GO:0038095]; fibroblast growth factor receptor signaling pathway [GO:0008543]; gene expression [GO:0010467]; gene silencing by RNA [GO:0031047]; innate immune response [GO:0045087]; miRNA loading onto RISC involved in gene silencing by miRNA [GO:0035280]; miRNA metabolic process [GO:0010586]; m…	core promoter binding [GO:0001047]; double-stranded RNA binding [GO:0003725]; endoribonuclease activity [GO:0004521]; endoribonuclease activity, cleaving miRNA-paired mRNA [GO:0090624]; endoribonuclease activity, cleaving siRNA-paired mRNA [GO:0070551]; metal ion binding [GO:0046872]; miRNA binding [GO:0035198]; mRNA binding [GO:0003729]; poly(A) RNA binding [GO:0044822]; protein C-terminus bindi…				YDR450W	RPS18A	P0CX55;P0CX56				isw-1	F37A4.8
Q9LNU5	Q9LNU5_ARATH	unreviewed	T20H2.2 protein	T20H2.2 At1g20220	Arabidopsis thaliana (Mouse-ear cress)	538		E7EWR4	ENSG00000101811	E7EWR4_HUMAN	mRNA 3'-end processing [GO:0031124]	nucleic acid binding [GO:0003676]; nucleotide binding [GO:0000166]				YLR441C	RPS1A	P33442				C30C11.4	C30C11.4
Q9FEF8	MD36B_ARATH	reviewed	Probable mediator of RNA polymerase II transcription subunit 36b (Histone-glutamine methyltransferase) (SKP1-interacting partner 7) (rRNA 2'-O-methyltransferase fibrillarin 1) (EC 2.1.1.-)	MED36B FBR1 FIB1 MED36_2 SKIP7 At5g52470 K24M7.22	Arabidopsis thaliana (Mouse-ear cress)	308		O00541	ENSG00000100029	PESC_HUMAN	cell proliferation [GO:0008283]; maturation of 5.8S rRNA from tricistronic rRNA transcript (SSU-rRNA, 5.8S rRNA, LSU-rRNA) [GO:0000466]; maturation of LSU-rRNA from tricistronic rRNA transcript (SSU-rRNA, 5.8S rRNA, LSU-rRNA) [GO:0000463]; nucleolus organization [GO:0007000]; protein localization to organelle [GO:0033365]; regulation of cell cycle [GO:0051726]; ribosomal large subunit biogenesis …	poly(A) RNA binding [GO:0044822]; ribonucleoprotein complex binding [GO:0043021]				YML063W	RPS1B	P23248				rha-1	T07D4.3
Q9M5K3	DLDH1_ARATH	reviewed	Dihydrolipoyl dehydrogenase 1, mitochondrial (AtmLPD1) (mtLPD1) (EC 1.8.1.4) (Dihydrolipoamide dehydrogenase 1) (Glycine cleavage system L protein 1) (Pyruvate dehydrogenase complex E3 subunit 1) (E3-1) (PDC-E3 1)	LPD1 At1g48030 F21D18.28 T2J15.6	Arabidopsis thaliana (Mouse-ear cress)	507		Q13427	ENSG00000138398	PPIG_HUMAN	protein folding [GO:0006457]; protein peptidyl-prolyl isomerization [GO:0000413]; RNA splicing [GO:0008380]	cyclosporin A binding [GO:0016018]; peptidyl-prolyl cis-trans isomerase activity [GO:0003755]; poly(A) RNA binding [GO:0044822]				YGL123W	RPS2	P25443				K07C5.4	K07C5.4
Q9FWA3	6GPD3_ARATH	reviewed	6-phosphogluconate dehydrogenase, decarboxylating 3 (EC 1.1.1.44)	At3g02360 F11A12.5	Arabidopsis thaliana (Mouse-ear cress)	486		Q8N5U6	ENSG00000022840	RNF10_HUMAN	negative regulation of Schwann cell proliferation [GO:0010626]; positive regulation of myelination [GO:0031643]; positive regulation of transcription, DNA-templated [GO:0045893]; positive regulation of transcription from RNA polymerase II promoter [GO:0045944]; protein autoubiquitination [GO:0051865]; transcription, DNA-templated [GO:0006351]	transcription regulatory region DNA binding [GO:0044212]; ubiquitin-protein transferase activity [GO:0004842]; zinc ion binding [GO:0008270]				YHL015W	RPS20	P38701				tin-13	DY3.1
F4HV67	F4HV67_ARATH	unreviewed	Oligouridylate-binding protein 1A	UBP1A At1g54080	Arabidopsis thaliana (Mouse-ear cress)	430		Q6P6C2	ENSG00000091542	ALKB5_HUMAN	cell differentiation [GO:0030154]; mRNA export from nucleus [GO:0006406]; mRNA processing [GO:0006397]; oxidative single-stranded RNA demethylation [GO:0035553]; positive regulation of defense response to virus by host [GO:0002230]; response to hypoxia [GO:0001666]; spermatogenesis [GO:0007283]; xenophagy [GO:0098792]	metal ion binding [GO:0046872]; oxidative RNA demethylase activity [GO:0035515]; oxidoreductase activity, acting on paired donors, with incorporation or reduction of molecular oxygen, 2-oxoglutarate as one donor, and incorporation of one atom each of oxygen into both donors [GO:0016706]; poly(A) RNA binding [GO:0044822]				YJL136C	RPS21B	Q3E754				cnx-1	ZK632.6
Q9SYG4	UBP1A_ARATH	reviewed	Oligouridylate-binding protein 1A (AtUBP1a) (Polyuridylate-binding protein UBP1A) (Poly(U)-binding protein UBP1A)	UBP1A At1g54080 F15I1.16	Arabidopsis thaliana (Mouse-ear cress)	426		A0A087WVQ6	ENSG00000141367	A0A087WVQ6_HUMAN	intracellular protein transport [GO:0006886]; vesicle-mediated transport [GO:0016192]	structural molecule activity [GO:0005198]				YJL190C	RPS22A	P0C0W1				cct-6	F01F1.8a
Q9C9C4	ENO1_ARATH	reviewed	Enolase 1, chloroplastic (EC 4.2.1.11) (2-phospho-D-glycerate hydro-lyase 1) (2-phosphoglycerate dehydratase 1)	ENO1 At1g74030 F2P9.10	Arabidopsis thaliana (Mouse-ear cress)	477		Q15417	ENSG00000117519	CNN3_HUMAN	actomyosin structure organization [GO:0031032]; epithelial cell differentiation [GO:0030855]; negative regulation of ATPase activity [GO:0032780]					YGR118W	RPS23A	P0CX29;P0CX30				gsp-2	F56C9.1
Q9LTF2	RS103_ARATH	reviewed	40S ribosomal protein S10-3	RPS10C At5g52650 F6N7.14	Arabidopsis thaliana (Mouse-ear cress)	179		P17931	ENSG00000131981	LEG3_HUMAN	eosinophil chemotaxis [GO:0048245]; epithelial cell differentiation [GO:0030855]; extracellular matrix organization [GO:0030198]; innate immune response [GO:0045087]; macrophage chemotaxis [GO:0048246]; monocyte chemotaxis [GO:0002548]; mononuclear cell migration [GO:0071674]; mRNA processing [GO:0006397]; negative regulation of endocytosis [GO:0045806]; negative regulation of extrinsic apoptotic…	carbohydrate binding [GO:0030246]; chemoattractant activity [GO:0042056]; IgE binding [GO:0019863]; laminin binding [GO:0043236]; poly(A) RNA binding [GO:0044822]				YER074W	RPS24EA	P0CX31				acdh-10	T08G2.3
O24456	GBLPA_ARATH	reviewed	Receptor for activated C kinase 1A (Guanine nucleotide-binding protein subunit beta-like protein A) (WD-40 repeat auxin-dependent protein ARCA)	RACK1A ARCA At1g18080 T10F20.9 T10O22.6	Arabidopsis thaliana (Mouse-ear cress)	327		Q8WWH5	ENSG00000165832	TRUB1_HUMAN	mRNA pseudouridine synthesis [GO:1990481]; tRNA modification [GO:0006400]	pseudouridine synthase activity [GO:0009982]; RNA binding [GO:0003723]				YLR333C	RPS25B	P0C0T4				C53C9.2	C53C9.2
Q9C9C6	RL62_ARATH	reviewed	60S ribosomal protein L6-2	RPL6B At1g74060 F2P9.7	Arabidopsis thaliana (Mouse-ear cress)	233		Q8IWZ8	ENSG00000105705	SUGP1_HUMAN	gene expression [GO:0010467]; mRNA splicing, via spliceosome [GO:0000398]; RNA splicing [GO:0008380]	poly(A) RNA binding [GO:0044822]				YGL189C	RPS26A	P39938				ahcy-1	K02F2.2
F4IJD7	F4IJD7_ARATH	unreviewed	Uncharacterized protein	At2g15860	Arabidopsis thaliana (Mouse-ear cress)	524		O75616	ENSG00000132591	ERAL1_HUMAN	ribosomal small subunit assembly [GO:0000028]	GTP binding [GO:0005525]; poly(A) RNA binding [GO:0044822]; ribosomal small subunit binding [GO:0043024]; rRNA binding [GO:0019843]				YKL156W	RPS27A	P35997				cdc-48.1	C06A1.1
Q8L4R9	Q8L4R9_ARATH	unreviewed	Putative uncharacterized protein At2g15860 (Uncharacterized protein)	At2g15860	Arabidopsis thaliana (Mouse-ear cress)	512		Q9NVV4	ENSG00000107951	PAPD1_HUMAN	histone mRNA catabolic process [GO:0071044]; mRNA polyadenylation [GO:0006378]; transcription, DNA-templated [GO:0006351]	ATP binding [GO:0005524]; identical protein binding [GO:0042802]; magnesium ion binding [GO:0000287]; manganese ion binding [GO:0030145]; poly(A) RNA binding [GO:0044822]; polynucleotide adenylyltransferase activity [GO:0004652]; protein homodimerization activity [GO:0042803]; UTP binding [GO:0002134]				YLR264W	RPS28B	P0C0X0				cdc-48.2	C41C4.8
Q9XIL7	Q9XIL7_ARATH	unreviewed	Putative uncharacterized protein At2g15860	At2g15860	Arabidopsis thaliana (Mouse-ear cress)	539		Q9NRA8	ENSG00000184708	4ET_HUMAN	negative regulation of neuron differentiation [GO:0045665]; negative regulation of translation [GO:0017148]; stem cell population maintenance [GO:0019827]	mRNA binding [GO:0003729]; poly(A) RNA binding [GO:0044822]; protein transporter activity [GO:0008565]				YLR388W	RPS29A	P41057				cgp-1	Y38C9A.2
Q94AR8	LEUC_ARATH	reviewed	3-isopropylmalate dehydratase large subunit (EC 4.2.1.33) (AtLEUC) (Isopropylmalate isomerase large subunit 1) (AtIIL1)	IIL1 At4g13430 T9E8.170	Arabidopsis thaliana (Mouse-ear cress)	509		O75822	ENSG00000104131	EIF3J_HUMAN	cellular protein metabolic process [GO:0044267]; cytoplasmic translation [GO:0002181]; formation of translation preinitiation complex [GO:0001731]; gene expression [GO:0010467]; regulation of translational initiation [GO:0006446]; translation [GO:0006412]; translational initiation [GO:0006413]	translation initiation factor activity [GO:0003743]				YNL178W	RPS3	P05750				kin-19	C03C10.1
Q9FLF0	RS92_ARATH	reviewed	40S ribosomal protein S9-2	RPS9C At5g39850 MYH19.1 MYH19.10	Arabidopsis thaliana (Mouse-ear cress)	197		P62424	ENSG00000148303	RL7A_HUMAN	cellular protein metabolic process [GO:0044267]; gene expression [GO:0010467]; nuclear-transcribed mRNA catabolic process, nonsense-mediated decay [GO:0000184]; ribosome biogenesis [GO:0042254]; SRP-dependent cotranslational protein targeting to membrane [GO:0006614]; translation [GO:0006412]; translational elongation [GO:0006414]; translational initiation [GO:0006413]; translational termination …	poly(A) RNA binding [GO:0044822]; RNA binding [GO:0003723]; structural constituent of ribosome [GO:0003735]				YLR287C-A	RPS30A	P0CX33;P0CX34				emb-5	T04A8.14
Q9LTX9	HSP7G_ARATH	reviewed	Heat shock 70 kDa protein 7, chloroplastic (Chloroplast heat shock protein 70-2) (cpHsc70-2) (Heat shock protein 70-7) (AtHsp70-7)	HSP70-7 CPHSC70-2 HSC70-7 At5g49910 K9P8.5	Arabidopsis thaliana (Mouse-ear cress)	718		P08621	ENSG00000104852	RU17_HUMAN	gene expression [GO:0010467]; mRNA processing [GO:0006397]; mRNA splicing, via spliceosome [GO:0000398]; negative regulation of chaperone-mediated autophagy [GO:1904715]; negative regulation of protein refolding [GO:0061084]; positive regulation of mRNA splicing, via spliceosome [GO:0048026]; regulation of ATPase activity [GO:0043462]; regulation of RNA splicing [GO:0043484]; RNA splicing [GO:000…	mRNA binding [GO:0003729]; nucleotide binding [GO:0000166]; poly(A) RNA binding [GO:0044822]; RNA binding [GO:0003723]; U1 snRNA binding [GO:0030619]				YLR167W	RPS31	P05759				aldo-1	T05D4.1
Q9ZUX4	UMP2_ARATH	reviewed	Uncharacterized protein At2g27730, mitochondrial	At2g27730 F15K20.17	Arabidopsis thaliana (Mouse-ear cress)	113		Q13601	ENSG00000111615	KRR1_HUMAN	rRNA processing [GO:0006364]	poly(A) RNA binding [GO:0044822]				YJR145C	RPS4A	P0CX35;P0CX36				rps-23	F28D1.7
A8MQR4	A8MQR4_ARATH	unreviewed	60S acidic ribosomal protein P0-2	At3g09200	Arabidopsis thaliana (Mouse-ear cress)	287		Q92499	ENSG00000079785	DDX1_HUMAN	DNA duplex unwinding [GO:0032508]; double-strand break repair [GO:0006302]; gene expression [GO:0010467]; multicellular organismal development [GO:0007275]; nucleic acid phosphodiester bond hydrolysis [GO:0090305]; regulation of transcription, DNA-templated [GO:0006355]; regulation of translational initiation [GO:0006446]; response to exogenous dsRNA [GO:0043330]; response to virus [GO:0009615]; …	ATP binding [GO:0005524]; ATP-dependent helicase activity [GO:0008026]; ATP-dependent RNA helicase activity [GO:0004004]; chromatin binding [GO:0003682]; DNA/RNA helicase activity [GO:0033677]; DNA binding [GO:0003677]; double-stranded RNA binding [GO:0003725]; exonuclease activity [GO:0004527]; nuclease activity [GO:0004518]; poly(A) binding [GO:0008143]; poly(A) RNA binding [GO:0044822]; RNA he…				YJR123W	RPS5	P26783				B0303.3	B0303.3
Q42112	RLA02_ARATH	reviewed	60S acidic ribosomal protein P0-2	RPP0B At3g09200 F3L24.7 MZB10.24	Arabidopsis thaliana (Mouse-ear cress)	320		A0A0A0MSA7	ENSG00000075151	A0A0A0MSA7_HUMAN		RNA binding [GO:0003723]				YPL090C	RPS6A	P0CX37;P0CX38				rpn-7	F49C12.8
Q9LFW1	RGP2_ARATH	reviewed	UDP-arabinopyranose mutase 2 (EC 5.4.99.30) (Reversibly glycosylated polypeptide 2) (AtRGP2) (UDP-L-arabinose mutase 2)	RGP2 At5g15650 F14F8.30	Arabidopsis thaliana (Mouse-ear cress)	360		P55884	ENSG00000106263	EIF3B_HUMAN	cellular protein metabolic process [GO:0044267]; formation of translation preinitiation complex [GO:0001731]; gene expression [GO:0010467]; regulation of translational initiation [GO:0006446]; translation [GO:0006412]; translational initiation [GO:0006413]	nucleotide binding [GO:0000166]; protein complex scaffold [GO:0032947]; translation initiation factor activity [GO:0003743]				YOR096W	RPS7A	P26786				C13B9.3	C13B9.3
F4KDU5	F4KDU5_ARATH	unreviewed	60S ribosomal protein L4-2	At5g02870	Arabidopsis thaliana (Mouse-ear cress)	406		Q9UPQ9	ENSG00000100354	TNR6B_HUMAN	epidermal growth factor receptor signaling pathway [GO:0007173]; Fc-epsilon receptor signaling pathway [GO:0038095]; fibroblast growth factor receptor signaling pathway [GO:0008543]; gene expression [GO:0010467]; gene silencing by RNA [GO:0031047]; innate immune response [GO:0045087]; neurotrophin TRK receptor signaling pathway [GO:0048011]; Notch signaling pathway [GO:0007219]; phosphatidylinosi…	nucleotide binding [GO:0000166]; poly(A) RNA binding [GO:0044822]				YNL096C	RPS7B	P48164				F43G9.1	F43G9.1
P49691	RL4B_ARATH	reviewed	60S ribosomal protein L4-2 (L1)	RPL4D RPL1 RPL4 At5g02870 F9G14_180	Arabidopsis thaliana (Mouse-ear cress)	407		Q9Y4F3	ENSG00000166783	MARF1_HUMAN	double-strand break repair [GO:0006302]; female meiotic division [GO:0007143]; negative regulation of phosphatase activity [GO:0010923]; oogenesis [GO:0048477]; regulation of gene expression [GO:0010468]	nucleotide binding [GO:0000166]; RNA binding [GO:0003723]				YBL072C	RPS8A	P0CX39;P0CX40				sdhb-1	F42A8.2
P42799	GSA1_ARATH	reviewed	Glutamate-1-semialdehyde 2,1-aminomutase 1, chloroplastic (GSA 1) (EC 5.4.3.8) (Glutamate-1-semialdehyde aminotransferase 1) (GSA-AT 1)	GSA1 HEML1 At5g63570 MBK5.3	Arabidopsis thaliana (Mouse-ear cress)	474		Q9H2U1	ENSG00000174953	DHX36_HUMAN	innate immune response [GO:0045087]; ossification [GO:0001503]; positive regulation of telomere maintenance [GO:0032206]; positive regulation of transcription from RNA polymerase II promoter [GO:0045944]; positive regulation of type I interferon production [GO:0032481]; response to exogenous dsRNA [GO:0043330]; response to virus [GO:0009615]; RNA processing [GO:0006396]; RNA secondary structure u…	ATP binding [GO:0005524]; ATP-dependent RNA helicase activity [GO:0004004]; core promoter binding [GO:0001047]; DNA-dependent ATPase activity [GO:0008094]; double-stranded RNA binding [GO:0003725]; G-quadruplex DNA binding [GO:0051880]; G-quadruplex RNA binding [GO:0002151]; histone deacetylase binding [GO:0042826]; poly(A) RNA binding [GO:0044822]; transcription regulatory region DNA binding [GO…				YBR189W	RPS9B	P05755				vars-2	Y87G2A.5
Q43870	APS2_ARATH	reviewed	ATP sulfurylase 2 (EC 2.7.7.4)	APS2 ASA1 MET3-1 At1g19920 F6F9.2	Arabidopsis thaliana (Mouse-ear cress)	476		Q8N3C0	ENSG00000112249	ASCC3_HUMAN	cell proliferation [GO:0008283]; DNA dealkylation involved in DNA repair [GO:0006307]; DNA duplex unwinding [GO:0032508]; DNA repair [GO:0006281]; regulation of transcription, DNA-templated [GO:0006355]; transcription, DNA-templated [GO:0006351]	ATP binding [GO:0005524]; ATP-dependent 3'-5' DNA helicase activity [GO:0043140]; poly(A) RNA binding [GO:0044822]				YMR131C	RRB1	Q04225				F55C5.8	F55C5.8
F4I6W3	F4I6W3_ARATH	unreviewed	Phosphoglucomutase	At1g70730	Arabidopsis thaliana (Mouse-ear cress)	605		O00410	ENSG00000065150	IPO5_HUMAN	cellular response to amino acid stimulus [GO:0071230]; negative regulation of GTPase activity [GO:0034260]; NLS-bearing protein import into nucleus [GO:0006607]; positive regulation of protein import into nucleus [GO:0042307]; protein import into nucleus, docking [GO:0000059]; protein import into nucleus, translocation [GO:0000060]; ribosomal protein import into nucleus [GO:0006610]; viral proces…	GTPase inhibitor activity [GO:0005095]; nuclear localization sequence binding [GO:0008139]; poly(A) RNA binding [GO:0044822]; protein transporter activity [GO:0008565]; Ran GTPase binding [GO:0008536]				YIL153W	RRD1	P40454				rack-1	K04D7.1
F4I6W4	F4I6W4_ARATH	unreviewed	Phosphoglucomutase	At1g70730	Arabidopsis thaliana (Mouse-ear cress)	662		F2Z2W7	ENSG00000099899	F2Z2W7_HUMAN	RNA processing [GO:0006396]	nucleic acid binding [GO:0003676]; nucleotide binding [GO:0000166]; RNA methyltransferase activity [GO:0008173]				YPL012W	RRP12	Q12754				ldh-1	F13D12.2
Q0WN31	Q0WN31_ARATH	unreviewed	Putative phosphoglucomutase	At1g70730	Arabidopsis thaliana (Mouse-ear cress)	585		Q12874	ENSG00000183431	SF3A3_HUMAN	gene expression [GO:0010467]; mRNA 3'-splice site recognition [GO:0000389]; mRNA processing [GO:0006397]; mRNA splicing, via spliceosome [GO:0000398]; RNA splicing [GO:0008380]; RNA splicing, via transesterification reactions [GO:0000375]	poly(A) RNA binding [GO:0044822]; zinc ion binding [GO:0008270]				YKL082C	RRP14	P36080				phb-1	Y37E3.9
Q9SGC1	PGMC2_ARATH	reviewed	Probable phosphoglucomutase, cytoplasmic 2 (PGM 2) (EC 5.4.2.2) (Glucose phosphomutase 2)	At1g70730 F5A18.9	Arabidopsis thaliana (Mouse-ear cress)	585		O60306	ENSG00000021776	AQR_HUMAN	DNA repair [GO:0006281]; mRNA splicing, via spliceosome [GO:0000398]; nucleotide-excision repair [GO:0006289]; transcription-coupled nucleotide-excision repair [GO:0006283]	poly(A) RNA binding [GO:0044822]				YHR065C	RRP3	P38712				fib-1	T01C3.7
Q38896	CSP4_ARATH	reviewed	Cold shock domain-containing protein 4 (AtCSP4) (Glycine-rich protein 2b) (AtGRP2b)	CSP4 GRP2B At2g21060 F26H11.18	Arabidopsis thaliana (Mouse-ear cress)	201		Q76FK4	ENSG00000198000	NOL8_HUMAN	DNA replication [GO:0006260]; positive regulation of cell growth [GO:0030307]; rRNA processing [GO:0006364]	nucleotide binding [GO:0000166]; poly(A) RNA binding [GO:0044822]				YHR069C	RRP4	P38792				scpl-4	T21C9.12
Q9LUW5	RH53_ARATH	reviewed	DEAD-box ATP-dependent RNA helicase 53 (EC 3.6.4.13)	RH53 At3g22330 MCB17.5	Arabidopsis thaliana (Mouse-ear cress)	616		Q9NZ01	ENSG00000099797	TECR_HUMAN	cellular lipid metabolic process [GO:0044255]; fatty acid elongation [GO:0030497]; long-chain fatty-acyl-CoA biosynthetic process [GO:0035338]; small molecule metabolic process [GO:0044281]; triglyceride biosynthetic process [GO:0019432]; very long-chain fatty acid biosynthetic process [GO:0042761]	oxidoreductase activity, acting on the CH-CH group of donors [GO:0016627]				YDR280W	RRP45	Q05636				T09B4.9	T09B4.9
Q41188	CSP2_ARATH	reviewed	Cold shock protein 2 (AtCSP2) (Cold shock domain-containing protein 2) (Glycine-rich protein 2) (AtGRP2)	CSP2 CSDP2 GRP2 At4g38680 F20M13.240	Arabidopsis thaliana (Mouse-ear cress)	203		Q6NUQ4	ENSG00000119777	TM214_HUMAN	apoptotic process [GO:0006915]					YMR229C	RRP5	Q05022				F54C8.4	F54C8.4a
C0SVD5	C0SVD5_ARATH	unreviewed	Putative uncharacterized protein At3g44310 (Fragment)	At3g44310	Arabidopsis thaliana (Mouse-ear cress)	346		Q9NX05	ENSG00000184083	F120C_HUMAN		poly(A) RNA binding [GO:0044822]				YOR001W	RRP6	Q12149				T22B11.5	T22B11.5
P32961	NRL1_ARATH	reviewed	Nitrilase 1 (EC 3.5.5.1)	NIT1 At3g44310 T10D17_100	Arabidopsis thaliana (Mouse-ear cress)	346		P11142	ENSG00000109971	HSP7C_HUMAN	ATP metabolic process [GO:0046034]; axon guidance [GO:0007411]; cellular response to heat [GO:0034605]; chaperone-mediated autophagy [GO:0061684]; chaperone-mediated autophagy translocation complex disassembly [GO:1904764]; chaperone mediated protein folding requiring cofactor [GO:0051085]; chaperone-mediated protein transport involved in chaperone-mediated autophagy [GO:0061741]; clathrin coat d…	ATPase activity [GO:0016887]; ATPase activity, coupled [GO:0042623]; ATP binding [GO:0005524]; C3HC4-type RING finger domain binding [GO:0055131]; enzyme binding [GO:0019899]; G-protein coupled receptor binding [GO:0001664]; heat shock protein binding [GO:0031072]; MHC class II protein complex binding [GO:0023026]; poly(A) RNA binding [GO:0044822]; ubiquitin protein ligase binding [GO:0031625]; u…				YDR083W	RRP8	P38961				F44E2.8	F44E2.8
Q8LFU8	Q8LFU8_ARATH	unreviewed	Nitrilase 1	NIT1 At3g44310	Arabidopsis thaliana (Mouse-ear cress)	224		P68036	ENSG00000185651	UB2L3_HUMAN	cell cycle phase transition [GO:0044770]; cell proliferation [GO:0008283]; cellular protein modification process [GO:0006464]; cellular response to glucocorticoid stimulus [GO:0071385]; cellular response to steroid hormone stimulus [GO:0071383]; positive regulation of protein targeting to mitochondrion [GO:1903955]; positive regulation of protein ubiquitination [GO:0031398]; positive regulation o…	ATP binding [GO:0005524]; enzyme binding [GO:0019899]; poly(A) RNA binding [GO:0044822]; transcription coactivator activity [GO:0003713]; ubiquitin conjugating enzyme activity [GO:0061631]; ubiquitin protein ligase binding [GO:0031625]; ubiquitin-protein transferase activator activity [GO:0097027]; ubiquitin-protein transferase activity [GO:0004842]				YPR137W	RRP9	Q06506				Y54F10AM.8	Y54F10AM.8
Q9C6B3	GCA2_ARATH	reviewed	Gamma carbonic anhydrase 2, mitochondrial (AtCA2) (GAMMA CA2) (EC 4.2.1.-) (Transcription factor APFI)	GAMMACA2 APFI At1g47260 F8G22.2	Arabidopsis thaliana (Mouse-ear cress)	278		P55072	ENSG00000165280	TERA_HUMAN	activation of cysteine-type endopeptidase activity involved in apoptotic process [GO:0006919]; aggresome assembly [GO:0070842]; ATP metabolic process [GO:0046034]; cellular response to DNA damage stimulus [GO:0006974]; cellular response to heat [GO:0034605]; DNA repair [GO:0006281]; double-strand break repair [GO:0006302]; endoplasmic reticulum unfolded protein response [GO:0030968]; ERAD pathway…	ADP binding [GO:0043531]; ATPase activity [GO:0016887]; ATP binding [GO:0005524]; BAT3 complex binding [GO:1904288]; deubiquitinase activator activity [GO:0035800]; lipid binding [GO:0008289]; poly(A) RNA binding [GO:0044822]; polyubiquitin binding [GO:0031593]; protein domain specific binding [GO:0019904]; protein phosphatase binding [GO:0019903]; ubiquitin-like protein ligase binding [GO:004438…				YOR294W	RRS1	Q08746				aco-2	F54H12.1
A8MRH4	A8MRH4_ARATH	unreviewed	60S ribosomal protein L7-2 (AT2G01250 protein)	At2g01250	Arabidopsis thaliana (Mouse-ear cress)	184		Q13084	ENSG00000086504	RM28_HUMAN	mitochondrial translation [GO:0032543]; mitochondrial translational elongation [GO:0070125]; mitochondrial translational initiation [GO:0070124]; mitochondrial translational termination [GO:0070126]; organelle organization [GO:0006996]; translation [GO:0006412]	poly(A) RNA binding [GO:0044822]; structural constituent of ribosome [GO:0003735]				YLR221C	RSA3	Q05942				T14G10.5	T14G10.5a
P60040	RL72_ARATH	reviewed	60S ribosomal protein L7-2	RPL7B At2g01250 F10A8.13	Arabidopsis thaliana (Mouse-ear cress)	242		Q9BUT9	ENSG00000172366	F195A_HUMAN						YER125W	RSP5	P39940				C37E2.1	C37E2.1
O65660	O65660_ARATH	unreviewed	AT4g39730/T19P19_120 (Dehydration stress-induced protein) (Lipase/lipooxygenase, PLAT/LH2 family protein) (Putative uncharacterized protein AT4g39730)	At4g39730	Arabidopsis thaliana (Mouse-ear cress)	181		Q7L8L6	ENSG00000215251	FAKD5_HUMAN	cellular respiration [GO:0045333]; mitochondrial RNA processing [GO:0000963]; mRNA processing [GO:0006397]	poly(A) RNA binding [GO:0044822]; protein kinase activity [GO:0004672]; rRNA binding [GO:0019843]				YGL252C	RTG2	P32608				F08D12.1	F08D12.1
Q9ZPS7	TMN3_ARATH	reviewed	Transmembrane 9 superfamily member 3 (Endomembrane protein 9) (Transmembrane nine protein 3) (AtTMN3)	TMN3 EMP9 At2g01970 F14H20.4	Arabidopsis thaliana (Mouse-ear cress)	592		P42696	ENSG00000188739	RBM34_HUMAN		nucleotide binding [GO:0000166]; poly(A) RNA binding [GO:0044822]				YDR233C	RTN1	Q04947				ttx-7	F13G3.5
Q9ZUF6	Q9ZUF6_ARATH	unreviewed	Putative subtilisin serine protease (Subtilase-like protein) (Subtilisin-like serine protease, putative)	At2g05920	Arabidopsis thaliana (Mouse-ear cress)	754		Q01804	ENSG00000164164	OTUD4_HUMAN	protein K48-linked deubiquitination [GO:0071108]	poly(A) RNA binding [GO:0044822]; ubiquitin-specific protease activity [GO:0004843]				YOR216C	RUD3	Q12234				sqv-4	F29F11.1
F4IW47	TKTC2_ARATH	reviewed	Transketolase-2, chloroplastic (TK) (EC 2.2.1.1)	TKL-2 At2g45290 F4L23.20	Arabidopsis thaliana (Mouse-ear cress)	741		O00411	ENSG00000099821	RPOM_HUMAN	gene expression [GO:0010467]; mitochondrion organization [GO:0007005]; organelle organization [GO:0006996]; transcription from mitochondrial promoter [GO:0006390]; transcription initiation from mitochondrial promoter [GO:0006391]	DNA binding [GO:0003677]; DNA-directed RNA polymerase activity [GO:0003899]; poly(A) RNA binding [GO:0044822]				YCR009C	RVS161	P25343				nduf-7	W10D5.2
O81126	RSZ22_ARATH	reviewed	Serine/arginine-rich splicing factor RSZ22 (RS-containing zinc finger protein 22) (At-RSZ22) (At-RSZp22) (AtRSZ22)	RSZ22 RSZP22 SRZ22 At4g31580 F28M20.230	Arabidopsis thaliana (Mouse-ear cress)	200		P82664	ENSG00000048544	RT10_HUMAN	mitochondrial translation [GO:0032543]; mitochondrial translational elongation [GO:0070125]; mitochondrial translational initiation [GO:0070124]; mitochondrial translational termination [GO:0070126]; mitophagy in response to mitochondrial depolarization [GO:0098779]; organelle organization [GO:0006996]; positive regulation of defense response to virus by host [GO:0002230]; xenophagy [GO:0098792]					YDR388W	RVS167	P39743				glh-2	C55B7.1
F4JUC2	F4JUC2_ARATH	unreviewed	Cytochrome b-c1 complex subunit 7	At4g32470	Arabidopsis thaliana (Mouse-ear cress)	101		P55209	ENSG00000187109	NP1L1_HUMAN	DNA replication [GO:0006260]; nucleosome assembly [GO:0006334]; positive regulation of cell proliferation [GO:0008284]	poly(A) RNA binding [GO:0044822]				YDR129C	SAC6	P32599				mag-1	R09B3.5
Q9SUU5	QCR71_ARATH	reviewed	Cytochrome b-c1 complex subunit 7-1 (Complex III subunit VII)	QCR7-1 At4g32470 F8B4.170	Arabidopsis thaliana (Mouse-ear cress)	122		O95628	ENSG00000080802	CNOT4_HUMAN	gene expression [GO:0010467]; nuclear-transcribed mRNA catabolic process, deadenylation-dependent decay [GO:0000288]; nuclear-transcribed mRNA poly(A) tail shortening [GO:0000289]; protein autoubiquitination [GO:0051865]	ligase activity [GO:0016874]; nucleotide binding [GO:0000166]; poly(A) RNA binding [GO:0044822]; ubiquitin-protein transferase activity [GO:0004842]; zinc ion binding [GO:0008270]				YER043C	SAH1	P39954				T07A9.9	T07A9.9
F4KGV2	F4KGV2_ARATH	unreviewed	14-3-3-like protein GF14 lambda	GRF6 At5g10450	Arabidopsis thaliana (Mouse-ear cress)	246		Q96T21	ENSG00000187742	SEBP2_HUMAN	negative regulation of nuclear-transcribed mRNA catabolic process, nonsense-mediated decay [GO:2000623]; neuron development [GO:0048666]; selenocysteine incorporation [GO:0001514]; striatum development [GO:0021756]	mRNA 3'-UTR binding [GO:0003730]; poly(A) RNA binding [GO:0044822]; ribonucleoprotein complex binding [GO:0043021]; selenocysteine insertion sequence binding [GO:0035368]				YER047C	SAP1	P39955				glh-1	T21G5.3
F4KGV5	F4KGV5_ARATH	unreviewed	14-3-3-like protein GF14 lambda	GRF6 At5g10450	Arabidopsis thaliana (Mouse-ear cress)	258		Q8IY81	ENSG00000108592	SPB1_HUMAN	enzyme-directed rRNA 2'-O-methylation [GO:0000453]; maturation of 5.8S rRNA from tricistronic rRNA transcript (SSU-rRNA, 5.8S rRNA, LSU-rRNA) [GO:0000466]; maturation of LSU-rRNA from tricistronic rRNA transcript (SSU-rRNA, 5.8S rRNA, LSU-rRNA) [GO:0000463]; rRNA methylation [GO:0031167]	poly(A) RNA binding [GO:0044822]; rRNA (guanine) methyltransferase activity [GO:0016435]; rRNA (uridine-2'-O-)-methyltransferase activity [GO:0008650]				YPL218W	SAR1	P20606				pgl-1	ZK381.4a
P48349	14336_ARATH	reviewed	14-3-3-like protein GF14 lambda (14-3-3-like protein AFT1) (14-3-3-like protein RCI2) (General regulatory factor 6)	GRF6 AFT1 RCI2 At5g10450 F12B17_200	Arabidopsis thaliana (Mouse-ear cress)	248		Q9H9J2	ENSG00000135900	RM44_HUMAN	mitochondrial translation [GO:0032543]; mitochondrial translational elongation [GO:0070125]; mitochondrial translational initiation [GO:0070124]; mitochondrial translational termination [GO:0070126]; organelle organization [GO:0006996]; RNA processing [GO:0006396]	poly(A) RNA binding [GO:0044822]; ribonuclease III activity [GO:0004525]				YCR008W	SAT4	P25333				smg-2	Y48G8AL.6
Q42342	CYB5E_ARATH	reviewed	Cytochrome b5 isoform E (AtCb5-E) (Cytochrome b5 isoform 1) (Cytochrome b5 isoform A) (AtCb5-A)	CYTB5-E B5-A CB5-A CB5-E At5g53560 MNC6.10	Arabidopsis thaliana (Mouse-ear cress)	134		Q9UGP8	ENSG00000025796	SEC63_HUMAN	cellular protein metabolic process [GO:0044267]; endoplasmic reticulum unfolded protein response [GO:0030968]; IRE1-mediated unfolded protein response [GO:0036498]; liver development [GO:0001889]; multicellular organismal aging [GO:0010259]; nitrogen compound metabolic process [GO:0006807]; posttranslational protein targeting to membrane [GO:0006620]; protein targeting to membrane [GO:0006612]; r…	poly(A) RNA binding [GO:0044822]; receptor activity [GO:0004872]				YKL117W	SBA1	P28707				unc-60	C38C3.5a
Q9FZ76	RL61_ARATH	reviewed	60S ribosomal protein L6-1	RPL6A At1g18540 F25I16.12	Arabidopsis thaliana (Mouse-ear cress)	233		F6QDS0	ENSG00000168872	F6QDS0_HUMAN	mRNA export from nucleus [GO:0006406]; RNA secondary structure unwinding [GO:0010501]	ATP binding [GO:0005524]; ATP-dependent RNA helicase activity [GO:0004004]; nucleic acid binding [GO:0003676]				YDR351W	SBE2	P42223				daz-1	F56D1.7
Q9SA14	LEU31_ARATH	reviewed	3-isopropylmalate dehydrogenase 1, chloroplastic (3-IPM-DH 1) (IMDH 1) (EC 1.1.1.85) (Beta-IPM dehydrogenase 1)	IMDH1 At1g31180 F28K20.14	Arabidopsis thaliana (Mouse-ear cress)	404		Q9Y3B4	ENSG00000115128	SF3B6_HUMAN	blastocyst formation [GO:0001825]; gene expression [GO:0010467]; mRNA splicing, via spliceosome [GO:0000398]; RNA splicing [GO:0008380]	nucleotide binding [GO:0000166]; poly(A) RNA binding [GO:0044822]				YHL034C	SBP1	P10080				ZK512.2	ZK512.2
Q9SAD7	IF4B2_ARATH	reviewed	Eukaryotic translation initiation factor 4B2 (AtTif4B2) (eIF4B2) (Protein SPONTANEOUS NECROTIC SPOTS)	EIF4B2 SNS At1g13020 F3F19.4	Arabidopsis thaliana (Mouse-ear cress)	549		Q8TEX9	ENSG00000196497	IPO4_HUMAN	DNA replication-dependent nucleosome assembly [GO:0006335]; DNA replication-independent nucleosome assembly [GO:0006336]; NLS-bearing protein import into nucleus [GO:0006607]; protein import into nucleus, docking [GO:0000059]; protein import into nucleus, translocation [GO:0000060]; protein transport [GO:0015031]; ribosomal protein import into nucleus [GO:0006610]	nuclear localization sequence binding [GO:0008139]; protein transporter activity [GO:0008565]				YPR129W	SCD6	P45978				gld-1	T23G11.3
Q9C514	RS71_ARATH	reviewed	40S ribosomal protein S7-1	RPS7A At1g48830 F11I4.1 T24P22.5	Arabidopsis thaliana (Mouse-ear cress)	191		P05198	ENSG00000134001	IF2A_HUMAN	cellular protein metabolic process [GO:0044267]; cellular response to amino acid starvation [GO:0034198]; cellular response to UV [GO:0034644]; endoplasmic reticulum unfolded protein response [GO:0030968]; gene expression [GO:0010467]; mitophagy in response to mitochondrial depolarization [GO:0098779]; negative regulation of translational initiation in response to stress [GO:0032057]; PERK-mediat…	poly(A) RNA binding [GO:0044822]; ribosome binding [GO:0043022]; translation initiation factor activity [GO:0003743]				YHR205W	SCH9	P11792				unc-54	F11C3.3
Q94JQ4	RIDA_ARATH	reviewed	Reactive Intermediate Deaminase A, chloroplastic (EC 3.5.99.10) (2-iminobutanoate/2-iminopropanoate deaminase)	RIDA At3g20390 MQC12.15	Arabidopsis thaliana (Mouse-ear cress)	187		O00267	ENSG00000196235	SPT5H_HUMAN	7-methylguanosine mRNA capping [GO:0006370]; cell cycle [GO:0007049]; chromatin remodeling [GO:0006338]; DNA-templated transcription, elongation [GO:0006354]; gene expression [GO:0010467]; negative regulation of DNA-templated transcription, elongation [GO:0032785]; negative regulation of mRNA polyadenylation [GO:1900364]; negative regulation of transcription from RNA polymerase II promoter [GO:00…	chromatin binding [GO:0003682]; enzyme binding [GO:0019899]; poly(A) RNA binding [GO:0044822]; protein heterodimerization activity [GO:0046982]				YJL080C	SCP160	P06105				pkc-2	E01H11.1
Q8GW48	Q8GW48_ARATH	unreviewed	At4g15810 (Heat shock factor binding protein)	HSBP At4g15802	Arabidopsis thaliana (Mouse-ear cress)	86		P08238	ENSG00000096384	HS90B_HUMAN	axon guidance [GO:0007411]; cellular response to heat [GO:0034605]; cellular response to interleukin-4 [GO:0071353]; cellular response to organic cyclic compound [GO:0071407]; Fc-gamma receptor signaling pathway involved in phagocytosis [GO:0038096]; fibril organization [GO:0097435]; innate immune response [GO:0045087]; negative regulation of neuron apoptotic process [GO:0043524]; negative regula…	ATP binding [GO:0005524]; CTP binding [GO:0002135]; dATP binding [GO:0032564]; double-stranded RNA binding [GO:0003725]; GTP binding [GO:0005525]; kinase binding [GO:0019900]; MHC class II protein complex binding [GO:0023026]; nitric-oxide synthase regulator activity [GO:0030235]; poly(A) RNA binding [GO:0044822]; TPR domain binding [GO:0030911]; UTP binding [GO:0002134]				YLR276C	SCW4	Q06218				alh-9	F01F1.6
Q9LVA0	BAG7_ARATH	reviewed	BAG family molecular chaperone regulator 7 (Bcl-2-associated athanogene 7)	BAG7 At5g62390 MMI9.22	Arabidopsis thaliana (Mouse-ear cress)	446		P46013	ENSG00000148773	KI67_HUMAN	cell proliferation [GO:0008283]; cellular response to heat [GO:0034605]; cholangiocyte proliferation [GO:1990705]; DNA metabolic process [GO:0006259]; hepatocyte proliferation [GO:0072574]; hyaluronan metabolic process [GO:0030212]; meiotic nuclear division [GO:0007126]; organ regeneration [GO:0031100]; response to organic cyclic compound [GO:0014070]	ATP binding [GO:0005524]; poly(A) RNA binding [GO:0044822]; protein C-terminus binding [GO:0008022]				YGR279C	SCW4					his-44	F08G2.1
Q9SR73	RS281_ARATH	reviewed	40S ribosomal protein S28-1	RPS28A At3g10090 T22K18.8; RPS28B At5g03850 F8F6_60 MED24.15	Arabidopsis thaliana (Mouse-ear cress)	64		O60287	ENSG00000142207	NPA1P_HUMAN		poly(A) RNA binding [GO:0044822]				YGR245C	SDA1	P53313				chc-1	T20G5.1
F4J8X6	F4J8X6_ARATH	unreviewed	Nuclear transport factor 2 and RNA recognition motif domain-containing protein	At3g25150	Arabidopsis thaliana (Mouse-ear cress)	587		Q5T5C7	ENSG00000031698	Q5T5C7_HUMAN	seryl-tRNA aminoacylation [GO:0006434]	ATP binding [GO:0005524]; serine-tRNA ligase activity [GO:0004828]				YLR022C	SDO1	Q07953				ran-1	K01G5.4
Q8VYJ4	Q8VYJ4_ARATH	unreviewed	AT3g25150/MJL12_9 (Nuclear transport factor 2 and RNA recognition motif domain-containing protein)	At3g25150	Arabidopsis thaliana (Mouse-ear cress)	488		Q9P2E3	ENSG00000124201	ZNFX1_HUMAN		metal ion binding [GO:0046872]; poly(A) RNA binding [GO:0044822]				YDR164C	SEC1	P30619				C48B4.1	C48B4.1
Q9M5J9	PGIP1_ARATH	reviewed	Polygalacturonase inhibitor 1 (Polygalacturonase-inhibiting protein 1) (PGIP-1)	PGIP1 At5g06860 MOJ9_3	Arabidopsis thaliana (Mouse-ear cress)	330		Q9H7E2	ENSG00000083544	TDRD3_HUMAN	chromatin modification [GO:0016568]; regulation of nucleic acid-templated transcription [GO:1903506]	chromatin binding [GO:0003682]; methylated histone binding [GO:0035064]; poly(A) RNA binding [GO:0044822]; transcription coactivator activity [GO:0003713]				YMR079W	SEC14	P24280				K01G5.5	K01G5.5
Q42262	RS3A2_ARATH	reviewed	40S ribosomal protein S3a-2	RPS3AB CYC07 At4g34670 T4L20.250	Arabidopsis thaliana (Mouse-ear cress)	262		Q6P2E9	ENSG00000038358	EDC4_HUMAN	exonucleolytic nuclear-transcribed mRNA catabolic process involved in deadenylation-dependent decay [GO:0043928]; gene expression [GO:0010467]; nuclear-transcribed mRNA catabolic process, deadenylation-dependent decay [GO:0000288]					YNL287W	SEC21	P32074				B0513.5	B0513.5
Q9ZVS5	Q9ZVS5_ARATH	unreviewed	Aspartyl protease-like protein (F15K9.16 protein) (Putative uncharacterized protein At1g03230)	F15K9.16 At1g03230	Arabidopsis thaliana (Mouse-ear cress)	434		Q9H0S4	ENSG00000213782	DDX47_HUMAN	extrinsic apoptotic signaling pathway via death domain receptors [GO:0008625]; mRNA processing [GO:0006397]; RNA secondary structure unwinding [GO:0010501]; RNA splicing [GO:0008380]; rRNA processing [GO:0006364]	ATP binding [GO:0005524]; ATP-dependent RNA helicase activity [GO:0004004]; poly(A) RNA binding [GO:0044822]				YGL137W	SEC27	P41811				his-67	T23D8.5
F4JWF3	F4JWF3_ARATH	unreviewed	DEAD-box ATP-dependent RNA helicase 15	At5g11170	Arabidopsis thaliana (Mouse-ear cress)	344		P39019	ENSG00000105372	RS19_HUMAN	cellular protein metabolic process [GO:0044267]; erythrocyte differentiation [GO:0030218]; gene expression [GO:0010467]; maturation of SSU-rRNA [GO:0030490]; maturation of SSU-rRNA from tricistronic rRNA transcript (SSU-rRNA, 5.8S rRNA, LSU-rRNA) [GO:0000462]; monocyte chemotaxis [GO:0002548]; negative regulation of respiratory burst involved in inflammatory response [GO:0060266]; Notch signaling…	fibroblast growth factor binding [GO:0017134]; poly(A) RNA binding [GO:0044822]; protein homodimerization activity [GO:0042803]; protein kinase binding [GO:0019901]; structural constituent of ribosome [GO:0003735]				YER008C	SEC3	P33332				vha-14	F55H2.2
Q56XG6	RH15_ARATH	reviewed	DEAD-box ATP-dependent RNA helicase 15 (EC 3.6.4.13) (UAP56 homolog A)	RH15 UAP56A At5g11170 F2I11.60	Arabidopsis thaliana (Mouse-ear cress)	427		Q86XP3	ENSG00000198231	DDX42_HUMAN	protein localization [GO:0008104]; RNA secondary structure unwinding [GO:0010501]	ATP binding [GO:0005524]; ATP-dependent RNA helicase activity [GO:0004004]; poly(A) RNA binding [GO:0044822]				YFL045C	SEC53	P07283				vit-3	F59D8.1
Q84W75	Q84W75_ARATH	unreviewed	Cysteine proteinases superfamily protein (Putative cysteine proteinase)	At1g29090	Arabidopsis thaliana (Mouse-ear cress)	355		O43414	ENSG00000117419	ERI3_HUMAN	DNA catabolic process, exonucleolytic [GO:0000738]; exonucleolytic trimming to generate mature 3'-end of 5.8S rRNA from tricistronic rRNA transcript (SSU-rRNA, 5.8S rRNA, LSU-rRNA) [GO:0000467]	3'-5'-exoribonuclease activity [GO:0000175]; metal ion binding [GO:0046872]; poly(A) RNA binding [GO:0044822]				YKL149C	SEN1	P24309				vit-4	F59D8.2
F4IHD3	F4IHD3_ARATH	unreviewed	O-glycosyl hydrolases family 17 protein	At2g05790	Arabidopsis thaliana (Mouse-ear cress)	472		Q6PI48	ENSG00000117593	SYDM_HUMAN	gene expression [GO:0010467]; mitochondrial asparaginyl-tRNA aminoacylation [GO:0070145]; tRNA aminoacylation [GO:0043039]; tRNA aminoacylation for protein translation [GO:0006418]	aspartate-tRNA(Asn) ligase activity [GO:0050560]; aspartate-tRNA ligase activity [GO:0004815]; ATP binding [GO:0005524]; protein homodimerization activity [GO:0042803]; tRNA binding [GO:0000049]				YLR430W	SEN1					vit-5	C04F6.1
Q9SHZ2	Q9SHZ2_ARATH	unreviewed	Putative beta-1,3-glucanase	At2g05790	Arabidopsis thaliana (Mouse-ear cress)	473		Q9Y3B9	ENSG00000067533	RRP15_HUMAN						YDR023W	SES1	P07284				dyn-1	C02C6.1
Q9SIA7	Q9SIA7_ARATH	unreviewed	Cupin family protein (Legumin-like protein) (RmlC-like cupins superfamily protein)	At2g28680	Arabidopsis thaliana (Mouse-ear cress)	356		Q9Y490	ENSG00000137076	TLN1_HUMAN	axon guidance [GO:0007411]; blood coagulation [GO:0007596]; cell-cell junction assembly [GO:0007043]; cell-substrate junction assembly [GO:0007044]; cellular protein metabolic process [GO:0044267]; cortical actin cytoskeleton organization [GO:0030866]; cytoskeletal anchoring at plasma membrane [GO:0007016]; endoplasmic reticulum unfolded protein response [GO:0030968]; IRE1-mediated unfolded prote…	integrin binding [GO:0005178]; LIM domain binding [GO:0030274]; structural constituent of cytoskeleton [GO:0005200]; vinculin binding [GO:0017166]				YHR119W	SET1	P38827				vit-1	K09F5.2
Q8GXX7	C3H33_ARATH	reviewed	Zinc finger CCCH domain-containing protein 33 (AtC3H33) (Zinc finger CCCH domain-containing protein ZFN1)	ZFN1 At3g02830 F13E7.23	Arabidopsis thaliana (Mouse-ear cress)	397		P46199	ENSG00000085760	IF2M_HUMAN	mitochondrial translation [GO:0032543]; mitochondrial translational initiation [GO:0070124]; organelle organization [GO:0006996]; regulation of translational initiation [GO:0006446]; ribosome disassembly [GO:0032790]	GTPase activity [GO:0003924]; GTP binding [GO:0005525]; poly(A) RNA binding [GO:0044822]; ribosomal small subunit binding [GO:0043024]; translation factor activity, RNA binding [GO:0008135]; translation initiation factor activity [GO:0003743]				YJL168C	SET2	P46995				rab-18	Y92C3B.3
Q9LZT4	EXLA1_ARATH	reviewed	Expansin-like A1 (At-EXPL1) (AtEXLA1) (AtEXPL1) (Ath-ExpBeta-2.1)	EXLA1 EXPL1 At3g45970 F16L2_180	Arabidopsis thaliana (Mouse-ear cress)	265		Q5TDF0	ENSG00000135778	Q5TDF0_HUMAN		ATP binding [GO:0005524]; nucleotide phosphatase activity, acting on free nucleotides [GO:0098519]				YIR001C	SGN1	P40561				ftt-2	F52D10.3a
Q8GWE0	PP314_ARATH	reviewed	Pentatricopeptide repeat-containing protein At4g16390, chloroplastic (Chloroplastic RNA-binding protein P67)	P67 At4g16390 dl4225w FCAALL.354	Arabidopsis thaliana (Mouse-ear cress)	702		Q5R363	ENSG00000096063	Q5R363_HUMAN		ATP binding [GO:0005524]; protein kinase activity [GO:0004672]				YOR007C	SGT2	Q12118				K12H4.7	K12H4.7
O49460	PHB1_ARATH	reviewed	Prohibitin-1, mitochondrial (Atphb1)	PHB1 At4g28510 F20O9.200	Arabidopsis thaliana (Mouse-ear cress)	288		Q96T58	ENSG00000065526	MINT_HUMAN	mRNA splicing, via spliceosome [GO:0000398]; negative regulation of transcription, DNA-templated [GO:0045892]; negative regulation of transcription from RNA polymerase II promoter [GO:0000122]; Notch signaling pathway [GO:0007219]; positive regulation of neurogenesis [GO:0050769]; positive regulation of transcription, DNA-templated [GO:0045893]; transcription, DNA-templated [GO:0006351]; viral pr…	nucleotide binding [GO:0000166]; poly(A) RNA binding [GO:0044822]; RNA polymerase II transcription factor binding [GO:0001085]; single-stranded DNA binding [GO:0003697]; transcriptional repressor activity, RNA polymerase II transcription factor binding [GO:0001191]; transcription corepressor activity [GO:0003714]; transcription factor activity, sequence-specific DNA binding [GO:0003700]				YPR161C	SGV1	P23293				pcn-1	W03D2.4
Q9S7B5	THRC1_ARATH	reviewed	Threonine synthase 1, chloroplastic (EC 4.2.3.1) (Protein METHIONINE OVER-ACCUMULATOR 2)	TS1 MTO2 At4g29840 F27B13.80	Arabidopsis thaliana (Mouse-ear cress)	526		P56182	ENSG00000160214	RRP1_HUMAN	rRNA processing [GO:0006364]	poly(A) RNA binding [GO:0044822]				YKL130C	SHE2	P36068				cco-2	Y37D8A.14
Q8VZH2	APM1_ARATH	reviewed	Aminopeptidase M1 (EC 3.4.11.2) (Alpha-aminoacylpeptide hydrolase)	APM1 At4g33090 F4I10_20	Arabidopsis thaliana (Mouse-ear cress)	879		Q9BYG3	ENSG00000155438	MK67I_HUMAN	negative regulation of phosphatase activity [GO:0010923]; protein complex assembly [GO:0006461]; rRNA metabolic process [GO:0016072]; rRNA transcription [GO:0009303]	nucleotide binding [GO:0000166]; poly(A) RNA binding [GO:0044822]; RNA binding [GO:0003723]				YBR130C	SHE3	P38272				cra-1	R13F6.10
Q8LC83	RS242_ARATH	reviewed	40S ribosomal protein S24-2	RPS24B At5g28060 F15F15.130	Arabidopsis thaliana (Mouse-ear cress)	133		Q9H6S0	ENSG00000047188	YTDC2_HUMAN	positive regulation by host of viral genome replication [GO:0044829]; response to interleukin-1 [GO:0070555]; response to tumor necrosis factor [GO:0034612]; RNA processing [GO:0006396]	ATP binding [GO:0005524]; ATP-dependent RNA helicase activity [GO:0004004]; poly(A) RNA binding [GO:0044822]; RNA-dependent ATPase activity [GO:0008186]; RNA polymerase binding [GO:0070063]				YMR140W	SIP5	P40210				rsp-6	C33H5.12
Q9FFP6	Q9FFP6_ARATH	unreviewed	Pyruvate kinase (EC 2.7.1.40)	At5g63680	Arabidopsis thaliana (Mouse-ear cress)	510		P11498	ENSG00000173599	PYC_HUMAN	biotin metabolic process [GO:0006768]; carbohydrate metabolic process [GO:0005975]; gluconeogenesis [GO:0006094]; glucose metabolic process [GO:0006006]; lipid metabolic process [GO:0006629]; negative regulation of gene expression [GO:0010629]; positive regulation by host of viral process [GO:0044794]; positive regulation by host of viral release from host cell [GO:0044791]; pyruvate metabolic pr…	ATP binding [GO:0005524]; biotin binding [GO:0009374]; biotin carboxylase activity [GO:0004075]; DNA binding [GO:0003677]; metal ion binding [GO:0046872]; pyruvate carboxylase activity [GO:0004736]				YLR398C	SKI2	P35207				cchl-1	T06D8.6
Q8VYV7	DHQS_ARATH	reviewed	3-dehydroquinate synthase, chloroplastic (EC 4.2.3.4)	DHQS AROB At5g66120 K2A18.20	Arabidopsis thaliana (Mouse-ear cress)	442		P49327	ENSG00000169710	FAS_HUMAN	acetyl-CoA metabolic process [GO:0006084]; cellular lipid metabolic process [GO:0044255]; cellular response to interleukin-4 [GO:0071353]; energy reserve metabolic process [GO:0006112]; fatty acid biosynthetic process [GO:0006633]; fatty acid metabolic process [GO:0006631]; long-chain fatty-acyl-CoA biosynthetic process [GO:0035338]; mammary gland development [GO:0030879]; osteoblast differentiat…	[acyl-carrier-protein] S-acetyltransferase activity [GO:0004313]; [acyl-carrier-protein] S-malonyltransferase activity [GO:0004314]; 3-hydroxyoctanoyl-[acyl-carrier-protein] dehydratase activity [GO:0047451]; 3-hydroxypalmitoyl-[acyl-carrier-protein] dehydratase activity [GO:0004317]; 3-oxoacyl-[acyl-carrier-protein] reductase (NADPH) activity [GO:0004316]; 3-oxoacyl-[acyl-carrier-protein] syntha…				YPR189W	SKI3	P17883				mig-6	C37C3.6
Q8LCL3	RL272_ARATH	reviewed	60S ribosomal protein L27-2	RPL27B At3g22230 MKA23.13	Arabidopsis thaliana (Mouse-ear cress)	135		Q6UN15	ENSG00000145216	FIP1_HUMAN	mRNA processing [GO:0006397]	poly(A) RNA binding [GO:0044822]				YDR515W	SLF1	Q12034				K11H3.3	K11H3.3
Q29Q26	AKR2B_ARATH	reviewed	Ankyrin repeat domain-containing protein 2B	AKR2B At2g17390 F5J6.15	Arabidopsis thaliana (Mouse-ear cress)	344		P14625	ENSG00000166598	ENPL_HUMAN	actin rod assembly [GO:0031247]; ATF6-mediated unfolded protein response [GO:0036500]; cellular protein metabolic process [GO:0044267]; cellular response to ATP [GO:0071318]; endoplasmic reticulum unfolded protein response [GO:0030968]; ER-associated ubiquitin-dependent protein catabolic process [GO:0030433]; innate immune response [GO:0045087]; negative regulation of apoptotic process [GO:004306…	ATP binding [GO:0005524]; calcium ion binding [GO:0005509]; low-density lipoprotein particle receptor binding [GO:0050750]; protein phosphatase binding [GO:0019903]; RNA binding [GO:0003723]; virion binding [GO:0046790]				YGR271W	SLH1	P53327				C32A3.2	C32A3.2
F4ID99	F4ID99_ARATH	unreviewed	Homolog of anti-oxidant 1	ATX1 At1g66240	Arabidopsis thaliana (Mouse-ear cress)	41		Q06830	ENSG00000117450	PRDX1_HUMAN	cell proliferation [GO:0008283]; erythrocyte homeostasis [GO:0034101]; gene expression [GO:0010467]; hydrogen peroxide catabolic process [GO:0042744]; natural killer cell mediated cytotoxicity [GO:0042267]; regulation of NF-kappaB import into nucleus [GO:0042345]; regulation of stress-activated MAPK cascade [GO:0032872]; removal of superoxide radicals [GO:0019430]; response to reactive oxygen spe…	peroxidase activity [GO:0004601]; poly(A) RNA binding [GO:0044822]; thioredoxin peroxidase activity [GO:0008379]				YDR088C	SLU7	Q02775				unc-116	R05D3.7
Q94BT9	ATOX1_ARATH	reviewed	Copper transport protein ATX1 (Copper chaperone ATX1)	ATX1 At1g66240 T6J19.6	Arabidopsis thaliana (Mouse-ear cress)	76		Q14974	ENSG00000108424	IMB1_HUMAN	apoptotic DNA fragmentation [GO:0006309]; apoptotic process [GO:0006915]; astral microtubule organization [GO:0030953]; cellular component disassembly involved in execution phase of apoptosis [GO:0006921]; cytokine-mediated signaling pathway [GO:0019221]; establishment of mitotic spindle localization [GO:0040001]; establishment of protein localization [GO:0045184]; intracellular transport of viru…	enzyme binding [GO:0019899]; nuclear localization sequence binding [GO:0008139]; poly(A) RNA binding [GO:0044822]; protein domain specific binding [GO:0019904]; protein transporter activity [GO:0008565]; zinc ion binding [GO:0008270]				YER029C	SMB1	P40018				mdh-2	F20H11.3
Q9C9C2	Q9C9C2_ARATH	unreviewed	At1g74010 (Putative strictosidine synthase) (Putative strictosidine synthase; 39161-40746) (Strictosidine synthase-like protein)	F2P9.12 At1g74010	Arabidopsis thaliana (Mouse-ear cress)	325		Q9Y3B7	ENSG00000174547	RM11_HUMAN	mitochondrial translation [GO:0032543]; mitochondrial translational elongation [GO:0070125]; mitochondrial translational initiation [GO:0070124]; mitochondrial translational termination [GO:0070126]; organelle organization [GO:0006996]; ribosomal large subunit assembly [GO:0000027]; translation [GO:0006412]	poly(A) RNA binding [GO:0044822]; rRNA binding [GO:0019843]; structural constituent of ribosome [GO:0003735]				YDR510W	SMT3	Q12306				F10G8.6	F10G8.6
F4IT98	F4IT98_ARATH	unreviewed	Nuclear transport factor 2 and RNA recognition motif domain-containing protein	At2g03640	Arabidopsis thaliana (Mouse-ear cress)	453		Q96AG4	ENSG00000108829	LRC59_HUMAN		poly(A) RNA binding [GO:0044822]				YBR172C	SMY2	P32909				alx-1	R10E12.1
F4ITA0	F4ITA0_ARATH	unreviewed	Nuclear transport factor 2 and RNA recognition motif domain-containing protein	At2g03640	Arabidopsis thaliana (Mouse-ear cress)	454		P30048	ENSG00000165672	PRDX3_HUMAN	apoptotic process [GO:0006915]; cellular response to oxidative stress [GO:0034599]; cellular response to reactive oxygen species [GO:0034614]; hydrogen peroxide catabolic process [GO:0042744]; maternal placenta development [GO:0001893]; mitochondrion organization [GO:0007005]; myeloid cell differentiation [GO:0030099]; negative regulation of apoptotic process [GO:0043066]; negative regulation of …	alkyl hydroperoxide reductase activity [GO:0008785]; cysteine-type endopeptidase inhibitor activity involved in apoptotic process [GO:0043027]; kinase binding [GO:0019900]; protein C-terminus binding [GO:0008022]; protein kinase binding [GO:0019901]; thioredoxin peroxidase activity [GO:0008379]				YDR477W	SNF1	P06782				gars-1	T10F2.1
Q8GW56	Q8GW56_ARATH	unreviewed	At2g03640 (Nuclear transport factor 2 and RNA recognition motif domain-containing protein) (Putative uncharacterized protein At2g03640/F19B11.9)	At2g03640 At2g03640/F19B11.9	Arabidopsis thaliana (Mouse-ear cress)	422		Q9BX40	ENSG00000149657	LS14B_HUMAN	multicellular organismal development [GO:0007275]; regulation of translation [GO:0006417]	poly(A) RNA binding [GO:0044822]				YLR025W	SNF7	P39929				T12A2.2	T12A2.2
Q9ZPR2	Q9ZPR2_ARATH	unreviewed	Nuclear transport factor 2 and RNA recognition motif domain-containing protein (Putative uncharacterized protein At2g03640)	At2g03640	Arabidopsis thaliana (Mouse-ear cress)	423		P09012	ENSG00000077312	SNRPA_HUMAN	gene expression [GO:0010467]; mRNA splicing, via spliceosome [GO:0000398]; RNA splicing [GO:0008380]	nucleotide binding [GO:0000166]; poly(A) RNA binding [GO:0044822]; RNA binding [GO:0003723]; snRNA stem-loop binding [GO:0035614]; U1 snRNA binding [GO:0030619]				YDR240C	SNU56	Q03782				rsp-1	W02B12.3
O82230	EBFC2_ARATH	reviewed	Nucleoid-associated protein At2g24020, chloroplastic	At2g24020 T29E15.22	Arabidopsis thaliana (Mouse-ear cress)	182		C9JFV4	ENSG00000141456	C9JFV4_HUMAN	cellular response to estrogen stimulus [GO:0071391]					YGR013W	SNU71	P53207				Y53C12B.2	Y53C12B.2
Q84LR6	PPA14_ARATH	reviewed	Probable inactive purple acid phosphatase 14	PAP14 At2g46880 F14M4.29	Arabidopsis thaliana (Mouse-ear cress)	401		P0CB38	ENSG00000254535	PAB4L_HUMAN		nucleotide binding [GO:0000166]; RNA binding [GO:0003723]				YOR357C	SNX3	Q08826				iars-1	R11A8.6
B9DH60	B9DH60_ARATH	unreviewed	AT3G45960 protein	At3g45960	Arabidopsis thaliana (Mouse-ear cress)	263		A5YKK6	ENSG00000125107	CNOT1_HUMAN	gene expression [GO:0010467]; gene silencing by miRNA [GO:0035195]; multicellular organismal development [GO:0007275]; negative regulation of intracellular estrogen receptor signaling pathway [GO:0033147]; negative regulation of retinoic acid receptor signaling pathway [GO:0048387]; negative regulation of transcription from RNA polymerase II promoter [GO:0000122]; negative regulation of translati…	armadillo repeat domain binding [GO:0070016]; estrogen receptor binding [GO:0030331]; poly(A) RNA binding [GO:0044822]; protein complex scaffold [GO:0032947]; protein domain specific binding [GO:0019904]; retinoic acid receptor binding [GO:0042974]				YJR104C	SOD1	P00445				ZK1307.1	ZK1307.1a
Q9LZT5	EXLA3_ARATH	reviewed	Expansin-like A3 (At-EXPL3) (AtEXLA3) (AtEXPL3) (Ath-ExpBeta-2.3)	EXLA3 EXPL3 At3g45960 F16L2_170	Arabidopsis thaliana (Mouse-ear cress)	263		P05388	ENSG00000089157	RLA0_HUMAN	cellular protein metabolic process [GO:0044267]; gene expression [GO:0010467]; nuclear-transcribed mRNA catabolic process, nonsense-mediated decay [GO:0000184]; ribosome biogenesis [GO:0042254]; SRP-dependent cotranslational protein targeting to membrane [GO:0006614]; translation [GO:0006412]; translational elongation [GO:0006414]; translational initiation [GO:0006413]; translational termination …	poly(A) RNA binding [GO:0044822]; RNA binding [GO:0003723]; structural constituent of ribosome [GO:0003735]				YLL011W	SOF1	P33750				sodh-1	K12G11.3
O23593	O23593_ARATH	unreviewed	AT4g17520/dl4795w (Hyaluronan / mRNA binding family) (Putative uncharacterized protein AT4g17520) (Putative uncharacterized protein At4g17520) (Putative uncharacterized protein dl4795w)	dl4795w At4g17520	Arabidopsis thaliana (Mouse-ear cress)	360		Q92616	ENSG00000089154	GCN1L_HUMAN	cellular response to amino acid starvation [GO:0034198]; cellular response to leucine starvation [GO:1990253]; positive regulation of transcription from RNA polymerase II promoter in response to stress [GO:0036003]; regulation of translation [GO:0006417]; translation [GO:0006412]	poly(A) RNA binding [GO:0044822]; translation factor activity, RNA binding [GO:0008135]				YLL021W	SPA2	P23201				C05C10.3	C05C10.3
P42731	PABP2_ARATH	reviewed	Polyadenylate-binding protein 2 (PABP-2) (Poly(A)-binding protein 2)	PAB2 At4g34110 F28A23.130	Arabidopsis thaliana (Mouse-ear cress)	629		Q99590	ENSG00000139218	SCAFB_HUMAN	mRNA processing [GO:0006397]; RNA splicing [GO:0008380]; RNA splicing, via transesterification reactions [GO:0000375]; spliceosomal complex assembly [GO:0000245]	poly(A) RNA binding [GO:0044822]; zinc ion binding [GO:0008270]				YML010W	SPT5	P27692				tag-76	ZK757.3
Q6NPN3	C3H58_ARATH	reviewed	Zinc finger CCCH domain-containing protein 58 (AtC3H58) (Zinc finger CCCH domain-containing protein ZFN-like 3)	At5g18550 T28N17.30	Arabidopsis thaliana (Mouse-ear cress)	465		P37802	ENSG00000158710	TAGL2_HUMAN	epithelial cell differentiation [GO:0030855]					YGR116W	SPT6	P23615				tag-165	C01G6.6
Q9FGS0	CP31B_ARATH	reviewed	RNA-binding protein CP31B, chloroplastic	CP31B At5g50250 K6A12.11	Arabidopsis thaliana (Mouse-ear cress)	289		Q02878	ENSG00000089009	RL6_HUMAN	cellular protein metabolic process [GO:0044267]; cytoplasmic translation [GO:0002181]; gene expression [GO:0010467]; nuclear-transcribed mRNA catabolic process, nonsense-mediated decay [GO:0000184]; regulation of transcription, DNA-templated [GO:0006355]; ribosomal large subunit assembly [GO:0000027]; SRP-dependent cotranslational protein targeting to membrane [GO:0006614]; translation [GO:000641…	DNA binding [GO:0003677]; poly(A) RNA binding [GO:0044822]; RNA binding [GO:0003723]; structural constituent of ribosome [GO:0003735]				YNL224C	SQS1	P53866				eif-3.H	C41D11.2
Q9FNR1	RBG3_ARATH	reviewed	Glycine-rich RNA-binding protein 3, mitochondrial (AtGR-RBP3) (AtRBG3) (Mitochondrial RNA-binding protein 2a) (At-mRBP2a)	RBG3 GR-RBP3 MRBP2A At5g61030 MAF19_30	Arabidopsis thaliana (Mouse-ear cress)	309		A0A087WWE2	ENSG00000181222	A0A087WWE2_HUMAN	transcription from RNA polymerase II promoter [GO:0006366]	core promoter binding [GO:0001047]; DNA-directed RNA polymerase activity [GO:0003899]				YCL037C	SRO9	P25567				F56D1.3	F56D1.3
F4IHJ8	F4IHJ8_ARATH	unreviewed	40S ribosomal protein S25-2	At2g21580	Arabidopsis thaliana (Mouse-ear cress)	107		Q9NSD9	ENSG00000116120	SYFB_HUMAN	gene expression [GO:0010467]; phenylalanyl-tRNA aminoacylation [GO:0006432]; translation [GO:0006412]; tRNA aminoacylation for protein translation [GO:0006418]	ATP binding [GO:0005524]; magnesium ion binding [GO:0000287]; phenylalanine-tRNA ligase activity [GO:0004826]; RNA binding [GO:0003723]				YNL189W	SRP1	Q02821				R06C7.5	R06C7.5
Q9SIK2	RS252_ARATH	reviewed	40S ribosomal protein S25-2	RPS25B At2g21580 F2G1.15	Arabidopsis thaliana (Mouse-ear cress)	108		Q9Y3T9	ENSG00000188976	NOC2L_HUMAN	apoptotic process [GO:0006915]; cellular response to UV [GO:0034644]; chromatin assembly [GO:0031497]; negative regulation of B cell apoptotic process [GO:0002903]; negative regulation of histone acetylation [GO:0035067]; negative regulation of intrinsic apoptotic signaling pathway [GO:2001243]; negative regulation of transcription from RNA polymerase II promoter [GO:0000122]; nucleolus to nucleo…	chromatin binding [GO:0003682]; histone binding [GO:0042393]; nucleosome binding [GO:0031491]; poly(A) RNA binding [GO:0044822]; repressing transcription factor binding [GO:0070491]; transcription corepressor activity [GO:0003714]				YPR088C	SRP54	P20424				gcs-1	F37B12.2
Q9M084	SYDC2_ARATH	reviewed	Aspartate--tRNA ligase 2, cytoplasmic (EC 6.1.1.12) (Aspartyl-tRNA synthetase) (AspRS) (Protein IMPAIRED IN BABA-INDUCED DISEASE IMMUNITY 1)	IBI1 At4g31180	Arabidopsis thaliana (Mouse-ear cress)	558		Q9NWH9	ENSG00000137776	SLTM_HUMAN	apoptotic process [GO:0006915]; regulation of transcription, DNA-templated [GO:0006355]; transcription, DNA-templated [GO:0006351]	nucleotide binding [GO:0000166]; poly(A) RNA binding [GO:0044822]				YPL243W	SRP68	P38687				clp-1	C06G4.2
F4JMS5	F4JMS5_ARATH	unreviewed	Glutamate-cysteine ligase	GSH1 At4g23100	Arabidopsis thaliana (Mouse-ear cress)	477		Q9BRP8	ENSG00000170473	WIBG_HUMAN	exon-exon junction complex disassembly [GO:1903259]; nuclear-transcribed mRNA catabolic process, nonsense-mediated decay [GO:0000184]; positive regulation of translation [GO:0045727]	poly(A) RNA binding [GO:0044822]; ribosome binding [GO:0043022]				YPL210C	SRP72	P38688				pyp-1	C47E12.4
P46309	GSH1_ARATH	reviewed	Glutamate--cysteine ligase, chloroplastic (EC 6.3.2.2) (Gamma-ECS) (GCS) (Gamma-glutamylcysteine synthetase) (Protein ROOT MERISTEMLESS 1) (AtGCL) (Protein cadmium-sensitive 2) (Protein phytoalexin-deficient 2)	GSH1 CAD2 GCL PAD2 RML1 At4g23100 F7H19.290	Arabidopsis thaliana (Mouse-ear cress)	522		Q9UBU9	ENSG00000162231	NXF1_HUMAN	gene expression [GO:0010467]; mRNA export from nucleus [GO:0006406]; poly(A)+ mRNA export from nucleus [GO:0016973]; viral process [GO:0016032]	nucleotide binding [GO:0000166]; poly(A) RNA binding [GO:0044822]; single-stranded RNA binding [GO:0003727]				YAL005C	SSA1	P10591				cdk-1	T05G5.3
Q9M8D3	PUR4_ARATH	reviewed	Probable phosphoribosylformylglycinamidine synthase, chloroplastic/mitochondrial (FGAM synthase) (FGAMS) (EC 6.3.5.3) (Formylglycinamide ribonucleotide amidotransferase) (FGAR amidotransferase) (FGAR-AT) (Formylglycinamide ribotide amidotransferase)	At1g74260 F1O17.7	Arabidopsis thaliana (Mouse-ear cress)	1407		P09327	ENSG00000127831	VILI_HUMAN	actin filament capping [GO:0051693]; actin filament depolymerization [GO:0030042]; actin filament polymerization [GO:0030041]; actin filament severing [GO:0051014]; actin nucleation [GO:0045010]; barbed-end actin filament capping [GO:0051016]; cellular response to epidermal growth factor stimulus [GO:0071364]; cellular response to hepatocyte growth factor stimulus [GO:0035729]; cytoplasmic actin-…	actin filament binding [GO:0051015]; calcium ion binding [GO:0005509]; cysteine-type endopeptidase inhibitor activity involved in apoptotic process [GO:0043027]; identical protein binding [GO:0042802]; lysophosphatidic acid binding [GO:0035727]; phosphatidylinositol-4,5-bisphosphate binding [GO:0005546]; protein homodimerization activity [GO:0042803]				YLL024C	SSA2	P10592				folt-2	F37B4.7
Q93VA8	Q93VA8_ARATH	unreviewed	Alba DNA/RNA-binding protein (At1g76010/T4O12_22)	At1g76010	Arabidopsis thaliana (Mouse-ear cress)	350		Q9ULX6	ENSG00000011243	AKP8L_HUMAN		DEAD/H-box RNA helicase binding [GO:0017151]; DNA binding [GO:0003677]; metal ion binding [GO:0046872]; poly(A) RNA binding [GO:0044822]				YDL229W	SSB1	P11484				paa-1	F48E8.5
A8MRE8	A8MRE8_ARATH	unreviewed	Triosephosphate isomerase (EC 5.3.1.1)	TIM At2g21170	Arabidopsis thaliana (Mouse-ear cress)	306		P62495	ENSG00000120705	ERF1_HUMAN	cellular protein metabolic process [GO:0044267]; gene expression [GO:0010467]; nuclear-transcribed mRNA catabolic process, nonsense-mediated decay [GO:0000184]; protein methylation [GO:0006479]; regulation of translational termination [GO:0006449]; translation [GO:0006412]; translational termination [GO:0006415]	poly(A) RNA binding [GO:0044822]; ribosome binding [GO:0043022]; RNA binding [GO:0003723]; translation release factor activity [GO:0003747]; translation release factor activity, codon specific [GO:0016149]; translation termination factor activity [GO:0008079]				YNL209W	SSB2	P40150				F09G8.3	F09G8.3
Q9SKP6	TPIC_ARATH	reviewed	Triosephosphate isomerase, chloroplastic (TIM) (Triose-phosphate isomerase) (EC 5.3.1.1)	TIM At2g21170 F26H11.7	Arabidopsis thaliana (Mouse-ear cress)	315		P02751	ENSG00000115414	FINC_HUMAN	acute-phase response [GO:0006953]; angiogenesis [GO:0001525]; blood coagulation [GO:0007596]; calcium-independent cell-matrix adhesion [GO:0007161]; cell adhesion [GO:0007155]; cell-substrate junction assembly [GO:0007044]; endodermal cell differentiation [GO:0035987]; extracellular matrix disassembly [GO:0022617]; extracellular matrix organization [GO:0030198]; integrin activation [GO:0033622]; …	collagen binding [GO:0005518]; heparin binding [GO:0008201]; integrin binding [GO:0005178]; peptidase activator activity [GO:0016504]; protease binding [GO:0002020]				YDR293C	SSD1	P24276				C06A8.1	C06A8.1a
Q9M7T0	PRX2F_ARATH	reviewed	Peroxiredoxin-2F, mitochondrial (EC 1.11.1.15) (Peroxiredoxin IIF) (Thioredoxin reductase 2F)	PRXIIF At3g06050 F24F17.3	Arabidopsis thaliana (Mouse-ear cress)	201		Q9BU23	ENSG00000100258	LMF2_HUMAN						YPL106C	SSE1	P32589				bre-1	C53B4.7
F4JDC2	F4JDC2_ARATH	unreviewed	CIPK1 interacting protein ECT2	ECT2 At3g13460	Arabidopsis thaliana (Mouse-ear cress)	664		Q9HB71	ENSG00000116161	CYBP_HUMAN	aging [GO:0007568]; cardiac muscle cell differentiation [GO:0055007]; cellular response to calcium ion [GO:0071277]; negative regulation of cell death [GO:0060548]; positive regulation of DNA replication [GO:0045740]; response to growth hormone [GO:0060416]	protein homodimerization activity [GO:0042803]				YLR452C	SST2	P11972				vha-11	Y38F2AL.3
F4JDC3	F4JDC3_ARATH	unreviewed	CIPK1 interacting protein ECT2	ECT2 At3g13460	Arabidopsis thaliana (Mouse-ear cress)	666		C9JA08	ENSG00000169251	C9JA08_HUMAN						YHL007C	STE20	Q03497				F53C11.3	F53C11.3
F4JDC5	F4JDC5_ARATH	unreviewed	CIPK1 interacting protein ECT2	ECT2 At3g13460	Arabidopsis thaliana (Mouse-ear cress)	508		O15127	ENSG00000140497	SCAM2_HUMAN	post-Golgi vesicle-mediated transport [GO:0006892]; protein transport [GO:0015031]					YLR150W	STM1	P39015				K12H4.4	K12H4.4
Q9LJE5	Q9LJE5_ARATH	unreviewed	AT3g13460/MRP15_10 (CIPK1 interacting protein ECT2) (Genomic DNA, chromosome 3, P1 clone: MRP15)	ECT2 At3g13460	Arabidopsis thaliana (Mouse-ear cress)	667		Q7RTV0	ENSG00000100410	PHF5A_HUMAN	gene expression [GO:0010467]; mRNA splicing, via spliceosome [GO:0000398]; positive regulation of transcription, DNA-templated [GO:0045893]; RNA splicing [GO:0008380]; transcription, DNA-templated [GO:0006351]	DNA binding [GO:0003677]; poly(A) RNA binding [GO:0044822]; transcription factor activity, sequence-specific DNA binding [GO:0003700]				YMR125W	STO1	P34160				eif-3.F	D2013.7
Q93ZM7	CH60C_ARATH	reviewed	Chaperonin CPN60-like 2, mitochondrial (HSP60-like 2)	At3g13860 MCP4.9	Arabidopsis thaliana (Mouse-ear cress)	572		Q9H000	ENSG00000075975	MKRN2_HUMAN	protein ubiquitination [GO:0016567]	ligase activity [GO:0016874]; poly(A) RNA binding [GO:0044822]; zinc ion binding [GO:0008270]				YGL022W	STT3	P39007				lpd-7	R13A5.12
Q94A52	RH2_ARATH	reviewed	DEAD-box ATP-dependent RNA helicase 2 (EC 3.6.4.13)	RH2 At3g19760 MMB12.25 MMB12.4	Arabidopsis thaliana (Mouse-ear cress)	408		Q9C0C9	ENSG00000175931	UBE2O_HUMAN	positive regulation of BMP signaling pathway [GO:0030513]; protein K63-linked ubiquitination [GO:0070534]; protein monoubiquitination [GO:0006513]; retrograde transport, endosome to Golgi [GO:0042147]	ATP binding [GO:0005524]; poly(A) RNA binding [GO:0044822]; ubiquitin conjugating enzyme activity [GO:0061631]; ubiquitin protein ligase activity [GO:0061630]; ubiquitin protein ligase binding [GO:0031625]; ubiquitin-protein transferase activity [GO:0004842]				YMR039C	SUB1	P54000				rab-6.1	F59B2.7
O82089	CCH_ARATH	reviewed	Copper transport protein CCH (Copper chaperone CCH)	CCH At3g56240 F18O21.200	Arabidopsis thaliana (Mouse-ear cress)	121		A0A0A6YYL6	ENSG00000215472	A0A0A6YYL6_HUMAN	cytoplasmic translation [GO:0002181]	poly(A) RNA binding [GO:0044822]; structural constituent of ribosome [GO:0003735]				YDL084W	SUB2	Q07478				F58A4.9	F58A4.9
Q8RXU5	R37A2_ARATH	reviewed	60S ribosomal protein L37a-2	RPL37AC At3g60245 F27H5.3	Arabidopsis thaliana (Mouse-ear cress)	92		P04843	ENSG00000163902	RPN1_HUMAN	cellular protein metabolic process [GO:0044267]; cellular protein modification process [GO:0006464]; gene expression [GO:0010467]; post-translational protein modification [GO:0043687]; protein N-linked glycosylation via asparagine [GO:0018279]; SRP-dependent cotranslational protein targeting to membrane [GO:0006614]; translation [GO:0006412]	dolichyl-diphosphooligosaccharide-protein glycotransferase activity [GO:0004579]; poly(A) RNA binding [GO:0044822]				YNL244C	SUI1	P32911				C16C10.3	C16C10.3
O49513	RAA1E_ARATH	reviewed	Ras-related protein RABA1e (AtRABA1e)	RABA1E At4g18430 F28J12.90	Arabidopsis thaliana (Mouse-ear cress)	217		Q15102	ENSG00000079462	PA1B3_HUMAN	brain development [GO:0007420]; lipid catabolic process [GO:0016042]; lipid metabolic process [GO:0006629]; nervous system development [GO:0007399]; spermatogenesis [GO:0007283]	1-alkyl-2-acetylglycerophosphocholine esterase activity [GO:0003847]; identical protein binding [GO:0042802]; platelet-activating factor acetyltransferase activity [GO:0047179]				YJR007W	SUI2	P20459				unc-78	C04F6.4
Q9C5E7	PUM6_ARATH	reviewed	Pumilio homolog 6, chloroplastic (APUM-6) (AtPUM6)	APUM6 At4g25880 F14M19.160	Arabidopsis thaliana (Mouse-ear cress)	861		H7C2I1	ENSG00000126457	H7C2I1_HUMAN	in utero embryonic development [GO:0001701]; peptidyl-arginine methylation, to asymmetrical-dimethyl arginine [GO:0019919]; regulation of transcription, DNA-templated [GO:0006355]	protein-arginine omega-N asymmetric methyltransferase activity [GO:0035242]				YPL237W	SUI3	P09064				C50F7.4	C50F7.4
Q94B35	ISPH_ARATH	reviewed	4-hydroxy-3-methylbut-2-enyl diphosphate reductase, chloroplastic (EC 1.17.1.2) (Protein CHLOROPLAST BIOGENESIS 6)	ISPH CLB6 HDR At4g34350 F10M10.120	Arabidopsis thaliana (Mouse-ear cress)	466		Q14562	ENSG00000067596	DHX8_HUMAN	mRNA splicing, via spliceosome [GO:0000398]; RNA processing [GO:0006396]; RNA splicing [GO:0008380]	ATP binding [GO:0005524]; ATP-dependent RNA helicase activity [GO:0004004]; identical protein binding [GO:0042802]; poly(A) RNA binding [GO:0044822]				YDR172W	SUP35	P05453				spl-1	Y66H1B.4
F4KIB2	TMN8_ARATH	reviewed	Transmembrane 9 superfamily member 8 (Endomembrane protein 1) (Transmembrane nine protein 8) (AtTMN8)	TMN8 EMP1 At5g10840 T30N20_110	Arabidopsis thaliana (Mouse-ear cress)	648		Q9Y2H6	ENSG00000102531	FND3A_HUMAN	fertilization [GO:0009566]; Sertoli cell development [GO:0060009]; single organismal cell-cell adhesion [GO:0016337]; spermatid development [GO:0007286]	poly(A) RNA binding [GO:0044822]				YBR143C	SUP45	P12385				mmaa-1	T02G5.13
Q84JH2	Q84JH2_ARATH	unreviewed	Nuclear transport factor 2 and RNA recognition motif domain-containing protein (Putative NTF2-containing RNA-binding protein)	At5g48650	Arabidopsis thaliana (Mouse-ear cress)	458		J3KMX3	ENSG00000081051	J3KMX3_HUMAN	transport [GO:0006810]					YPL032C	SVL3	Q03088				lars-1	R74.1
Q9FLX7	NDUA5_ARATH	reviewed	Probable NADH dehydrogenase [ubiquinone] 1 alpha subcomplex subunit 5, mitochondrial	At5g52840 MXC20.6	Arabidopsis thaliana (Mouse-ear cress)	169		P07237	ENSG00000185624	PDIA1_HUMAN	cell redox homeostasis [GO:0045454]; cellular response to hypoxia [GO:0071456]; extracellular matrix organization [GO:0030198]; lipoprotein metabolic process [GO:0042157]; peptidyl-proline hydroxylation to 4-hydroxy-L-proline [GO:0018401]; positive regulation of viral entry into host cell [GO:0046598]; protein folding [GO:0006457]; proteolysis [GO:0006508]; regulation of oxidative stress-induced …	endopeptidase activity [GO:0004175]; integrin binding [GO:0005178]; poly(A) RNA binding [GO:0044822]; procollagen-proline 4-dioxygenase activity [GO:0004656]; protein disulfide isomerase activity [GO:0003756]; protein heterodimerization activity [GO:0046982]				YER111C	SWI4	P25302				rpn-2	C23G10.4
Q9M9W1	RL222_ARATH	reviewed	60S ribosomal protein L22-2	RPL22B At3g05560 F18C1.17	Arabidopsis thaliana (Mouse-ear cress)	124		Q15061	ENSG00000163811	WDR43_HUMAN	establishment of mitotic spindle orientation [GO:0000132]; microtubule organizing center organization [GO:0031023]; nuclear migration [GO:0007097]; regulation of microtubule motor activity [GO:2000574]; reproduction [GO:0000003]; vesicle transport along microtubule [GO:0047496]	dynein binding [GO:0045502]; microtubule binding [GO:0008017]; poly(A) RNA binding [GO:0044822]				YPL105C	SYH1	Q02875				goa-1	C26C6.2
Q9M888	TCPZA_ARATH	reviewed	T-complex protein 1 subunit zeta 1 (TCP-1-zeta 1) (CCT-zeta 1) (Chaperonin CCT6A)	CCT6A At3g02530 F16B3.16	Arabidopsis thaliana (Mouse-ear cress)	535		A0A087WUZ3	ENSG00000115306	A0A087WUZ3_HUMAN		phospholipid binding [GO:0005543]; structural constituent of cytoskeleton [GO:0005200]				YCR030C	SYP1	P25623				snr-7	Y71F9B.4
Q9SGW3	PSD8A_ARATH	reviewed	26S proteasome non-ATPase regulatory subunit 8 homolog A (26S proteasome regulatory subunit RPN12a) (AtRPN12a) (26S proteasome regulatory subunit S14 homolog A)	RPN12A At1g64520 F1N19.9	Arabidopsis thaliana (Mouse-ear cress)	267		Q86XZ4	ENSG00000123352	SPAS2_HUMAN		poly(A) RNA binding [GO:0044822]				YPL009C	TAE2	Q12532				top-2	K12D12.1
O24457	ODPA3_ARATH	reviewed	Pyruvate dehydrogenase E1 component subunit alpha-3, chloroplastic (EC 1.2.4.1)	PDH-E1 ALPHA At1g01090 T25K16.8	Arabidopsis thaliana (Mouse-ear cress)	428		Q14258	ENSG00000121060	TRI25_HUMAN	cytokine-mediated signaling pathway [GO:0019221]; defense response to virus [GO:0051607]; DNA repair [GO:0006281]; ERAD pathway [GO:0036503]; innate immune response [GO:0045087]; interferon-gamma-mediated signaling pathway [GO:0060333]; negative regulation of type I interferon production [GO:0032480]; negative regulation of viral entry into host cell [GO:0046597]; negative regulation of viral rel…	acid-amino acid ligase activity [GO:0016881]; poly(A) RNA binding [GO:0044822]; transcription factor activity, sequence-specific DNA binding [GO:0003700]; ubiquitin protein ligase activity involved in ERAD pathway [GO:1904264]; zinc ion binding [GO:0008270]				YDR212W	TCP1	P12612				gst-6	F11G11.3
Q8VZB9	R10A1_ARATH	reviewed	60S ribosomal protein L10a-1	RPL10AA At1g08360 T27G7.6	Arabidopsis thaliana (Mouse-ear cress)	216		Q92600	ENSG00000144580	RCD1_HUMAN	cytokine-mediated signaling pathway [GO:0019221]; gene expression [GO:0010467]; gene silencing by RNA [GO:0031047]; negative regulation of intracellular estrogen receptor signaling pathway [GO:0033147]; negative regulation of translation [GO:0017148]; nuclear-transcribed mRNA catabolic process, deadenylation-dependent decay [GO:0000288]; nuclear-transcribed mRNA poly(A) tail shortening [GO:000028…	protein domain specific binding [GO:0019904]; protein homodimerization activity [GO:0042803]				YJL052W	TDH1	P00360				B0250.5	B0250.5
O04130	SERA2_ARATH	reviewed	D-3-phosphoglycerate dehydrogenase 2, chloroplastic (PGDH) (EC 1.1.1.95)	PGDH2 3-PGDH PGDH At1g17745 F11A6.8	Arabidopsis thaliana (Mouse-ear cress)	624		Q9ULR0	ENSG00000240682	ISY1_HUMAN	DNA repair [GO:0006281]; generation of catalytic spliceosome for second transesterification step [GO:0000350]; mRNA 3'-splice site recognition [GO:0000389]; mRNA splicing, via spliceosome [GO:0000398]; nucleotide-excision repair [GO:0006289]; transcription-coupled nucleotide-excision repair [GO:0006283]	poly(A) RNA binding [GO:0044822]				YGR192C	TDH3	P00359				rsp-2	W02B12.2
Q56ZI2	PATL2_ARATH	reviewed	Patellin-2	PATL2 At1g22530 F12K8.13	Arabidopsis thaliana (Mouse-ear cress)	683		Q9NYK5	ENSG00000154719	RM39_HUMAN	mitochondrial translation [GO:0032543]; mitochondrial translational elongation [GO:0070125]; mitochondrial translational initiation [GO:0070124]; mitochondrial translational termination [GO:0070126]; organelle organization [GO:0006996]	nucleotide binding [GO:0000166]; poly(A) RNA binding [GO:0044822]				YPR080W	TEF1	P02994				kin-3	B0205.7
Q9LP53	Q9LP53_ARATH	unreviewed	Alba DNA/RNA-binding protein (At1g29250/F28N24_8) (F28N24.7 protein)	F28N24.7 At1g29250	Arabidopsis thaliana (Mouse-ear cress)	130		P27695	ENSG00000100823	APEX1_HUMAN	base-excision repair [GO:0006284]; cell redox homeostasis [GO:0045454]; DNA demethylation [GO:0080111]; DNA repair [GO:0006281]; DNA strand elongation involved in DNA replication [GO:0006271]; mitotic cell cycle [GO:0000278]; negative regulation of nucleic acid-templated transcription [GO:1903507]; nucleic acid phosphodiester bond hydrolysis [GO:0090305]; oxidation-reduction process [GO:0055114];…	3'-5' exonuclease activity [GO:0008408]; chromatin DNA binding [GO:0031490]; damaged DNA binding [GO:0003684]; DNA-(apurinic or apyrimidinic site) lyase activity [GO:0003906]; DNA binding [GO:0003677]; double-stranded DNA 3'-5' exodeoxyribonuclease activity [GO:0008311]; endodeoxyribonuclease activity [GO:0004520]; endonuclease activity [GO:0004519]; metal ion binding [GO:0046872]; oxidoreductase…				YKL081W	TEF4	P36008				Y37D8A.18	Y37D8A.18
Q9S791	Q9S791_ARATH	unreviewed	AT1G70770 protein (At1g70770) (F15H11.2 protein) (Putative uncharacterized protein At1g70770) (Putative uncharacterized protein F5A18.5) (Uncharacterized protein)	F5A18.5 F15H11.2 At1g70770	Arabidopsis thaliana (Mouse-ear cress)	610		Q9UQ35	ENSG00000167978	SRRM2_HUMAN	mRNA splicing, via spliceosome [GO:0000398]	C2H2 zinc finger domain binding [GO:0070742]; poly(A) RNA binding [GO:0044822]; protein N-terminus binding [GO:0047485]				YNL253W	TEX1	P53851				sap-1	H20J04.8
O80944	AKRC8_ARATH	reviewed	Aldo-keto reductase family 4 member C8 (EC 1.1.1.-)	AKR4C8 At2g37760 F13M22 T8P21.6	Arabidopsis thaliana (Mouse-ear cress)	311		Q9H5Q4	ENSG00000162851	TFB2M_HUMAN	gene expression [GO:0010467]; mitochondrion organization [GO:0007005]; organelle organization [GO:0006996]; positive regulation of transcription, DNA-templated [GO:0045893]; transcription from mitochondrial promoter [GO:0006390]; transcription initiation from mitochondrial promoter [GO:0006391]	poly(A) RNA binding [GO:0044822]; rRNA (adenine-N6,N6-)-dimethyltransferase activity [GO:0000179]; transcription cofactor activity [GO:0003712]				YER063W	THO1	P40040				C56G2.1	C56G2.1
F4J6A1	F4J6A1_ARATH	unreviewed	Eukaryotic translation initiation factor 3 subunit G (eIF3g) (Eukaryotic translation initiation factor 3 RNA-binding subunit) (Eukaryotic translation initiation factor 3 subunit 4)	EIF3G1 At3g11400	Arabidopsis thaliana (Mouse-ear cress)	321		J3QK89	ENSG00000085872	J3QK89_HUMAN	RNA processing [GO:0006396]	RNA binding [GO:0003723]				YNL139C	THO2	P53552				nkb-3	F55F3.3
Q9SSJ0	Q9SSJ0_ARATH	unreviewed	Eukaryotic translation initiation factor 3 subunit G (eIF3g) (Eukaryotic translation initiation factor 3 RNA-binding subunit) (Eukaryotic translation initiation factor 3 subunit 4)	F24K9.7 eIF3g EIF3G1 At3g11400	Arabidopsis thaliana (Mouse-ear cress)	294		Q15125	ENSG00000147155	EBP_HUMAN	cholesterol biosynthetic process [GO:0006695]; cholesterol metabolic process [GO:0008203]; drug transmembrane transport [GO:0006855]; hemopoiesis [GO:0030097]; signal transduction [GO:0007165]; skeletal system development [GO:0001501]; small molecule metabolic process [GO:0044281]	C-8 sterol isomerase activity [GO:0000247]; cholestenol delta-isomerase activity [GO:0047750]; drug transmembrane transporter activity [GO:0015238]; steroid delta-isomerase activity [GO:0004769]; transmembrane signaling receptor activity [GO:0004888]				YPR045C	THP3	Q12049				let-75	R06C7.10
Q9LKA4	UBA2C_ARATH	reviewed	UBP1-associated protein 2C	UBA2C At3g15010 K15M2.15	Arabidopsis thaliana (Mouse-ear cress)	404		C9JVQ0	ENSG00000143977	C9JVQ0_HUMAN						YHR025W	THR1	P17423				T23F11.1	T23F11.1
Q9LS94	RAG3F_ARATH	reviewed	Ras-related protein RABG3f (AtRABG3f) (Ras-related protein Rab71) (AtRab71) (Ras-related protein Rab7B) (AtRab7B)	RABG3F RAB71 RAB7B At3g18820 MVE11.21	Arabidopsis thaliana (Mouse-ear cress)	206		S4R369	ENSG00000116221	S4R369_HUMAN	translation [GO:0006412]	structural constituent of ribosome [GO:0003735]				YIL078W	THS1	P04801				pme-5	ZK1005.1
Q38842	Q38842_ARATH	unreviewed	AT0ZI1 protein (ATOZI1 protein) (Stress-induced protein OZI1) (Uncharacterized protein)	ATOZI1 AT0ZI1 At4g00860	Arabidopsis thaliana (Mouse-ear cress)	80		Q7Z6Z7	ENSG00000086758	HUWE1_HUMAN	base-excision repair [GO:0006284]; cell differentiation [GO:0030154]; histone ubiquitination [GO:0016574]; positive regulation of protein targeting to mitochondrion [GO:1903955]; protein monoubiquitination [GO:0006513]; protein polyubiquitination [GO:0000209]	DNA binding [GO:0003677]; ligase activity [GO:0016874]; poly(A) RNA binding [GO:0044822]; ubiquitin protein ligase activity [GO:0061630]; ubiquitin-protein transferase activity [GO:0004842]				YMR260C	TIF11	P38912				smo-1	K12C11.2
F4JFY4	F4JFY4_ARATH	unreviewed	L-ascorbate peroxidase S	SAPX At4g08390	Arabidopsis thaliana (Mouse-ear cress)	346		A0A087WYN9	ENSG00000067248	A0A087WYN9_HUMAN	RNA processing [GO:0006396]	ATP binding [GO:0005524]; ATP-dependent RNA helicase activity [GO:0004004]; nucleic acid binding [GO:0003676]				YJL138C	TIF2	P10081				egl-4	F55A8.2
F4JFY5	F4JFY5_ARATH	unreviewed	L-ascorbate peroxidase S	SAPX At4g08390	Arabidopsis thaliana (Mouse-ear cress)	371		Q9BRZ2	ENSG00000169871	TRI56_HUMAN	defense response to virus [GO:0051607]; innate immune response [GO:0045087]; interferon-beta production [GO:0032608]; positive regulation of type I interferon production [GO:0032481]; protein K63-linked ubiquitination [GO:0070534]; regulation of type I interferon production [GO:0032479]; response to type I interferon [GO:0034340]	ligase activity [GO:0016874]; poly(A) RNA binding [GO:0044822]; ubiquitin-protein transferase activity [GO:0004842]; zinc ion binding [GO:0008270]				YPR163C	TIF3	P34167				iftb-1	K04G2.1
Q42592	APXS_ARATH	reviewed	L-ascorbate peroxidase S, chloroplastic/mitochondrial (EC 1.11.1.11) (Stromal ascorbate peroxidase) (AtAPx05) (sAPX)	APXS At4g08390 T28D5.80	Arabidopsis thaliana (Mouse-ear cress)	372		P62906	ENSG00000198755	RL10A_HUMAN	cellular protein metabolic process [GO:0044267]; gene expression [GO:0010467]; nuclear-transcribed mRNA catabolic process, nonsense-mediated decay [GO:0000184]; SRP-dependent cotranslational protein targeting to membrane [GO:0006614]; translation [GO:0006412]; translational elongation [GO:0006414]; translational initiation [GO:0006413]; translational termination [GO:0006415]; viral life cycle [GO…	poly(A) RNA binding [GO:0044822]; structural constituent of ribosome [GO:0003735]				YMR146C	TIF34	P40217				myo-2	T18D3.4
Q9LZR5	HDT3_ARATH	reviewed	Histone deacetylase HDT3 (HD-tuins protein 3) (Histone deacetylase 2c)	HDT3 HD2C At5g03740 F17C15_160 MED24.1	Arabidopsis thaliana (Mouse-ear cress)	294		P27824	ENSG00000127022	CALX_HUMAN	aging [GO:0007568]; antigen processing and presentation of exogenous peptide antigen via MHC class II [GO:0019886]; antigen processing and presentation of peptide antigen via MHC class I [GO:0002474]; cellular protein metabolic process [GO:0044267]; chaperone-mediated protein folding [GO:0061077]; clathrin-mediated endocytosis [GO:0072583]; post-translational protein modification [GO:0043687]; pr…	calcium ion binding [GO:0005509]; carbohydrate binding [GO:0030246]; poly(A) RNA binding [GO:0044822]				YDR429C	TIF35	Q04067				gas-1	K09A9.5
Q9FY49	LKHA4_ARATH	reviewed	Leukotriene A-4 hydrolase homolog (LTA-4 hydrolase) (EC 3.3.2.6) (Leukotriene A(4) hydrolase)	LKHA4 At5g13520 T6I14_50	Arabidopsis thaliana (Mouse-ear cress)	616		P52292	ENSG00000182481	IMA1_HUMAN	cytokine-mediated signaling pathway [GO:0019221]; DNA metabolic process [GO:0006259]; DNA repair [GO:0006281]; double-strand break repair [GO:0006302]; modulation by virus of host morphology or physiology [GO:0019048]; modulation by virus of host process [GO:0019054]; NLS-bearing protein import into nucleus [GO:0006607]; regulation of DNA recombination [GO:0000018]; viral life cycle [GO:0019058]	histone deacetylase binding [GO:0042826]; nuclear localization sequence binding [GO:0008139]; poly(A) RNA binding [GO:0044822]; protein transporter activity [GO:0008565]				YGR162W	TIF4631	P39935				fbf-2	F21H12.5
Q9FN42	CLPP2_ARATH	reviewed	ATP-dependent Clp protease proteolytic subunit 2, mitochondrial (EC 3.4.21.92) (ATP-dependent Clp protease proteolytic subunit 1, mitochondrial) (Endopeptidase ClpP2) (nClpP7)	CLPP2 NCLPP7 At5g23140 MYJ24.13	Arabidopsis thaliana (Mouse-ear cress)	241		P13861	ENSG00000114302	KAP2_HUMAN	activation of phospholipase C activity [GO:0007202]; activation of protein kinase A activity [GO:0034199]; blood coagulation [GO:0007596]; cellular response to glucagon stimulus [GO:0071377]; energy reserve metabolic process [GO:0006112]; epidermal growth factor receptor signaling pathway [GO:0007173]; fibroblast growth factor receptor signaling pathway [GO:0008543]; innate immune response [GO:00…	cAMP binding [GO:0030552]; cAMP-dependent protein kinase inhibitor activity [GO:0004862]; cAMP-dependent protein kinase regulator activity [GO:0008603]; protein kinase A catalytic subunit binding [GO:0034236]; ubiquitin protein ligase binding [GO:0031625]				YGL049C	TIF4632	P39936				F55A12.8	F55A12.8
A8MR12	A8MR12_ARATH	unreviewed	26S proteasome non-ATPase regulatory subunit 14	At5g23540	Arabidopsis thaliana (Mouse-ear cress)	259		Q9UGR2	ENSG00000100403	Z3H7B_HUMAN	viral process [GO:0016032]	metal ion binding [GO:0046872]; poly(A) RNA binding [GO:0044822]				YPR041W	TIF5	P38431				vha-13	Y49A3A.2
Q9LT08	PSDE_ARATH	reviewed	26S proteasome non-ATPase regulatory subunit 14 homolog (EC 3.4.19.-) (26S proteasome regulatory subunit RPN11) (AtRPN11)	RPN11 At5g23540 MQM1.19	Arabidopsis thaliana (Mouse-ear cress)	308		P10620	ENSG00000008394	MGST1_HUMAN	cellular response to lipid hydroperoxide [GO:0071449]; glutathione derivative biosynthetic process [GO:1901687]; glutathione metabolic process [GO:0006749]; Leydig cell differentiation [GO:0033327]; oxidation-reduction process [GO:0055114]; protein homotrimerization [GO:0070207]; response to drug [GO:0042493]; response to lipopolysaccharide [GO:0032496]; response to organonitrogen compound [GO:00…	glutathione binding [GO:0043295]; glutathione peroxidase activity [GO:0004602]; glutathione transferase activity [GO:0004364]				YPR074C	TKL1	P23254				ife-1	F53A2.6
P93655	LONM1_ARATH	reviewed	Lon protease homolog 1, mitochondrial (EC 3.4.21.-)	LON1 At5g26860 F2P16.23	Arabidopsis thaliana (Mouse-ear cress)	940		P04114	ENSG00000084674	APOB_HUMAN	artery morphogenesis [GO:0048844]; blood coagulation [GO:0007596]; cellular response to prostaglandin stimulus [GO:0071379]; cellular response to tumor necrosis factor [GO:0071356]; cholesterol efflux [GO:0033344]; cholesterol homeostasis [GO:0042632]; cholesterol metabolic process [GO:0008203]; cholesterol transport [GO:0030301]; fertilization [GO:0009566]; in utero embryonic development [GO:000…	cholesterol transporter activity [GO:0017127]; heparin binding [GO:0008201]; lipase binding [GO:0035473]; low-density lipoprotein particle receptor binding [GO:0050750]; phospholipid binding [GO:0005543]				YKL056C	TMA19	P35691				ostb-1	T09A5.11
Q9SEI3	PS10A_ARATH	reviewed	26S protease regulatory subunit 10B homolog A (26S proteasome AAA-ATPase subunit RPT4a) (26S proteasome subunit 10B homolog A) (Regulatory particle triple-A ATPase subunit 4a)	RPT4A At5g43010 MBD2.21	Arabidopsis thaliana (Mouse-ear cress)	399		Q5VYS8	ENSG00000083223	TUT7_HUMAN	RNA 3'-end processing [GO:0031123]	poly(A) RNA binding [GO:0044822]; RNA uridylyltransferase activity [GO:0050265]; zinc ion binding [GO:0008270]				YOR091W	TMA46	Q12000				rho-1	Y51H4A.3
A2RVS6	SR34A_ARATH	reviewed	Serine/arginine-rich splicing factor SR34A (At-SR34A) (At-SRp34A) (AtSR34A) (SER/ARG-rich protein 34A)	SR34A SRP34A At3g49430 T1G12.13 T9C5.30	Arabidopsis thaliana (Mouse-ear cress)	300		B3KS98	ENSG00000147677	B3KS98_HUMAN	formation of translation preinitiation complex [GO:0001731]	translation initiation factor activity [GO:0003743]				YDR117C	TMA64	Q04600				asg-1	K07A12.3
Q9SIH0	RS141_ARATH	reviewed	40S ribosomal protein S14-1	RPS14A At2g36160 F9C22.9	Arabidopsis thaliana (Mouse-ear cress)	150		P22234	ENSG00000128050	PUR6_HUMAN	'de novo' IMP biosynthetic process [GO:0006189]; adenine biosynthetic process [GO:0046084]; nucleobase-containing small molecule metabolic process [GO:0055086]; purine nucleobase biosynthetic process [GO:0009113]; purine nucleobase metabolic process [GO:0006144]; purine ribonucleoside monophosphate biosynthetic process [GO:0009168]; small molecule metabolic process [GO:0044281]	ATP binding [GO:0005524]; identical protein binding [GO:0042802]; phosphoribosylaminoimidazole carboxylase activity [GO:0004638]; phosphoribosylaminoimidazolesuccinocarboxamide synthase activity [GO:0004639]				YLR262C-A	TMA7	Q3E764				ads-1	Y50D7A.7
Q9FE06	EXOL2_ARATH	reviewed	Protein EXORDIUM-like 2	EXL2 At5g64260 MSJ1.10	Arabidopsis thaliana (Mouse-ear cress)	305		I3L3D5	ENSG00000108518	I3L3D5_HUMAN	actin cytoskeleton organization [GO:0030036]					YNL088W	TOP2	P06786				F37H8.5	F37H8.5
Q9C525	BGL21_ARATH	reviewed	Beta-glucosidase 21 (AtBGLU21) (EC 3.2.1.21) (Protein PHOSPHATE STARVATION-RESPONSE 3.2)	BGLU21 PSR3.2 At1g66270 T27F4.2 T6J19.2	Arabidopsis thaliana (Mouse-ear cress)	524		Q9Y2W2	ENSG00000084463	WBP11_HUMAN	mRNA cis splicing, via spliceosome [GO:0045292]; positive regulation of protein targeting to mitochondrion [GO:1903955]; regulation of mitophagy [GO:1903146]; rRNA processing [GO:0006364]	poly(A) RNA binding [GO:0044822]; protein phosphatase type 1 regulator activity [GO:0008599]; single-stranded DNA binding [GO:0003697]; WW domain binding [GO:0050699]				YKL203C	TOR2	P32600				lin-53	K07A1.12
Q94AI7	TPL_ARATH	reviewed	Protein TOPLESS (WUS-interacting protein 1)	TPL WSIP1 At1g15750 F7H2.9	Arabidopsis thaliana (Mouse-ear cress)	1131		P07355	ENSG00000182718	ANXA2_HUMAN	angiogenesis [GO:0001525]; body fluid secretion [GO:0007589]; collagen fibril organization [GO:0030199]; fibrinolysis [GO:0042730]; membrane budding [GO:0006900]; membrane raft assembly [GO:0001765]; negative regulation of catalytic activity [GO:0043086]; negative regulation of low-density lipoprotein particle receptor catabolic process [GO:0032804]; negative regulation of receptor binding [GO:19…	calcium-dependent phospholipid binding [GO:0005544]; calcium-dependent protein binding [GO:0048306]; calcium ion binding [GO:0005509]; phosphatidylinositol-4,5-bisphosphate binding [GO:0005546]; phospholipase A2 inhibitor activity [GO:0019834]; poly(A) RNA binding [GO:0044822]; protease binding [GO:0002020]; S100 protein binding [GO:0044548]				YDR050C	TPI1	P00942				F02A9.4	F02A9.4
F4I529	F4I529_ARATH	unreviewed	Calreticulin-1	CRT1a At1g56340	Arabidopsis thaliana (Mouse-ear cress)	424		Q9UBM7	ENSG00000172893	DHCR7_HUMAN	blood vessel development [GO:0001568]; cell differentiation [GO:0030154]; cholesterol biosynthetic process [GO:0006695]; lung development [GO:0030324]; multicellular organism growth [GO:0035264]; post-embryonic development [GO:0009791]; regulation of cell proliferation [GO:0042127]; regulation of cholesterol biosynthetic process [GO:0045540]; small molecule metabolic process [GO:0044281]	7-dehydrocholesterol reductase activity [GO:0047598]				YNL079C	TPM1	P17536				C28H8.3	C28H8.3
O04151	CALR1_ARATH	reviewed	Calreticulin-1	CRT1 At1g56340 F13N6.20 F14G9.5	Arabidopsis thaliana (Mouse-ear cress)	425		O76094	ENSG00000174780	SRP72_HUMAN	cellular protein metabolic process [GO:0044267]; gene expression [GO:0010467]; response to drug [GO:0042493]; SRP-dependent cotranslational protein targeting to membrane [GO:0006614]; translation [GO:0006412]	7S RNA binding [GO:0008312]; poly(A) RNA binding [GO:0044822]; signal recognition particle binding [GO:0005047]				YDR074W	TPS2	P31688				Y94H6A.8	Y94H6A.8
Q42521	DCE1_ARATH	reviewed	Glutamate decarboxylase 1 (GAD 1) (EC 4.1.1.15)	GAD1 GAD GDH1 At5g17330 MKP11.30 MKP11_18	Arabidopsis thaliana (Mouse-ear cress)	502		P68104	ENSG00000156508	EF1A1_HUMAN	cellular protein metabolic process [GO:0044267]; cellular response to epidermal growth factor stimulus [GO:0071364]; gene expression [GO:0010467]; regulation of chaperone-mediated autophagy [GO:1904714]; regulation of transcription, DNA-templated [GO:0006355]; transcription, DNA-templated [GO:0006351]; translation [GO:0006412]; translational elongation [GO:0006414]	GTPase activity [GO:0003924]; GTP binding [GO:0005525]; poly(A) RNA binding [GO:0044822]; protein kinase binding [GO:0019901]; translation elongation factor activity [GO:0003746]; tRNA binding [GO:0000049]				YOL102C	TPT1	Q12272				rpt-2	F29G9.5
Q9XGY4	TIM8_ARATH	reviewed	Mitochondrial import inner membrane translocase subunit TIM8	TIM8 At5g50810 K7B16.3	Arabidopsis thaliana (Mouse-ear cress)	77		Q8N684	ENSG00000149532	CPSF7_HUMAN	gene expression [GO:0010467]; mRNA 3'-end processing [GO:0031124]; mRNA splicing, via spliceosome [GO:0000398]; protein tetramerization [GO:0051262]; RNA splicing [GO:0008380]; termination of RNA polymerase II transcription [GO:0006369]; transcription from RNA polymerase II promoter [GO:0006366]	nucleotide binding [GO:0000166]; poly(A) RNA binding [GO:0044822]				YNL299W	TRF5	P48561				tars-1	C47D12.6
F4HQH8	F4HQH8_ARATH	unreviewed	RNA-binding (RRM/RBD/RNP motifs) family protein	At1g01080	Arabidopsis thaliana (Mouse-ear cress)	294		Q96A33	ENSG00000108588	CCD47_HUMAN	calcium ion homeostasis [GO:0055074]; endoplasmic reticulum organization [GO:0007029]; ER-associated ubiquitin-dependent protein catabolic process [GO:0030433]; ER overload response [GO:0006983]; osteoblast differentiation [GO:0001649]; post-embryonic development [GO:0009791]	calcium ion binding [GO:0005509]; poly(A) RNA binding [GO:0044822]				YJL087C	TRL1	P09880				eif-3.C	T23D8.4
Q8W592	Q8W592_ARATH	unreviewed	At1g01080/T25K16_7 (RNA-binding (RRM/RBD/RNP motifs) family protein) (Ribonucleoprotein, putative)	At1g01080	Arabidopsis thaliana (Mouse-ear cress)	293		P61313	ENSG00000174748	RL15_HUMAN	cellular protein metabolic process [GO:0044267]; cytoplasmic translation [GO:0002181]; gene expression [GO:0010467]; nuclear-transcribed mRNA catabolic process, nonsense-mediated decay [GO:0000184]; SRP-dependent cotranslational protein targeting to membrane [GO:0006614]; translation [GO:0006412]; translational elongation [GO:0006414]; translational initiation [GO:0006413]; translational terminat…	poly(A) RNA binding [GO:0044822]; RNA binding [GO:0003723]; structural constituent of ribosome [GO:0003735]				YPL030W	TRM44	Q02648				rop-1	C12D8.11
C0SUT1	C0SUT1_ARATH	unreviewed	Putative uncharacterized protein At1g04990 (Fragment)	At1g04990	Arabidopsis thaliana (Mouse-ear cress)	404		Q7Z2T5	ENSG00000121486	TRM1L_HUMAN	behavior [GO:0007610]; tRNA processing [GO:0008033]	metal ion binding [GO:0046872]; methyltransferase activity [GO:0008168]; poly(A) RNA binding [GO:0044822]; tRNA binding [GO:0000049]				YGL026C	TRP5	P00931				ife-3	B0348.6
Q94AD9	C3H3_ARATH	reviewed	Zinc finger CCCH domain-containing protein 3 (AtC3H3) (EC 3.1.-.-) (Zinc finger CCCH domain-containing protein ZFN-like 4)	At1g04990 F13M7.1	Arabidopsis thaliana (Mouse-ear cress)	404		Q96K80	ENSG00000135482	ZC3HA_HUMAN		metal ion binding [GO:0046872]; poly(A) RNA binding [GO:0044822]				YDR353W	TRR1	P29509				enol-1	T21B10.2
Q8W4M5	PFPB1_ARATH	reviewed	Pyrophosphate--fructose 6-phosphate 1-phosphotransferase subunit beta 1 (PFP 1) (EC 2.7.1.90) (6-phosphofructokinase, pyrophosphate dependent 1) (PPi-PFK 1) (Pyrophosphate-dependent 6-phosphofructose-1-kinase 1)	PFP-BETA1 At1g12000 F12F1.13	Arabidopsis thaliana (Mouse-ear cress)	566		Q9UKV3	ENSG00000100813	ACINU_HUMAN	apoptotic chromosome condensation [GO:0030263]; apoptotic process [GO:0006915]; cellular component disassembly involved in execution phase of apoptosis [GO:0006921]; erythrocyte differentiation [GO:0030218]; mitophagy in response to mitochondrial depolarization [GO:0098779]; mRNA processing [GO:0006397]; negative regulation of mRNA splicing, via spliceosome [GO:0048025]; positive regulation of ap…	ATPase activity [GO:0016887]; enzyme binding [GO:0019899]; nucleic acid binding [GO:0003676]; nucleotide binding [GO:0000166]; poly(A) RNA binding [GO:0044822]				YLR043C	TRX1	P22217				mmcm-1	ZK1058.1
Q9C658	DCP5_ARATH	reviewed	Protein decapping 5	DCP5 At1g26110 F14G11.8 F28B23.21	Arabidopsis thaliana (Mouse-ear cress)	611		P55010	ENSG00000100664	IF5_HUMAN	cellular protein metabolic process [GO:0044267]; gene expression [GO:0010467]; regulation of translational initiation [GO:0006446]; translation [GO:0006412]; translational initiation [GO:0006413]	GTPase activity [GO:0003924]; GTP binding [GO:0005525]; poly(A) RNA binding [GO:0044822]; translation factor activity, RNA binding [GO:0008135]; translation initiation factor activity [GO:0003743]				YGR209C	TRX2	P22803				pcca-1	F27D9.5
Q84VY3	STAD6_ARATH	reviewed	Stearoyl-[acyl-carrier-protein] 9-desaturase 6, chloroplastic (Stearoyl-ACP desaturase 6) (EC 1.14.19.2) (Acyl-[acyl-carrier-protein] desaturase 6)	S-ACP-DES6 At1g43800 F28H19.7	Arabidopsis thaliana (Mouse-ear cress)	391		E7ETY2	ENSG00000070814	E7ETY2_HUMAN						YML028W	TSA1	P34760				lbp-9	Y40B10A.1a
Q9SLK0	ICDHX_ARATH	reviewed	Peroxisomal isocitrate dehydrogenase [NADP] (EC 1.1.1.42)	ICDH At1g54340 F20D21.16	Arabidopsis thaliana (Mouse-ear cress)	416		Q8TE67	ENSG00000198758	ES8L3_HUMAN						YML100W	TSL1	P38427
Q9SK66	NDUA9_ARATH	reviewed	NADH dehydrogenase [ubiquinone] 1 alpha subcomplex subunit 9, mitochondrial	At2g20360 F11A3.9	Arabidopsis thaliana (Mouse-ear cress)	402		Q96IZ0	ENSG00000177425	PAWR_HUMAN	actin filament bundle assembly [GO:0051017]; activation of cysteine-type endopeptidase activity [GO:0097202]; apoptotic process [GO:0006915]; apoptotic signaling pathway [GO:0097190]; calcium ion import into cell [GO:1990035]; cellular response to estradiol stimulus [GO:0071392]; cellular response to follicle-stimulating hormone stimulus [GO:0071372]; cellular response to interleukin-1 [GO:007134…	actin binding [GO:0003779]; enzyme binding [GO:0019899]; leucine zipper domain binding [GO:0043522]; transcription corepressor activity [GO:0003714]				YDL060W	TSR1	Q07381
F4II65	F4II65_ARATH	unreviewed	TGF-beta receptor interacting protein 1	TRIP-1 At2g46280	Arabidopsis thaliana (Mouse-ear cress)	254		O43776	ENSG00000134440	SYNC_HUMAN	asparaginyl-tRNA aminoacylation [GO:0006421]; gene expression [GO:0010467]; tRNA aminoacylation for protein translation [GO:0006418]	asparagine-tRNA ligase activity [GO:0004816]; ATP binding [GO:0005524]; nucleic acid binding [GO:0003676]				YLR435W	TSR2	Q06672
Q0WVZ3	Q0WVZ3_ARATH	unreviewed	Eukaryotic translation initiation factor 3 subunit I (eIF3i)	At2g46280	Arabidopsis thaliana (Mouse-ear cress)	328		J3KQE5	ENSG00000132341	J3KQE5_HUMAN	protein import into nucleus [GO:0006606]; small GTPase mediated signal transduction [GO:0007264]	GTPase activity [GO:0003924]; GTP binding [GO:0005525]				YOR006C	TSR3	Q12094
Q38884	EIF3I_ARATH	reviewed	Eukaryotic translation initiation factor 3 subunit I (eIF3i) (Eukaryotic translation initiation factor 3 subunit 2) (TGF-beta receptor-interacting protein 1) (TRIP-1) (eIF-3-beta) (eIF3 p36)	TIF3I1 At2g46280 T3F17.7	Arabidopsis thaliana (Mouse-ear cress)	328		Q99733	ENSG00000205531	NP1L4_HUMAN	nucleosome assembly [GO:0006334]	poly(A) RNA binding [GO:0044822]; unfolded protein binding [GO:0051082]				YNL118C	TYS1	P53550
Q96321	IMPA1_ARATH	reviewed	Importin subunit alpha-1 (IMPa-1) (Karyopherin subunit alpha-1) (KAP-alpha-1)	IMPA1 KAP1 At3g06720 F3E22.14 T8E24.1	Arabidopsis thaliana (Mouse-ear cress)	532		P49750	ENSG00000119596	YLPM1_HUMAN	regulation of telomere maintenance [GO:0032204]; transcription, DNA-templated [GO:0006351]	poly(A) RNA binding [GO:0044822]; transcriptional repressor activity, RNA polymerase II core promoter proximal region sequence-specific binding [GO:0001078]				YGR185C	TYS1
Q9ZSS6	THD1_ARATH	reviewed	Threonine dehydratase biosynthetic, chloroplastic (EC 4.3.1.19) (Threonine deaminase) (TD)	OMR1 At3g10050 T22K18.12	Arabidopsis thaliana (Mouse-ear cress)	592		Q9UPT8	ENSG00000130749	ZC3H4_HUMAN		metal ion binding [GO:0046872]; poly(A) RNA binding [GO:0044822]				YPL207W	TYW1	Q08960
Q9LX88	R15A4_ARATH	reviewed	40S ribosomal protein S15a-4	RPS15AD At3g46040 F12M12_10	Arabidopsis thaliana (Mouse-ear cress)	130		O43896	ENSG00000129250	KIF1C_HUMAN	cytoskeleton-dependent intracellular transport [GO:0030705]; microtubule-based movement [GO:0007018]; retrograde vesicle-mediated transport, Golgi to ER [GO:0006890]	ATP binding [GO:0005524]; ATP-dependent microtubule motor activity, plus-end-directed [GO:0008574]; motor activity [GO:0003774]; poly(A) RNA binding [GO:0044822]				YKL210W	UBA1	P22515
Q9SN95	UXS5_ARATH	reviewed	UDP-glucuronic acid decarboxylase 5 (EC 4.1.1.35) (UDP-XYL synthase 5) (UDP-glucuronate decarboxylase 5) (UGD) (UXS-5)	UXS5 At3g46440 F18L15.160	Arabidopsis thaliana (Mouse-ear cress)	341		P37108	ENSG00000140319	SRP14_HUMAN	cellular protein metabolic process [GO:0044267]; cotranslational protein targeting to membrane [GO:0006613]; gene expression [GO:0010467]; protein targeting to ER [GO:0045047]; response to drug [GO:0042493]; SRP-dependent cotranslational protein targeting to membrane [GO:0006614]; translation [GO:0006412]	7S RNA binding [GO:0008312]; endoplasmic reticulum signal peptide binding [GO:0030942]; poly(A) RNA binding [GO:0044822]; RNA binding [GO:0003723]				YDR177W	UBC1	P21734
Q9LYK9	RS263_ARATH	reviewed	40S ribosomal protein S26-3	RPS26C At3g56340 F18O21_300	Arabidopsis thaliana (Mouse-ear cress)	130		H0YKD8	ENSG00000108107	H0YKD8_HUMAN	translation [GO:0006412]	structural constituent of ribosome [GO:0003735]				YER151C	UBP3	Q01477
P92964	SRS31_ARATH	reviewed	Serine/arginine-rich splicing factor RS31 (At-RSp31) (AtRS31)	RS31 RSP31 At3g61860 F21F14.30	Arabidopsis thaliana (Mouse-ear cress)	264		P40926	ENSG00000146701	MDHM_HUMAN	carbohydrate metabolic process [GO:0005975]; cellular metabolic process [GO:0044237]; gluconeogenesis [GO:0006094]; glucose metabolic process [GO:0006006]; internal protein amino acid acetylation [GO:0006475]; malate metabolic process [GO:0006108]; NADH metabolic process [GO:0006734]; oxaloacetate metabolic process [GO:0006107]; small molecule metabolic process [GO:0044281]; tricarboxylic acid cy…	L-malate dehydrogenase activity [GO:0030060]; malate dehydrogenase (NADP+) activity [GO:0046554]; poly(A) RNA binding [GO:0044822]				YKL035W	UGP1	P32861
F4J109	F4J109_ARATH	unreviewed	Transport protein SEC31	At3g63460	Arabidopsis thaliana (Mouse-ear cress)	1102		Q99575	ENSG00000104356	POP1_HUMAN	gene expression [GO:0010467]; RNA phosphodiester bond hydrolysis [GO:0090501]; RNA phosphodiester bond hydrolysis, endonucleolytic [GO:0090502]; tRNA 5'-leader removal [GO:0001682]; tRNA catabolic process [GO:0016078]; tRNA processing [GO:0008033]	poly(A) RNA binding [GO:0044822]; ribonuclease MRP activity [GO:0000171]; ribonuclease P activity [GO:0004526]				YGR072W	UPF3	P48412
F4J110	F4J110_ARATH	unreviewed	Transport protein SEC31	At3g63460	Arabidopsis thaliana (Mouse-ear cress)	1094		P21333	ENSG00000196924	FLNA_HUMAN	actin crosslink formation [GO:0051764]; actin cytoskeleton reorganization [GO:0031532]; adenylate cyclase-inhibiting dopamine receptor signaling pathway [GO:0007195]; blood coagulation [GO:0007596]; cell junction assembly [GO:0034329]; cilium assembly [GO:0042384]; cytoplasmic sequestering of protein [GO:0051220]; early endosome to late endosome transport [GO:0045022]; epithelial to mesenchymal t…	actin filament binding [GO:0051015]; Fc-gamma receptor I complex binding [GO:0034988]; glycoprotein binding [GO:0001948]; poly(A) RNA binding [GO:0044822]; protein homodimerization activity [GO:0042803]; Rac GTPase binding [GO:0048365]; Ral GTPase binding [GO:0017160]; Rho GTPase binding [GO:0017048]; signal transducer activity [GO:0004871]; small GTPase binding [GO:0031267]; transcription factor…				YJL130C	URA2	P07259
Q8L611	SC31B_ARATH	reviewed	Protein transport protein SEC31 homolog B (SEC31-like protein B)	SEC31B At3g63460 MAA21.90	Arabidopsis thaliana (Mouse-ear cress)	1104		F8W727	ENSG00000144713	F8W727_HUMAN	translation [GO:0006412]	structural constituent of ribosome [GO:0003735]				YKL014C	URB1	P34241
Q9SVN5	SYMC_ARATH	reviewed	Methionine--tRNA ligase, cytoplasmic (EC 6.1.1.10) (Methionyl-tRNA synthetase) (MetRS)	At4g13780 F18A5.170	Arabidopsis thaliana (Mouse-ear cress)	797		P09429	ENSG00000189403	HMGB1_HUMAN	activation of innate immune response [GO:0002218]; adaptive immune response [GO:0002250]; apoptotic DNA fragmentation [GO:0006309]; apoptotic process [GO:0006915]; autophagy [GO:0006914]; cellular component disassembly involved in execution phase of apoptosis [GO:0006921]; chromatin remodeling [GO:0006338]; dendritic cell chemotaxis [GO:0002407]; DNA geometric change [GO:0032392]; DNA ligation in…	bubble DNA binding [GO:0000405]; chemoattractant activity [GO:0042056]; chromatin binding [GO:0003682]; C-X-C chemokine binding [GO:0019958]; cytokine activity [GO:0005125]; damaged DNA binding [GO:0003684]; DNA binding, bending [GO:0008301]; DNA polymerase binding [GO:0070182]; double-stranded DNA binding [GO:0003690]; double-stranded RNA binding [GO:0003725]; four-way junction DNA binding [GO:0…				YJL109C	UTP10	P42945
O82629	VATG2_ARATH	reviewed	V-type proton ATPase subunit G2 (V-ATPase subunit G2) (Vacuolar H(+)-ATPase subunit G isoform 2) (Vacuolar proton pump subunit G2)	VHA-G2 VAG2 VATG2 At4g23710 F9D16.180	Arabidopsis thaliana (Mouse-ear cress)	106		O75223	ENSG00000006625	GGCT_HUMAN	glutathione biosynthetic process [GO:0006750]; glutathione derivative biosynthetic process [GO:1901687]; release of cytochrome c from mitochondria [GO:0001836]; small molecule metabolic process [GO:0044281]; xenobiotic metabolic process [GO:0006805]	gamma-glutamylcyclotransferase activity [GO:0003839]; protein homodimerization activity [GO:0042803]				YML093W	UTP14	Q04500
Q0WT72	Q0WT72_ARATH	unreviewed	Vacuolar-type H+-ATPase (V-ATPase) subunit G2	At4g23710	Arabidopsis thaliana (Mouse-ear cress)	106		Q13439	ENSG00000144674	GOGA4_HUMAN	Golgi to plasma membrane protein transport [GO:0043001]; positive regulation of axon extension [GO:0045773]; protein targeting to Golgi [GO:0000042]; vesicle-mediated transport [GO:0016192]	GTPase binding [GO:0051020]				YMR093W	UTP15	Q04305
Q93Y35	PSMD6_ARATH	reviewed	26S proteasome non-ATPase regulatory subunit 6 homolog (26S proteasome regulatory subunit RPN7) (AtRPN7) (26S proteasome regulatory subunit S10 homolog)	RPN7 At4g24820 F6I7.30	Arabidopsis thaliana (Mouse-ear cress)	387		P36578	ENSG00000174444	RL4_HUMAN	cellular protein metabolic process [GO:0044267]; cytoplasmic translation [GO:0002181]; gene expression [GO:0010467]; nuclear-transcribed mRNA catabolic process, nonsense-mediated decay [GO:0000184]; SRP-dependent cotranslational protein targeting to membrane [GO:0006614]; translation [GO:0006412]; translational elongation [GO:0006414]; translational initiation [GO:0006413]; translational terminat…	poly(A) RNA binding [GO:0044822]; RNA binding [GO:0003723]; structural constituent of ribosome [GO:0003735]				YBL004W	UTP20	P35194
F4JRV2	F4JRV2_ARATH	unreviewed	Superoxide dismutase (EC 1.15.1.1)	FSD1 At4g25100	Arabidopsis thaliana (Mouse-ear cress)	186		P62258	ENSG00000108953	1433E_HUMAN	apoptotic process [GO:0006915]; apoptotic signaling pathway [GO:0097190]; cellular response to heat [GO:0034605]; cerebral cortex development [GO:0021987]; G2/M transition of mitotic cell cycle [GO:0000086]; gene expression [GO:0010467]; hippocampus development [GO:0021766]; hippo signaling [GO:0035329]; intracellular signal transduction [GO:0035556]; intrinsic apoptotic signaling pathway [GO:009…	enzyme binding [GO:0019899]; histone deacetylase binding [GO:0042826]; ion channel binding [GO:0044325]; MHC class II protein complex binding [GO:0023026]; phosphoprotein binding [GO:0051219]; phosphoserine binding [GO:0050815]; poly(A) RNA binding [GO:0044822]; potassium channel regulator activity [GO:0015459]; protein heterodimerization activity [GO:0046982]; ubiquitin protein ligase binding [G…				YOR004W	UTP23	Q12339
P21276	SODF1_ARATH	reviewed	Superoxide dismutase [Fe] 1, chloroplastic (EC 1.15.1.1) (Protein FE SUPEROXIDE DISMUTASE 1)	FSD1 SODB At4g25100 F13M23.240	Arabidopsis thaliana (Mouse-ear cress)	212		Q8WV60	ENSG00000049883	PTCD2_HUMAN	kidney development [GO:0001822]; liver development [GO:0001889]; mitochondrion organization [GO:0007005]; mRNA processing [GO:0006397]; muscle fiber development [GO:0048747]; regulation of mRNA processing [GO:0050684]; ventricular cardiac muscle tissue morphogenesis [GO:0055010]	poly(A) RNA binding [GO:0044822]				YKR060W	UTP30	P36144
Q38910	XTH23_ARATH	reviewed	Probable xyloglucan endotransglucosylase/hydrolase protein 23 (At-XTH23) (XTH-23) (EC 2.4.1.207)	XTH23 XTR6 At4g25810 F14M19.90	Arabidopsis thaliana (Mouse-ear cress)	286		Q5PRF9	ENSG00000179134	SMAG2_HUMAN	regulation of transcription, DNA-templated [GO:0006355]; transcription, DNA-templated [GO:0006351]	poly(A) RNA binding [GO:0044822]				YDR324C	UTP4	Q06679
Q9SV20	COPB2_ARATH	reviewed	Coatomer subunit beta-2 (Beta-coat protein 2) (Beta-COP 2)	At4g31490 F3L17.60	Arabidopsis thaliana (Mouse-ear cress)	948		B8ZZN6	ENSG00000116030	B8ZZN6_HUMAN						YDR449C	UTP6	Q02354
Q9ASV5	Q9ASV5_ARATH	unreviewed	AT4g39690/T19P19_80 (Putative uncharacterized protein At4g39690) (Uncharacterized protein)	At4g39690	Arabidopsis thaliana (Mouse-ear cress)	650		P49756	ENSG00000119707	RBM25_HUMAN	mRNA processing [GO:0006397]; regulation of alternative mRNA splicing, via spliceosome [GO:0000381]; regulation of apoptotic process [GO:0042981]; RNA splicing [GO:0008380]	mRNA binding [GO:0003729]; nucleotide binding [GO:0000166]; poly(A) RNA binding [GO:0044822]				YER082C	UTP7	P40055
Q9FY54	SPSA2_ARATH	reviewed	Probable sucrose-phosphate synthase 2 (EC 2.4.1.14) (Protein KAONASHI 2) (Sucrose-phosphate synthase 2F) (AtSPS2F) (Sucrose-phosphate synthase 5.2) (AtSPS5.2) (UDP-glucose-fructose-phosphate glucosyltransferase)	SPS2 KNS2 SPS1 SPSA2 At5g11110 T5K6.100	Arabidopsis thaliana (Mouse-ear cress)	1047		Q96SI9	ENSG00000165209	STRBP_HUMAN	mechanosensory behavior [GO:0007638]; multicellular organismal development [GO:0007275]; spermatid development [GO:0007286]	DNA binding [GO:0003677]; double-stranded RNA binding [GO:0003725]; poly(A) RNA binding [GO:0044822]; single-stranded RNA binding [GO:0003727]				YGR128C	UTP8	P53276
Q29PY2	Q29PY2_ARATH	unreviewed	At5g12110	At5g12110	Arabidopsis thaliana (Mouse-ear cress)	228		Q9P275	ENSG00000055483	UBP36_HUMAN	positive regulation of protein targeting to mitochondrion [GO:1903955]; proteasome-mediated ubiquitin-dependent protein catabolic process [GO:0043161]; protein deubiquitination [GO:0016579]; regulation of mitophagy [GO:1903146]; regulation of proteasomal protein catabolic process [GO:0061136]	cysteine-type endopeptidase activity [GO:0004197]; poly(A) RNA binding [GO:0044822]; ubiquitin-specific protease activity [GO:0004843]				YHR196W	UTP9	P38882
Q84WM9	EF1B1_ARATH	reviewed	Elongation factor 1-beta 1 (EF-1-beta 1) (Elongation factor 1-beta' 1) (EF-1-beta' 1) (Elongation factor 1B-alpha 1) (eEF-1B alpha 1)	At5g12110 MXC9.7	Arabidopsis thaliana (Mouse-ear cress)	228		P42166	ENSG00000120802	LAP2A_HUMAN	regulation of transcription, DNA-templated [GO:0006355]	DNA binding [GO:0003677]; lamin binding [GO:0005521]				YGR094W	VAS1	P07806
Q1H5A3	Q1H5A3_ARATH	unreviewed	Glutamate dehydrogenase	At5g18170	Arabidopsis thaliana (Mouse-ear cress)	411		P00338	ENSG00000134333	LDHA_HUMAN	cellular metabolic process [GO:0044237]; cellular response to extracellular stimulus [GO:0031668]; glycolytic process [GO:0006096]; lactate metabolic process [GO:0006089]; NAD metabolic process [GO:0019674]; positive regulation of apoptotic process [GO:0043065]; post-embryonic organ development [GO:0048569]; pyruvate metabolic process [GO:0006090]; response to cAMP [GO:0051591]; response to drug …	L-lactate dehydrogenase activity [GO:0004459]; NAD binding [GO:0051287]				YDR119W	VBA4	Q04602
Q43314	DHE1_ARATH	reviewed	Glutamate dehydrogenase 1 (GDH 1) (EC 1.4.1.3)	GDH1 At5g18170 MRG7.13	Arabidopsis thaliana (Mouse-ear cress)	411		P42677	ENSG00000177954	RS27_HUMAN	cell proliferation [GO:0008283]; cellular protein metabolic process [GO:0044267]; gene expression [GO:0010467]; mitotic cell cycle [GO:0000278]; nuclear-transcribed mRNA catabolic process, nonsense-mediated decay [GO:0000184]; ribosomal small subunit assembly [GO:0000028]; small GTPase mediated signal transduction [GO:0007264]; SRP-dependent cotranslational protein targeting to membrane [GO:00066…	DNA binding [GO:0003677]; poly(A) RNA binding [GO:0044822]; structural constituent of ribosome [GO:0003735]; zinc ion binding [GO:0008270]				YLR410W	VIP1	Q06685
Q949Y3	PPA26_ARATH	reviewed	Bifunctional purple acid phosphatase 26 [Includes: Acid phosphatase (EC 3.1.3.2); Peroxidase (EC 1.11.1.7)]	PAP26 At5g34850 T5E15.10	Arabidopsis thaliana (Mouse-ear cress)	475		P30050	ENSG00000197958	RL12_HUMAN	cellular protein metabolic process [GO:0044267]; gene expression [GO:0010467]; nuclear-transcribed mRNA catabolic process, nonsense-mediated decay [GO:0000184]; ribosomal large subunit assembly [GO:0000027]; SRP-dependent cotranslational protein targeting to membrane [GO:0006614]; translation [GO:0006412]; translational elongation [GO:0006414]; translational initiation [GO:0006413]; translational…	poly(A) RNA binding [GO:0044822]; rRNA binding [GO:0019843]; structural constituent of ribosome [GO:0003735]				YDL185W	VMA1	P17255
P14671	TRPB1_ARATH	reviewed	Tryptophan synthase beta chain 1, chloroplastic (EC 4.2.1.20)	TSB1 At5g54810 MBG8.7	Arabidopsis thaliana (Mouse-ear cress)	470		P49755	ENSG00000170348	TMEDA_HUMAN	cargo loading into vesicle [GO:0035459]; cellular protein metabolic process [GO:0044267]; COPI-coated vesicle budding [GO:0035964]; COPI coating of Golgi vesicle [GO:0048205]; COPII vesicle coating [GO:0048208]; ER to Golgi vesicle-mediated transport [GO:0006888]; Golgi organization [GO:0007030]; intracellular protein transport [GO:0006886]; kidney development [GO:0001822]; membrane organization …	syntaxin binding [GO:0019905]				YHR039C-A	VMA10	P48836
Q0WUI8	Q0WUI8_ARATH	unreviewed	Tryptophan synthase beta chain 1	At5g54810	Arabidopsis thaliana (Mouse-ear cress)	470		P35241	ENSG00000137710	RADI_HUMAN	actin filament capping [GO:0051693]; apical protein localization [GO:0045176]; cellular response to thyroid hormone stimulus [GO:0097067]; establishment of endothelial barrier [GO:0061028]; establishment of protein localization [GO:0045184]; establishment of protein localization to plasma membrane [GO:0090002]; microvillus assembly [GO:0030033]; negative regulation of adherens junction organizati…	actin binding [GO:0003779]; ATPase binding [GO:0051117]; poly(A) RNA binding [GO:0044822]; protein homodimerization activity [GO:0042803]; protein kinase A binding [GO:0051018]				YPR036W	VMA13	P41807
Q8VZC3	AL121_ARATH	reviewed	Delta-1-pyrroline-5-carboxylate dehydrogenase 12A1, mitochondrial (AtP5CDH) (P5C dehydrogenase) (EC 1.2.1.88) (Aldehyde dehydrogenase family 12 member A1) (L-glutamate gamma-semialdehyde dehydrogenase)	ALDH12A1 P5CDH At5g62530 K19B1.14	Arabidopsis thaliana (Mouse-ear cress)	556		P61513	ENSG00000197756	RL37A_HUMAN	cellular protein metabolic process [GO:0044267]; gene expression [GO:0010467]; nuclear-transcribed mRNA catabolic process, nonsense-mediated decay [GO:0000184]; SRP-dependent cotranslational protein targeting to membrane [GO:0006614]; translation [GO:0006412]; translational elongation [GO:0006414]; translational initiation [GO:0006413]; translational termination [GO:0006415]; viral life cycle [GO…	metal ion binding [GO:0046872]; poly(A) RNA binding [GO:0044822]; structural constituent of ribosome [GO:0003735]				YKL080W	VMA5	P31412
Q9MAB3	NOP5B_ARATH	reviewed	Probable nucleolar protein 5-2 (MAR-binding NOP56/58 homolog 2) (Nucleolar protein 58-2)	NOP5-2 NOP58-2 At3g05060 T12H1.2	Arabidopsis thaliana (Mouse-ear cress)	533		Q9BUJ2	ENSG00000105323	HNRL1_HUMAN	gene expression [GO:0010467]; mRNA splicing, via spliceosome [GO:0000398]; regulation of transcription, DNA-templated [GO:0006355]; response to virus [GO:0009615]; RNA processing [GO:0006396]; RNA splicing [GO:0008380]; transcription, DNA-templated [GO:0006351]	enzyme binding [GO:0019899]; poly(A) RNA binding [GO:0044822]; RNA binding [GO:0003723]				YDR049W	VMS1	Q04311
Q0WRH6	Q0WRH6_ARATH	unreviewed	60S ribosomal protein L22-like	At5g27770	Arabidopsis thaliana (Mouse-ear cress)	124		O15400	ENSG00000079950	STX7_HUMAN	intracellular protein transport [GO:0006886]; membrane fusion [GO:0061025]; organelle assembly [GO:0070925]; organelle localization [GO:0051640]; positive regulation of receptor localization to synapse [GO:1902685]; positive regulation of T cell mediated cytotoxicity [GO:0001916]; regulation of protein localization to plasma membrane [GO:1903076]; vesicle-mediated transport [GO:0016192]	chloride channel inhibitor activity [GO:0019869]; SNARE binding [GO:0000149]; syntaxin binding [GO:0019905]				YKR001C	VPS1	P21576
Q9FE58	RL223_ARATH	reviewed	60S ribosomal protein L22-3	RPL22C At5g27770 T1G16.100	Arabidopsis thaliana (Mouse-ear cress)	124		Q13442	ENSG00000106244	HAP28_HUMAN	cell proliferation [GO:0008283]; signal transduction [GO:0007165]	poly(A) RNA binding [GO:0044822]				YKL041W	VPS24	P36095
Q8H107	ODO2B_ARATH	reviewed	Dihydrolipoyllysine-residue succinyltransferase component of 2-oxoglutarate dehydrogenase complex 2, mitochondrial (EC 2.3.1.61) (2-oxoglutarate dehydrogenase complex component E2-2) (OGDC-E2-2) (Dihydrolipoamide succinyltransferase component of 2-oxoglutarate dehydrogenase complex 2) (E2K-2)	At4g26910 F10M23.250	Arabidopsis thaliana (Mouse-ear cress)	464		Q9P2E9	ENSG00000125844	RRBP1_HUMAN	osteoblast differentiation [GO:0001649]; protein transport [GO:0015031]; translation [GO:0006412]	poly(A) RNA binding [GO:0044822]; receptor activity [GO:0004872]				YNR006W	VPS27	P40343
Q0WV90	TPR1_ARATH	reviewed	Topless-related protein 1 (Protein MODIFIER OF SNC1 10)	TPR1 MOS10 At1g80490 F7H12 T21F11.18	Arabidopsis thaliana (Mouse-ear cress)	1120		Q05682	ENSG00000122786	CALD1_HUMAN	movement of cell or subcellular component [GO:0006928]; muscle contraction [GO:0006936]	actin binding [GO:0003779]; calmodulin binding [GO:0005516]; tropomyosin binding [GO:0005523]				YOR359W	VTS1	Q08831
P05466	AROA_ARATH	reviewed	3-phosphoshikimate 1-carboxyvinyltransferase, chloroplastic (EC 2.5.1.19) (5-enolpyruvylshikimate-3-phosphate synthase) (EPSP synthase)	At2g45300 F4L23.19	Arabidopsis thaliana (Mouse-ear cress)	520		P48651	ENSG00000156471	PTSS1_HUMAN	glycerophospholipid biosynthetic process [GO:0046474]; phosphatidylserine biosynthetic process [GO:0006659]; phospholipid metabolic process [GO:0006644]; small molecule metabolic process [GO:0044281]	transferase activity [GO:0016740]				YNL197C	WHI3	P34761
Q9SRH6	HIR3_ARATH	reviewed	Hypersensitive-induced response protein 3 (AtHIR3)	HIR3 P31 At3g01290 T22N4.8 T4P13.3	Arabidopsis thaliana (Mouse-ear cress)	285		P15559	ENSG00000181019	NQO1_HUMAN	aging [GO:0007568]; cellular nitrogen compound metabolic process [GO:0034641]; negative regulation of catalytic activity [GO:0043086]; nitric oxide biosynthetic process [GO:0006809]; polyamine metabolic process [GO:0006595]; positive regulation of neuron apoptotic process [GO:0043525]; regulation of cellular amino acid metabolic process [GO:0006521]; response to estradiol [GO:0032355]; response t…	cytochrome-b5 reductase activity, acting on NAD(P)H [GO:0004128]; identical protein binding [GO:0042802]; NAD(P)H dehydrogenase (quinone) activity [GO:0003955]; poly(A) RNA binding [GO:0044822]; superoxide dismutase activity [GO:0004784]				YDL224C	WHI4	Q07655
Q9FM19	HIR1_ARATH	reviewed	Hypersensitive-induced response protein 1 (AtHIR1)	HIR1 P31 At5g62740 MQB2.6	Arabidopsis thaliana (Mouse-ear cress)	286		Q8TCS8	ENSG00000138035	PNPT1_HUMAN	cellular response to interferon-beta [GO:0035458]; cellular response to oxidative stress [GO:0034599]; mitochondrial mRNA catabolic process [GO:0000958]; mitochondrial mRNA polyadenylation [GO:0097222]; mitochondrial RNA 3'-end processing [GO:0000965]; mitochondrial RNA 5'-end processing [GO:0000964]; mitochondrial RNA catabolic process [GO:0000957]; mitochondrion morphogenesis [GO:0070584]; mito…	3'-5'-exoribonuclease activity [GO:0000175]; miRNA binding [GO:0035198]; poly(A) RNA binding [GO:0044822]; poly(G) binding [GO:0034046]; poly(U) RNA binding [GO:0008266]; polyribonucleotide nucleotidyltransferase activity [GO:0004654]				YFL010C	WWM1	P43582
P23686	METK1_ARATH	reviewed	S-adenosylmethionine synthase 1 (AdoMet synthase 1) (EC 2.5.1.6) (Methionine adenosyltransferase 1) (MAT 1)	SAM1 At1g02500 T14P4.17 T14P4_22	Arabidopsis thaliana (Mouse-ear cress)	393		O76003	ENSG00000108010	GLRX3_HUMAN	cell redox homeostasis [GO:0045454]; negative regulation of cardiac muscle hypertrophy [GO:0010614]; regulation of the force of heart contraction [GO:0002026]	electron carrier activity [GO:0009055]; iron-sulfur cluster binding [GO:0051536]; metal ion binding [GO:0046872]; poly(A) RNA binding [GO:0044822]; protein disulfide oxidoreductase activity [GO:0015035]				YGL173C	XRN1	P22147
Q9M7Q7	PCNA1_ARATH	reviewed	Proliferating cellular nuclear antigen 1 (PCNA 1)	PCNA PCNA1 At1g07370 F22G5.29	Arabidopsis thaliana (Mouse-ear cress)	263		Q14697	ENSG00000089597	GANAB_HUMAN	cellular protein metabolic process [GO:0044267]; post-translational protein modification [GO:0043687]; protein folding [GO:0006457]; protein N-linked glycosylation via asparagine [GO:0018279]	carbohydrate binding [GO:0030246]; glucan 1,3-alpha-glucosidase activity [GO:0033919]; poly(A) RNA binding [GO:0044822]				YML007W	YAP1	P19880
O04023	SRC2_ARATH	reviewed	Protein SRC2 homolog (AtSRC2)	SRC2 At1g09070 F7G19.6	Arabidopsis thaliana (Mouse-ear cress)	324		Q8TEQ6	ENSG00000082516	GEMI5_HUMAN	gene expression [GO:0010467]; mRNA splicing, via spliceosome [GO:0000398]; ncRNA metabolic process [GO:0034660]; protein complex assembly [GO:0006461]; spliceosomal snRNP assembly [GO:0000387]	poly(A) RNA binding [GO:0044822]; snRNA binding [GO:0017069]				YBL081W	YBL081W	P38180
F4HXY8	F4HXY8_ARATH	unreviewed	Ubiquinol-cytochrome C reductase hinge protein	At1g15120	Arabidopsis thaliana (Mouse-ear cress)	166		P14618	ENSG00000067225	KPYM_HUMAN	canonical glycolysis [GO:0061621]; carbohydrate metabolic process [GO:0005975]; glucose metabolic process [GO:0006006]; programmed cell death [GO:0012501]; small molecule metabolic process [GO:0044281]	ATP binding [GO:0005524]; kinase activity [GO:0016301]; magnesium ion binding [GO:0000287]; MHC class II protein complex binding [GO:0023026]; poly(A) RNA binding [GO:0044822]; potassium ion binding [GO:0030955]; pyruvate kinase activity [GO:0004743]				YBR238C	YBR238C	P38330
Q0WWE3	Q0WWE3_ARATH	unreviewed	Cytochrome b-c1 complex subunit 6 (Complex III subunit 6) (Mitochondrial hinge protein)	At1g15120	Arabidopsis thaliana (Mouse-ear cress)	69		Q96EV2	ENSG00000184863	RBM33_HUMAN		nucleotide binding [GO:0000166]; poly(A) RNA binding [GO:0044822]				YDR135C	YCF1	P39109
B9DG94	B9DG94_ARATH	unreviewed	Ribosomal protein L37	At1g52300	Arabidopsis thaliana (Mouse-ear cress)	95		Q9BXJ9	ENSG00000164134	NAA15_HUMAN	angiogenesis [GO:0001525]; cell differentiation [GO:0030154]; negative regulation of apoptotic process [GO:0043066]; N-terminal peptidyl-methionine acetylation [GO:0017196]; N-terminal protein amino acid acetylation [GO:0006474]; positive regulation of transcription, DNA-templated [GO:0045893]; protein stabilization [GO:0050821]; transcription, DNA-templated [GO:0006351]	N-acetyltransferase activity [GO:0008080]; poly(A) RNA binding [GO:0044822]; ribosome binding [GO:0043022]				YNL154C	YCK2	P23292
Q43292	RL372_ARATH	reviewed	60S ribosomal protein L37-2	RPL37B At1g52300 F19K6.12	Arabidopsis thaliana (Mouse-ear cress)	95		Q53F19	ENSG00000074356	NCBP3_HUMAN	7-methylguanosine mRNA capping [GO:0006370]; defense response to virus [GO:0051607]; mRNA transport [GO:0051028]	mRNA binding [GO:0003729]; nucleotide binding [GO:0000166]; poly(A) RNA binding [GO:0044822]; RNA 7-methylguanosine cap binding [GO:0000340]				YCR090C	YCR090C	P25654
Q9SYG7	AL7B4_ARATH	reviewed	Aldehyde dehydrogenase family 7 member B4 (EC 1.2.1.3) (Antiquitin-1) (Turgor-responsive ALDH)	ALDH7B4 At1g54100 F15I1.19	Arabidopsis thaliana (Mouse-ear cress)	508		O75369	ENSG00000136068	FLNB_HUMAN	actin cytoskeleton organization [GO:0030036]; cytokine-mediated signaling pathway [GO:0019221]; cytoskeletal anchoring at plasma membrane [GO:0007016]; epithelial cell morphogenesis [GO:0003382]; keratinocyte development [GO:0003334]; signal transduction [GO:0007165]; skeletal muscle tissue development [GO:0007519]	actin binding [GO:0003779]; identical protein binding [GO:0042802]; poly(A) RNA binding [GO:0044822]				YNL064C	YDJ1	P25491
F4I1Y3	F4I1Y3_ARATH	unreviewed	Ubiquitin-protein ligase 1	UPL1 At1g55860	Arabidopsis thaliana (Mouse-ear cress)	3930		P05023	ENSG00000163399	AT1A1_HUMAN	ATP hydrolysis coupled proton transport [GO:0015991]; cardiac muscle contraction [GO:0060048]; cell communication by electrical coupling involved in cardiac conduction [GO:0086064]; cellular potassium ion homeostasis [GO:0030007]; cellular response to mechanical stimulus [GO:0071260]; cellular response to steroid hormone stimulus [GO:0071383]; cellular sodium ion homeostasis [GO:0006883]; establi…	ADP binding [GO:0043531]; ATP binding [GO:0005524]; chaperone binding [GO:0051087]; phosphatase activity [GO:0016791]; potassium ion binding [GO:0030955]; sodium:potassium-exchanging ATPase activity [GO:0005391]; sodium ion binding [GO:0031402]; steroid hormone binding [GO:1990239]				YDL085C-A	YDL085C-A	Q3E7B7
Q8GY23	UPL1_ARATH	reviewed	E3 ubiquitin-protein ligase UPL1 (Ubiquitin-protein ligase 1) (EC 6.3.2.-)	UPL1 At1g55860 F14J16.14 F14J16.37	Arabidopsis thaliana (Mouse-ear cress)	3681		P18583	ENSG00000159140	SON_HUMAN	cytokinesis [GO:0000910]; microtubule cytoskeleton organization [GO:0000226]; mRNA processing [GO:0006397]; negative regulation of apoptotic process [GO:0043066]; regulation of cell cycle [GO:0051726]; regulation of RNA splicing [GO:0043484]; RNA splicing [GO:0008380]	DNA binding [GO:0003677]; nucleic acid binding [GO:0003676]; poly(A) RNA binding [GO:0044822]; RNA binding [GO:0003723]				YDL124W	YDL124W	Q07551
Q8GWF5	Q8GWF5_ARATH	unreviewed	Putative uncharacterized protein At1g60000/T2K10_5 (RNA recognition motif-containing protein)	At1g60000 At1g60000/T2K10_5	Arabidopsis thaliana (Mouse-ear cress)	99		Q02790	ENSG00000004478	FKBP4_HUMAN	androgen receptor signaling pathway [GO:0030521]; cellular response to heat [GO:0034605]; chaperone-mediated protein folding [GO:0061077]; copper ion transport [GO:0006825]; embryo implantation [GO:0007566]; male sex differentiation [GO:0046661]; negative regulation of microtubule polymerization [GO:0031115]; negative regulation of microtubule polymerization or depolymerization [GO:0031111]; nega…	ATP binding [GO:0005524]; FK506 binding [GO:0005528]; GTP binding [GO:0005525]; heat shock protein binding [GO:0031072]; peptidyl-prolyl cis-trans isomerase activity [GO:0003755]; poly(A) RNA binding [GO:0044822]; protein binding, bridging [GO:0030674]				YDR170W-A	YDR170W-A	Q03964
Q9ZUJ3	Q9ZUJ3_ARATH	unreviewed	AT1G60000 protein (Nucleic acid-binding protein, putative) (Putative nucleic acid-binding protein) (RNA recognition motif-containing protein) (T2K10.5 protein)	T2K10.5 At1g60000	Arabidopsis thaliana (Mouse-ear cress)	258		A0A0D9SGF6	ENSG00000197694	A0A0D9SGF6_HUMAN		calcium ion binding [GO:0005509]				YDR266C	YDR266C	Q05580
Q9ASZ9	ALKR5_ARATH	reviewed	Probable aldo-keto reductase 5 (EC 1.1.1.-)	At1g60730 F8A5.24	Arabidopsis thaliana (Mouse-ear cress)	345		Q9NQC3	ENSG00000115310	RTN4_HUMAN	apoptotic process [GO:0006915]; axonal fasciculation [GO:0007413]; cardiac epithelial to mesenchymal transition [GO:0060317]; cerebral cortex radial glia guided migration [GO:0021801]; endoplasmic reticulum tubular network organization [GO:0071786]; negative regulation of axon extension [GO:0030517]; negative regulation of axonogenesis [GO:0050771]; negative regulation of cell growth [GO:0030308]…	poly(A) RNA binding [GO:0044822]				YDR333C	YDR333C	Q05468
Q2V2R9	Q2V2R9_ARATH	unreviewed	PSI type III chlorophyll a/b-binding protein	LHCA3 At1g61520	Arabidopsis thaliana (Mouse-ear cress)	218		E9PK25	ENSG00000172757	E9PK25_HUMAN	actin filament depolymerization [GO:0030042]					YDR341C	YDR341C	Q05506
Q9SY97	Q9SY97_ARATH	unreviewed	PSI type III chlorophyll a/b-binding protein	T25B24.12 LHCA3 At1g61520 At1g61520/T25B24.12	Arabidopsis thaliana (Mouse-ear cress)	273		P09874	ENSG00000143799	PARP1_HUMAN	base-excision repair [GO:0006284]; behavioral response to cocaine [GO:0048148]; cellular protein metabolic process [GO:0044267]; cellular response to DNA damage stimulus [GO:0006974]; cellular response to insulin stimulus [GO:0032869]; cellular response to oxidative stress [GO:0034599]; cellular response to superoxide [GO:0071451]; DNA damage response, detection of DNA damage [GO:0042769]; DNA re…	chromatin binding [GO:0003682]; DNA binding [GO:0003677]; enzyme binding [GO:0019899]; identical protein binding [GO:0042802]; NAD+ ADP-ribosyltransferase activity [GO:0003950]; NAD binding [GO:0051287]; poly(A) RNA binding [GO:0044822]; protein kinase binding [GO:0019901]; protein N-terminus binding [GO:0047485]; transcription factor binding [GO:0008134]; zinc ion binding [GO:0008270]				YDR348C	YDR348C	Q05518
Q9S7I0	TADA_ARATH	reviewed	tRNA(adenine(34)) deaminase, chloroplastic (TADA) (EC 3.5.4.33) (tRNA adenosine deaminase arginine) (tRNA arginine adenosine deaminase)	TADA At1g68720 F14K14.18 F24J5.5	Arabidopsis thaliana (Mouse-ear cress)	1307		O43491	ENSG00000079819	E41L2_HUMAN	cortical actin cytoskeleton organization [GO:0030866]	structural molecule activity [GO:0005198]				YLR249W	YEF3	P16521
F4HXD1	F4HXD1_ARATH	unreviewed	ADP-glucose pyrophosphorylase family protein	At1g74910	Arabidopsis thaliana (Mouse-ear cress)	387		P55060	ENSG00000124207	XPO2_HUMAN	apoptotic process [GO:0006915]; cell proliferation [GO:0008283]; protein export from nucleus [GO:0006611]; protein import into nucleus [GO:0006606]	nuclear export signal receptor activity [GO:0005049]				YEL047C	YEL047C	P32614
Q9C9P3	Q9C9P3_ARATH	unreviewed	ADP-glucose pyrophosphorylase family protein (At1g74910/F9E10_24) (Putative GDP-mannose pyrophosphorylase; 64911-67597)	F9E10.24 At1g74910	Arabidopsis thaliana (Mouse-ear cress)	415		P10599	ENSG00000136810	THIO_HUMAN	activation of protein kinase B activity [GO:0032148]; cell-cell signaling [GO:0007267]; cell proliferation [GO:0008283]; cell redox homeostasis [GO:0045454]; gene expression [GO:0010467]; glycerol ether metabolic process [GO:0006662]; innate immune response [GO:0045087]; movement of cell or subcellular component [GO:0006928]; negative regulation of hydrogen peroxide-induced cell death [GO:1903206…	oxidoreductase activity, acting on a sulfur group of donors, disulfide as acceptor [GO:0016671]; peptide disulfide oxidoreductase activity [GO:0015037]; poly(A) RNA binding [GO:0044822]; protein disulfide oxidoreductase activity [GO:0015035]				YER034W	YER034W	P40022
Q9SRG3	PDI12_ARATH	reviewed	Protein disulfide isomerase-like 1-2 (AtPDIL1-2) (EC 5.3.4.1) (Protein disulfide-isomerase 2) (PDI 2) (Protein disulfide-isomerase 6) (AtPDI6)	PDIL1-2 PDI6 At1g77510 T5M16.10	Arabidopsis thaliana (Mouse-ear cress)	508		P09211	ENSG00000084207	GSTP1_HUMAN	cellular response to lipopolysaccharide [GO:0071222]; central nervous system development [GO:0007417]; common myeloid progenitor cell proliferation [GO:0035726]; glutathione derivative biosynthetic process [GO:1901687]; glutathione metabolic process [GO:0006749]; negative regulation of acute inflammatory response [GO:0002674]; negative regulation of apoptotic process [GO:0043066]; negative regula…	dinitrosyl-iron complex binding [GO:0035731]; glutathione transferase activity [GO:0004364]; JUN kinase binding [GO:0008432]; kinase regulator activity [GO:0019207]; nitric oxide binding [GO:0070026]; S-nitrosoglutathione binding [GO:0035730]				YER079W	YER079W	P40052
F4HS68	F4HS68_ARATH	unreviewed	Tetratricopeptide repeat-containing protein	EMB2753 At1g80410	Arabidopsis thaliana (Mouse-ear cress)	911		P05141	ENSG00000005022	ADT2_HUMAN	adenine transport [GO:0015853]; chromosome segregation [GO:0007059]; energy reserve metabolic process [GO:0006112]; negative regulation of mitochondrial outer membrane permeabilization involved in apoptotic signaling pathway [GO:1901029]; positive regulation of cell proliferation [GO:0008284]; regulation of insulin secretion [GO:0050796]; small molecule metabolic process [GO:0044281]; transport […	adenine transmembrane transporter activity [GO:0015207]; poly(A) RNA binding [GO:0044822]; ubiquitin protein ligase binding [GO:0031625]				YER137C	YER137C	P40083
Q8VZM1	Q8VZM1_ARATH	unreviewed	Putative N-terminal acetyltransferase (Tetratricopeptide repeat-containing protein)	EMB2753 At1g80410 At1g80410/T21F11_26	Arabidopsis thaliana (Mouse-ear cress)	897		P61956	ENSG00000188612	SUMO2_HUMAN	cellular protein metabolic process [GO:0044267]; DNA repair [GO:0006281]; double-strand break repair [GO:0006302]; double-strand break repair via homologous recombination [GO:0000724]; global genome nucleotide-excision repair [GO:0070911]; nucleotide-excision repair [GO:0006289]; positive regulation of proteasomal ubiquitin-dependent protein catabolic process [GO:0032436]; post-translational prot…	poly(A) RNA binding [GO:0044822]; protein tag [GO:0031386]; ubiquitin protein ligase binding [GO:0031625]				YFR016C	YFR016C	P43597
O22468	MSI2_ARATH	reviewed	WD-40 repeat-containing protein MSI2	MSI2 At2g16780 T24I21.19	Arabidopsis thaliana (Mouse-ear cress)	415		P30419	ENSG00000136448	NMT1_HUMAN	apoptotic process [GO:0006915]; intrinsic apoptotic signaling pathway [GO:0097193]; in utero embryonic development [GO:0001701]; N-terminal peptidyl-glycine N-myristoylation [GO:0018008]; phototransduction, visible light [GO:0007603]; positive regulation of protein insertion into mitochondrial membrane involved in apoptotic signaling pathway [GO:1900740]; programmed cell death [GO:0012501]; regul…	glycylpeptide N-tetradecanoyltransferase activity [GO:0004379]				YNL160W	YGP1	P38616
Q8H0U4	TNPO1_ARATH	reviewed	Transportin-1 (AtTRN1) (Importin beta-2) (Karyopherin beta-2)	TRN1 At2g16950 F12A24.13	Arabidopsis thaliana (Mouse-ear cress)	891		O00264	ENSG00000101856	PGRC1_HUMAN	axon guidance [GO:0007411]	heme binding [GO:0020037]; steroid binding [GO:0005496]				YGR054W	YGR054W	P53235
Q8GY96	PGM_ARATH	reviewed	Phosphoglycerate mutase-like protein (AtPGM)	PGM At2g17280 F5J6	Arabidopsis thaliana (Mouse-ear cress)	271		Q9BYK8	ENSG00000130589	HELZ2_HUMAN	cellular lipid metabolic process [GO:0044255]; positive regulation of transcription from RNA polymerase II promoter [GO:0045944]; small molecule metabolic process [GO:0044281]; transcription, DNA-templated [GO:0006351]	ATP binding [GO:0005524]; DNA binding [GO:0003677]; helicase activity [GO:0004386]; ligand-dependent nuclear receptor transcription coactivator activity [GO:0030374]; metal ion binding [GO:0046872]; poly(A) RNA binding [GO:0044822]				YGR169C-A	YGR169C-A	Q3E772
Q8GW72	FUCO1_ARATH	reviewed	Alpha-L-fucosidase 1 (EC 3.2.1.51) (Alpha-1,3/4-fucosidase) (AtFUC1) (Alpha-L-fucoside fucohydrolase)	FUC1 At2g28100 F24D13.11	Arabidopsis thaliana (Mouse-ear cress)	506		P30101	ENSG00000167004	PDIA3_HUMAN	antigen processing and presentation of exogenous peptide antigen via MHC class I [GO:0042590]; antigen processing and presentation of exogenous peptide antigen via MHC class I, TAP-dependent [GO:0002479]; antigen processing and presentation of peptide antigen via MHC class I [GO:0002474]; cell redox homeostasis [GO:0045454]; cellular protein metabolic process [GO:0044267]; oxidation-reduction pro…	cysteine-type endopeptidase activity [GO:0004197]; disulfide oxidoreductase activity [GO:0015036]; phospholipase C activity [GO:0004629]; poly(A) RNA binding [GO:0044822]; protein disulfide isomerase activity [GO:0003756]				YGR250C	YGR250C	P53316
Q0WRN0	Q0WRN0_ARATH	unreviewed	Histone H2A	At2g38810	Arabidopsis thaliana (Mouse-ear cress)	136		P06576	ENSG00000110955	ATPB_HUMAN	angiogenesis [GO:0001525]; ATP biosynthetic process [GO:0006754]; ATP hydrolysis coupled proton transport [GO:0015991]; cellular metabolic process [GO:0044237]; generation of precursor metabolites and energy [GO:0006091]; lipid metabolic process [GO:0006629]; mitochondrial ATP synthesis coupled proton transport [GO:0042776]; mitochondrion organization [GO:0007005]; negative regulation of cell adh…	ATP binding [GO:0005524]; MHC class I protein binding [GO:0042288]; proton-transporting ATPase activity, rotational mechanism [GO:0046961]; proton-transporting ATP synthase activity, rotational mechanism [GO:0046933]; transmembrane transporter activity [GO:0022857]; transporter activity [GO:0005215]				YLR298C	YHC1	Q05900
Q9SII0	H2AV2_ARATH	reviewed	Probable histone H2A variant 2 (H2A.F/Z 2) (HTA8)	At2g38810 F13I13.4	Arabidopsis thaliana (Mouse-ear cress)	136		P11021	ENSG00000044574	GRP78_HUMAN	activation of signaling protein activity involved in unfolded protein response [GO:0006987]; ATF6-mediated unfolded protein response [GO:0036500]; blood coagulation [GO:0007596]; cellular protein metabolic process [GO:0044267]; cellular response to antibiotic [GO:0071236]; cellular response to glucose starvation [GO:0042149]; cellular response to interleukin-4 [GO:0071353]; cerebellar Purkinje ce…	ATPase activity [GO:0016887]; ATP binding [GO:0005524]; calcium ion binding [GO:0005509]; chaperone binding [GO:0051087]; enzyme binding [GO:0019899]; glycoprotein binding [GO:0001948]; misfolded protein binding [GO:0051787]; protein domain specific binding [GO:0019904]; ribosome binding [GO:0043022]; ubiquitin protein ligase binding [GO:0031625]; unfolded protein binding [GO:0051082]				YHR020W	YHR020W	P38708
O22287	GMPP1_ARATH	reviewed	Mannose-1-phosphate guanylyltransferase 1 (EC 2.7.7.13) (GDP-mannose pyrophosphorylase 1) (Protein CYTOKINESIS DEFECTIVE 1) (Protein EMBRYO DEFECTIVE 101) (Protein HYPERSENSITIVE TO AMMONIUM ION 1) (Protein SENSITIVE TO OZONE 1) (Protein VITAMIN C DEFECTIVE 1)	CYT1 EMB101 GMP1 HSN1 SOZ1 VTC1 At2g39770 T5I7.7	Arabidopsis thaliana (Mouse-ear cress)	361		Q9NX07	ENSG00000180098	TSAP1_HUMAN	selenocysteine incorporation [GO:0001514]	nucleotide binding [GO:0000166]; poly(A) RNA binding [GO:0044822]				YHR097C	YHR097C	P38809
Q93VB0	Q93VB0_ARATH	unreviewed	Nucleic acid-binding, OB-fold-like protein (Putative methionyl-tRNA synthetase)	At2g40660	Arabidopsis thaliana (Mouse-ear cress)	389		P27797	ENSG00000179218	CALR_HUMAN	antigen processing and presentation of exogenous peptide antigen via MHC class I [GO:0042590]; antigen processing and presentation of exogenous peptide antigen via MHC class I, TAP-dependent [GO:0002479]; antigen processing and presentation of peptide antigen via MHC class I [GO:0002474]; ATF6-mediated unfolded protein response [GO:0036500]; cardiac muscle cell differentiation [GO:0055007]; cell …	androgen receptor binding [GO:0050681]; calcium ion binding [GO:0005509]; carbohydrate binding [GO:0030246]; chaperone binding [GO:0051087]; complement component C1q binding [GO:0001849]; DNA binding [GO:0003677]; glycoprotein binding [GO:0001948]; hormone binding [GO:0042562]; integrin binding [GO:0005178]; iron ion binding [GO:0005506]; mRNA binding [GO:0003729]; peptide binding [GO:0042277]; p…				YHR127W	YHR127W	P38833
Q680A5	KPRS4_ARATH	reviewed	Ribose-phosphate pyrophosphokinase 4 (EC 2.7.6.1) (Phosphoribosyl pyrophosphate synthase 4)	PRS4 At2g42910 F23E6.7 F7D19.9	Arabidopsis thaliana (Mouse-ear cress)	337		P06733	ENSG00000074800	ENOA_HUMAN	canonical glycolysis [GO:0061621]; carbohydrate metabolic process [GO:0005975]; gluconeogenesis [GO:0006094]; glucose metabolic process [GO:0006006]; negative regulation of cell growth [GO:0030308]; negative regulation of transcription, DNA-templated [GO:0045892]; negative regulation of transcription from RNA polymerase II promoter [GO:0000122]; response to virus [GO:0009615]; small molecule meta…	DNA binding [GO:0003677]; GTPase binding [GO:0051020]; magnesium ion binding [GO:0000287]; phosphopyruvate hydratase activity [GO:0004634]; poly(A) RNA binding [GO:0044822]; transcription corepressor activity [GO:0003714]; transcription factor activity, sequence-specific DNA binding [GO:0003700]				YIL055C	YIL055C	P40523
P93033	FUM1_ARATH	reviewed	Fumarate hydratase 1, mitochondrial (Fumarase 1) (EC 4.2.1.2)	FUM1 At2g47510 T30B22.19	Arabidopsis thaliana (Mouse-ear cress)	492		P61604	ENSG00000115541	CH10_HUMAN	activation of cysteine-type endopeptidase activity involved in apoptotic process [GO:0006919]; osteoblast differentiation [GO:0001649]; protein folding [GO:0006457]; response to unfolded protein [GO:0006986]	ATP binding [GO:0005524]; chaperone binding [GO:0051087]; poly(A) RNA binding [GO:0044822]; unfolded protein binding [GO:0051082]				YIL161W	YIL161W	P40449
Q9S726	RPI3_ARATH	reviewed	Probable ribose-5-phosphate isomerase 3, chloroplastic (EC 5.3.1.6) (Phosphoriboisomerase 3) (Protein EMBRYO DEFECTIVE 3119)	RPI3 EMB3119 At3g04790 F7O18.28 T9J14.26	Arabidopsis thaliana (Mouse-ear cress)	276		O75874	ENSG00000138413	IDHC_HUMAN	2-oxoglutarate metabolic process [GO:0006103]; cellular lipid metabolic process [GO:0044255]; female gonad development [GO:0008585]; glutathione metabolic process [GO:0006749]; glyoxylate cycle [GO:0006097]; isocitrate metabolic process [GO:0006102]; NADPH regeneration [GO:0006740]; regulation of phospholipid biosynthetic process [GO:0071071]; regulation of phospholipid catabolic process [GO:0060…	isocitrate dehydrogenase (NADP+) activity [GO:0004450]; magnesium ion binding [GO:0000287]; NAD binding [GO:0051287]; NADP binding [GO:0050661]; protein homodimerization activity [GO:0042803]; receptor binding [GO:0005102]				YKL023W	YKL023W	P36103
P32826	SCP49_ARATH	reviewed	Serine carboxypeptidase-like 49 (EC 3.4.16.-)	SCPL49 At3g10410 F13M14.32	Arabidopsis thaliana (Mouse-ear cress)	516		P09622	ENSG00000091140	DLDH_HUMAN	2-oxoglutarate metabolic process [GO:0006103]; aging [GO:0007568]; branched-chain amino acid catabolic process [GO:0009083]; cell redox homeostasis [GO:0045454]; cellular metabolic process [GO:0044237]; cellular nitrogen compound metabolic process [GO:0034641]; dihydrolipoamide metabolic process [GO:0051068]; gastrulation [GO:0007369]; glyoxylate metabolic process [GO:0046487]; lipoate metabolic …	dihydrolipoyl dehydrogenase activity [GO:0004148]; flavin adenine dinucleotide binding [GO:0050660]; lipoamide binding [GO:0043544]; NAD binding [GO:0051287]				YKR023W	YKR023W	P36119
Q9LHH7	FOLD2_ARATH	reviewed	Bifunctional protein FolD 2 (Tetrahydrofolate dehydrogenase/cyclohydrolase 2) [Includes: Methylenetetrahydrofolate dehydrogenase (EC 1.5.1.5); Methenyltetrahydrofolate cyclohydrolase (EC 3.5.4.9)]	FOLD2 DHC2 At3g12290 F28J15.8	Arabidopsis thaliana (Mouse-ear cress)	299		P25705	ENSG00000152234	ATPA_HUMAN	ATP biosynthetic process [GO:0006754]; ATP hydrolysis coupled proton transport [GO:0015991]; cellular metabolic process [GO:0044237]; embryo development [GO:0009790]; lipid metabolic process [GO:0006629]; mitochondrial ATP synthesis coupled proton transport [GO:0042776]; negative regulation of endothelial cell proliferation [GO:0001937]; respiratory electron transport chain [GO:0022904]; small mo…	ATP binding [GO:0005524]; MHC class I protein binding [GO:0042288]; poly(A) RNA binding [GO:0044822]; proton-transporting ATPase activity, rotational mechanism [GO:0046961]; proton-transporting ATP synthase activity, rotational mechanism [GO:0046933]; transmembrane transporter activity [GO:0022857]				YKR078W	YKR078W	P36158
Q9LTT8	VCS_ARATH	reviewed	Enhancer of mRNA-decapping protein 4 (Protein VARICOSE)	VCS EDC4 At3g13300 MDC11.13	Arabidopsis thaliana (Mouse-ear cress)	1344		P26583	ENSG00000164104	HMGB2_HUMAN	apoptotic DNA fragmentation [GO:0006309]; apoptotic process [GO:0006915]; cell chemotaxis [GO:0060326]; cellular component disassembly involved in execution phase of apoptosis [GO:0006921]; cellular response to lipopolysaccharide [GO:0071222]; chromatin organization [GO:0006325]; chromatin remodeling [GO:0006338]; defense response to Gram-negative bacterium [GO:0050829]; defense response to Gram-…	chemoattractant activity [GO:0042056]; chromatin binding [GO:0003682]; damaged DNA binding [GO:0003684]; DNA binding [GO:0003677]; DNA binding, bending [GO:0008301]; double-stranded DNA binding [GO:0003690]; drug binding [GO:0008144]; enhancer sequence-specific DNA binding [GO:0001158]; four-way junction DNA binding [GO:0000400]; non-sequence-specific DNA binding, bending [GO:0044378]; poly(A) RN…				YLL032C	YLL032C	Q07834
Q9LSA3	RL303_ARATH	reviewed	60S ribosomal protein L30-3	RPL30C At3g18740 MVE11.10	Arabidopsis thaliana (Mouse-ear cress)	112		J3KPS3	ENSG00000149925	J3KPS3_HUMAN	glycolytic process [GO:0006096]	fructose-bisphosphate aldolase activity [GO:0004332]				YLR419W	YLR419W	Q06698
O22683	CYNS_ARATH	reviewed	Cyanate hydratase (Cyanase) (EC 4.2.1.104) (Cyanate hydrolase) (Cyanate lyase)	CYN At3g23490 MEE5.3	Arabidopsis thaliana (Mouse-ear cress)	168		P53597	ENSG00000163541	SUCA_HUMAN	cellular metabolic process [GO:0044237]; nucleoside triphosphate biosynthetic process [GO:0009142]; small molecule metabolic process [GO:0044281]; succinate metabolic process [GO:0006105]; succinyl-CoA metabolic process [GO:0006104]; tricarboxylic acid cycle [GO:0006099]	cofactor binding [GO:0048037]; GDP binding [GO:0019003]; GTP binding [GO:0005525]; poly(A) RNA binding [GO:0044822]; succinate-CoA ligase (ADP-forming) activity [GO:0004775]; succinate-CoA ligase (GDP-forming) activity [GO:0004776]				YML082W	YML082W	Q04533
[truncated: 837 more rows]
