# Supplementary material for: The RNA-binding protein repertoire of Arabidopsis thaliana
Source: Sci Rep. 2016 Jul 11;6:29766. doi: 10.1038/srep29766 (PMC4942612; doi:10.1038/srep29766)
Supplement: Supplementary Table S7 [file srep29766-s7.xlsx]

## Sheet: Suppl Table S7
The RNA-binding protein repertoire of Arabidopsis thaliana
Claudius Marondedze, Ludivine Thomas, Natalia L. Serrano, Kathryn S. Lilley, Chris Gehring
Supplementary Table S7. List of protein families (Pfam) domains associated with RB-proteomes. This modified list is based on a recent classification system 53 and the data used in this table is based on the data from this current study as well as the experimental data from mammalian system 30,31,35,48,49, C. elegans50 and yeast 49-51
*- some of the classical RNA binding domains not previously included in the list of Gerstberger et al., 2014
☥- domains in proteins associtaed with RNA processing or binding as reported in literature
Pfam RNA binding domains	# of proteins in Arabidopsis	# of proteins in mammalian	# of proteins in C. elegans	# of proteins in yeast
2_5_RNA_ligase
2OG-FeII_Oxy
2OG-FeII_Oxy_2
3_5_exonuc
5_3_exonuc
5_3_exonuc_N
A_deamin		3
AAR2
AARP2CN
Aconitase	3	2	2	2
Aconitase_C
AD
AdoMet_MTase
AF-4
Agenet		3
Ago_hook
AKAP7_NLS
AKAP95
Alba
ANTAR
Anticodon_1
APO_RNA-bind
APOBEC_C
APOBEC_N
Arb1
Arb2
Arg_tRNA_synt_N
ARS2
ASCH
AviRa
AXH
B2
B3_4
B5	2	2	1	1
BDHCT
Beta-Casp
Bin3
BOP1NT
Brix		5	1	4
BRK
BTV_NS2
Btz
Bud13
BUD22
Bystin
CAF1
Calreticulin	2	4	3
Caprin-1_C
CAT_RBD
CBF
CBFNT
Cgr1
Clp1
CM1
CM2
CMS1
CNPase
CPDase
CPL
CPSF_A
CPSF73-100_C
CRM1_C	1
CRS1_YhbY
CSD	4	5
CWC25
Cwf_Cwc_15
cwf18
cwf21
CwfJ_C_1
CwfJ_C_2
DALR_1
DALR_2
DAP3
DBP10CT
DbpA
DBR1
DCP1
DCP2
DcpS
DcpS_C
DEAD	8	33	4	19
DEAD_assoc
DHHA1
DKCLD
DNA_RNApol_7kD
DND1_DSRM
DRIM
DRY_EERY
dsrm
dsRNA_bind	2	13	1
DUF1325
DUF1387
DUF1604
DUF1669
DUF1693
DUF1866
DUF1897
DUF1917
DUF2040
DUF2051
DUF2356
DUF2363
DUF2414
DUF2465
DUF2638
DUF2650
DUF382
DUF446
DUF947
Dus
DZF		4
Ebola_NP
Ebp2
ECR1_N
EF_TS	1	2
EF1_GNE
EF1G		1	1	2
EFG_IV
efThoc1
EIAV_Rev
EIF_2_alpha
eIF_4EBP
eIF_4G1
eIF-1a
eIF-3_zeta
eIF-3c_N
eIF-5_eIF-2B
eIF-5a
eIF2_C
eIF2A
eIF3_N
eIF3_p135
eIF3_subunit
eIF3g
EIF4E-T
EMG1
Endonuclea_NS_2
Endonuclease_5
Endonuclease_NS
EndoU_bacteria
eRF1_1
eRF1_2
eRF1_3
Es2
EST1
EST1_DNA_bind
Exo_endo_phos
EXOSC1
Fcf1
Fcf2
FDF
FDX-ACB
*FF	1	2		1
*FFD	1	2		1
Fibrillarin	1	1	1	1
Fibrillarin_2
Fip1
FlbT
FmrO
Fox-1_C
FRG1
FTO_CTD
FTO_NTD
FtsJ
FXR1P_C
FYTT
G-patch		10		1
GAD
Gar1		1
GatB_Yqey
Gcd10p
GCD14
Gemin6
Gemin7
GEMIN8
GIDA_assoc_3
GidB
GIDA		2
GIIM
GLE1
Glu-tRNAGln
GN3L_Grn1
GTP_EFTU
GTP_EFTU_D2
GTP_EFTU_D3
GUCT
HA
HA2
HABP4_PAI-RBP1
HAT
HELICASE_ATP_BIND_1	24	50	7	27	This entry represents the DNA-binding domain of classical SF1 and SF2 helicases
*HELICASE_CTER	1	51	7	27
Helicase_Sgs1
HEXIM
HGTP_anticodon
HGTP_anticodon2
HnRNP_M
HnRNPA1
HRDC
*HTH_LA	3	6		3
*HTH_OST		1
IBN_N
IF-2		1
IF-2B
IF2_N
IF4E		2	1	1
Img2
Init_tRNA_PT
INT_SG_DDX_CT_C
INTS2
INTS5_C
INTS5_N
IPPT
Isy1
KH_1	2	29	1	3
KH_2	3	1	1	1
KH_3
KH_4
KH_5
Kin17_mid
KOW
L31
L51_S25_CI-B8
La
Lactamase_B
Lactamase_B_4
Lactamase_B2
Las1
Leu_Phe_trans
LSM
Lsm_interact
LSM14
LsmAD
LUC7
MA3
Maelstrom
Mago_nashi
Mago-bind
MBD		2
Met_10
Methyltrans_RNA
Methyltransf_15
Methyltransf_31
Methyltransf_8
Methyltrn_RNA_3
MetRS-N
MIF4G
MIF4G_like
MIF4G_like_2
Mitoc_L55
MKT1_C
MKT1_N
MMR_HSR1
Mpp10
MPP6
MRL1
mRNA_cap_C
mRNA_cap_enzyme
mRNA_triPase
MRP			1
MRP_L53
MRP-63
MRP-L27
MRP-L28
MRP-L46
MRP-L47
MRP-L51
MRP-S22
MRP-S23
MRP-S24
MRP-S26
MRP-S27
MRP-S28
MRP-S31
MRP-S32
MRP-S33
MRP-S35
MT-A70
mTERF
Mtr2
MTS
Myb_Cef
N-Term_TEN
Nab2
Nab6_mRNP_bdg
NMD3
NOB1_Zn_bind
Noc2
NOC3p
NOG1
NOGCT
Nol1_Nop2_Fmu		1		2
Nol1_Nop2_Fmu_2
Nop	2	3	1	2
Nop10p
Nop14
Nop16
Nop25
Nop52
Nop53
NOP5NT
Not1
NOT2_3_5
Not3
Npa1
Nrap
NRDE-2
Nsp1
NSP10
NSP13
nsp7
nsp8
nsp9
NTF2	8	3	1	3
NUC129
NUC153
NUC173
NUC205
Nucleoplasmin
NUDIX_2	1	1		3
NUFIP1
NUFIP2
Nup35_RRM
Nup35_RRM_2
OAS1_C
OB_RNB
P68HR
PABP
Paf67
PAM2
PAP_assoc
PAP_RNA-bind
PARP	1	6	2
PAT1
PAZ	5	3	2
PAZ_siRNAbind
PC4
PDCD9
Pept_tRNA_hydro		1
Pescadillo_N
Pet127
PHAT
Phe_tRNA-synt_N
PHF5
PIH1
PIN
PIN_2
PIN_3
PIN_4
Piwi	5	3	2
PMC2NT
PNPase
PNPase_C
PolyA_pol
PolyG_pol
POP1
POPLD
PORR
Pox_ATPase-GT
Pox_MCEL
Pox_mRNA-cap
Pox_polyA_pol
Pox_Rap94
PP_M1
PPR	24	5
PRO8NT
PROCN
PROCT
ProRS-C_1
ProRS-C_2
ProSAAS
PRP1_N
Prp18
Prp19
PRP21_like_P
PRP3
Prp31_C
PRP38
PRP4
PRP8_domainIV
PseudoU_synth_1
PseudoU_synth_2
PTH2
PTS_2-RNA	2
PUA	1	4	1	3
PUF
*PUM_HD	6	3	2	6
PurA
PWI		3
*Q_MOTIF	14	30	1	18
Queuosine_synth
R3H	2	6		1
RAI1
RAM
RAP		5
RBM1CTR
RdgC
RdRP
RdRP_1
RdRP_2
RdRP_3
RdRP_4
RdRP_5
ResIII
RF-1
*RHO			1	3
Rho_N
Rho_RNA_bind
Ribonuc_2-5A
Ribonuc_L-PSP
Ribonuc_P_40
Ribonucleas_3_3
Ribonuclease	2	2	1	2
Ribonuclease_3
Ribonuclease_BN
Ribonuclease_P
Ribonuclease_T2
Ribosom_S12_S23
Ribosomal_60s
Ribosomal_L1	1	2	1	1
Ribosomal_L1e	2	1	1	2
Ribosomal_L10			1
*Ribosomal_L10e		1	1	1
Ribosomal_L11		1	1	1
Ribosomal_L11_N
Ribosomal_L12
Ribosomal_L13	2	1	1	2
Ribosomal_L13e	2	1	1	1
Ribosomal_L14		1	1	2
Ribosomal_L14e
*Ribosomal_L15		2		1
Ribosomal_L15e	1	1	1	1
Ribosomal_L16
Ribosomal_L17
Ribosomal_L18ae
Ribosomal_L18e		1		1
Ribosomal_L18p
Ribosomal_L19
Ribosomal_L19e	2	1	1	1
Ribosomal_L2	1	1	1	1
Ribosomal_L2_C
Ribosomal_L20
Ribosomal_L21e		2	1	2
Ribosomal_L21p
Ribosomal_L22	1	3	1	2
Ribosomal_L22e
Ribosomal_L23	1	1	1	1
Ribosomal_L23eN
*Ribosomal_L24		2	1	3
Ribosomal_L24e	1	2	1	2
Ribosomal_L25p
Ribosomal_L27
Ribosomal_L27e	2	1	1	1
Ribosomal_L28
Ribosomal_L28e
Ribosomal_L29	1	2	1
Ribosomal_L29e
Ribosomal_L3	1	3	1	1
Ribosomal_L30	1	3	1	2
Ribosomal_L30e	2	4		2
Ribosomal_L30_N
Ribosomal_L31
Ribosomal_L31e		1	1	2
Ribosomal_L32e	1	1		1
Ribosomal_L32p
Ribosomal_L33
Ribosomal_L34
Ribosomal_L34e	1			1
Ribosomal_L35Ae		1	1	2
Ribosomal_L35p
Ribosomal_L36
Ribosomal_L36e	1	1	1	1
Ribosomal_L37
Ribosomal_L37ae
Ribosomal_L37e	1
Ribosomal_L38e
Ribosomal_L39
Ribosomal_L4
Ribosomal_L40e
Ribosomal_L41
*Ribosomal_L44e		1	1
Ribosomal_L44
Ribosomal_L5	1	2	1	1
Ribosomal_L5_C
Ribosomal_L50
Ribosomal_L6
*Ribosomal_L6_2	1		1	2
Ribosomal_L6e		2	1	2
Ribosomal_L6e_N
Ribosomal_L7Ae	2	2	2	3
Ribosomal_L9_C
Ribosomal_L9_N
Ribosomal_S10		1		1
Ribosomal_S11	2	3	1	2
*Ribosomal_S12		3	1	1
*Ribosomal_S12e		1	1	1
Ribosomal_S13	1	2		2
Ribosomal_S13_N
Ribosomal_S14				1
Ribosomal_S15		1	1	1
Ribosomal_S16
Ribosomal_S17	1	2		1
Ribosomal_S17e		1	1	1
Ribosomal_S18		2
Ribosomal_S19	1	2	1	1
Ribosomal_S19e		2	1	1
Ribosomal_S2	2	2	2	4
Ribosomal_S20p
Ribosomal_S21
Ribosomal_S21e		1	1	2
Ribosomal_S22
Ribosomal_S23p
Ribosomal_S24e	2	1		1
Ribosomal_S25
Ribosomal_S26e	1	2	1	1
Ribosomal_S27
Ribosomal_S27e		2		1
Ribosomal_S28e	2	1	1	1
Ribosomal_S3_C	1	1	1	1
Ribosomal_S3_N
Ribosomal_S30
Ribosomal_S30AE
Ribosomal_S3Ae	2	2	1	2
Ribosomal_S4	2	1	1	2
Ribosomal_S4e		1	1	1
Ribosomal_S4Pg
Ribosomal_S5	3	3	1	1
Ribosomal_S5_C
Ribosomal_S6
Ribosomal_S6e	2	1		1
Ribosomal_S7		1	1	1
Ribosomal_S7e	2	2	1	2
Ribosomal_S8	1	1		1
Ribosomal_S8e	1	1	1	1
Ribosomal_S9	1		1	1
Rif1_N
RIG-I_C-RD
RimK
RimM
RIO1
RIX1
RMF
RMMBL
RNA_bind
RNA_bind_2
RNA_GG_bind
RNA_helicase
RNA_lig_T4_1
RNA_ligase
RNA_Me_trans
RNA_pol	2	1	1
RNA_pol_3_Rpc31
RNA_pol_A_bac
RNA_pol_A_CTD
RNA_pol_delta	1			3
RNA_pol_I_A49
RNA_pol_I_TF
RNA_pol_L
RNA_pol_L_2
RNA_POL_M_15KD
RNA_pol_N
☥RNA_POL_PHAGE_1	2	2		2
RNA_pol_Rbc25
RNA_pol_Rpa2_4
RNA_pol_Rpb1_1
RNA_pol_Rpb1_2
RNA_pol_Rpb1_3
RNA_pol_Rpb1_4
RNA_pol_Rpb1_5
RNA_pol_Rpb1_6
RNA_pol_Rpb1_7
RNA_pol_Rpb1_R
RNA_pol_Rpb2_1
RNA_pol_Rpb2_2
RNA_pol_Rpb2_3
RNA_pol_Rpb2_4
RNA_pol_Rpb2_45
RNA_pol_Rpb2_5
RNA_pol_Rpb2_6
RNA_pol_Rpb2_7
RNA_pol_Rpb4
RNA_pol_Rpb5_C
RNA_pol_Rpb5_N
RNA_pol_Rpb6
RNA_pol_Rpb8
RNA_pol_Rpc34
RNA_pol_Rpc4
RNA_pol_Rpc82
RNA_pol_Rpo13
RNA_polI_A14
RNA_polI_A34
RNA_replicase_B
RNA12
*RNASE_3_2	1	2
RNase_E_G
RNase_H	1
RNase_H2_suC
RNase_H2-Ydr279
RNase_HII
RNase_P_p30
RNase_P_pop3
RNase_P_Rpp14
RNase_PH
RNase_PH_C
RNase_T
RNase_Zc3h12a
RnaseA
RnaseH
RNaseH_C
RNB
ROKNT
RPM2
Rpp20
Rpr2
RRF
RRM	67	155	3	39
RRM_1
RRM_2
RRM_3
RRM_4
RRM_5
RRM_6
rRNA_methylase
rRNA_proc-arch
rRNA_processing
RrnaAD
Rrp15p
RRP7
RRS1
RS4NT
RSD-2
Rsm1
Rsm22
RSS_P20
RTC	1	1
RTC_insert
RtcB
RVT_1
RVT_2
S1	3	6	2	4
S1-like				1
S1_IF1_TYPE		3
S1-P1_nuclease
S10_plectin
S4	3	3	1	3
*S5_DSRBD	3	3	1	1
SAP	1	11		1
SAP18
SART-1	1
Sas10_Utp3
SBDS
SBDS_C
Se-cys_synth_N
SelA
SelB-wing_1
SelB-wing_2
SelB-wing_3
SEN1_N
Sen15
Seryl_tRNA_N
SF3a60_bindingd
SF3b1
SF3b10
She2p
SHQ1
SHS2_Rpb7-N
SID-1_RNA_chan
SIP1
SLBP_RNA_bind
Slu7
SM-ATX
Smg4_UPF3
SMN
SnAPC_2_like
SNase
Snurportin1
Sof1
SpoU_methylas_C
SpoU_methylase
SpoU_sub_bind
SPOUT_MTase
Spt4
SR-25
SRA1
SRP14
SRP19
SRP40_C
SRP54	2	2		1
SRP54_N
SRP72
SRP9-21
SRRM_C
Ssu72
Stb3
Sua5_yciO_yrdC
Suf
SUI1		4		2
Suppressor_P21
SURF6
Surp	2	5
SUV3_C
SYF2
Symplekin_C
TAP_C		1	1	1
Tap-RNA_bind
Telomerase_RBD
TGT
Thg1
Tho2
Thoc2
THOC7
THP2
THRAP3_BCLAF1
THUMP		1
TilS
TilS_C
TPP1
Transformer
Translin
Transposase_22
*TRBD	2	1	1	1
TRM
Trm112p
TRM13
Trm56
tRNA_anti
tRNA_anti-codon
tRNA_anti-like
tRNA_bind
tRNA_bind_2
tRNA_deacylase
tRNA_int_end_N2
tRNA_int_endo
tRNA_int_endo_N
tRNA_lig_CPD
tRNA_lig_kinase
tRNA_m1G_MT
tRNA_Me_trans
tRNA_NucTran2_2
tRNA_NucTransf2
tRNA_SAD
tRNA_synt_1c_R1
tRNA_synt_1c_R2
tRNA_synt_2b
tRNA_synt_2f
tRNA_U5-meth_tr
tRNA-synt_1
tRNA-synt_1b
tRNA-synt_1c
tRNA-synt_1c_C
tRNA-synt_1d
tRNA-synt_1e
tRNA-synt_1f
tRNA-synt_1g
tRNA-synt_2
tRNA-synt_2b
tRNA-synt_2c
tRNA-synt_2d
tRNA-synt_2e
tRNA-synt_His
tRNA-Thr_ED
TROVE			1
TruB_C
TruB_N
TruB-C_2
TruD
TSNR_N
TUDOR	2	6	1
Tudor-knot
TYW3
U1snRNP70_N
U3_assoc_6
U3_snoRNA_assoc
U3snoRNP10
U5_2-snRNA_bdg
U6-snRNA_bdg
UPF0020
*UPF0024		1		1
*UPF0027		1
*UPF0034		1		2
UPF0086
UPF0113
UPF1_Zn_bind
Upf2
Urb2
Urm1
Utp11
Utp12
Utp13
Utp14
UTP15_C
Utp21
Utp8
UvrD-helicase
Val_tRNA-synt_C
VAR1
Vault
Vmethyltransf
Vmethyltransf_C
W2	2	7		2
☥WD_REPEATS_1	1	21	3	14
☥WD_REPEATS_2	15	27	5	22
☥WD_REPEATS_REGION	9	28	5	25
WGG
WT1
Wyosine_form
XendoU
Xpo1
XRN_N
XS
YTH	3	6
z-alpha
zf-C2H2	7	35	2	8
zf-C2H2_jaz
zf-C3H1	12	34		3
zf-C3HC
zf-CCCH
zf-CCCH_2
zf-CCHC	13	17	1	6
zf-CCHC_2
zf-FPG_IleRS
zf-met
zf-nanos
zf-RanBP	2	10		2
zf-RNPHF
zf-TRM13_CCCH
zf-U1
zf-U11-48K
