# Supplementary material for: The RNA-binding protein repertoire of Arabidopsis thaliana
Source: Sci Rep. 2016 Jul 11;6:29766. doi: 10.1038/srep29766 (PMC4942612; doi:10.1038/srep29766)
Supplement: Supplementary Table S8 [file srep29766-s8.xlsx]

## Sheet: Suppl Table S8
The RNA-binding protein repertoire of Arabidopsis thaliana
Claudius Marondedze, Ludivine Thomas, Natalia L. Serrano, Kathryn S. Lilley, Chris Gehring
Supplementary Table S8. KEGG pathways assigned to the Arabidopsis, mammalian, C. elegans and yeast RB-proteome.
KEGG pathway	Arabidopsis	Mammalian_ Acc	Mammalian_Prot. name	C. elegans_ Acc	C. elegans_Prot. name	Yeast_Acc	Yeast_Prot. Name
01100 Metabolic pathways
01110 Biosynthesis of secondary metabolites
K18857	AT1G77120.1
K18857	AT1G77120.1
K17398	AT3G05430.1
K16055	AT1G06410.1					P31688, P38426	TPS2_YEAST, TPS3_YEAST
K15893	AT1G68010.2
K15893	AT1G68010.2
K15849	AT2G22250.2
K15849	AT2G22250.2
K15816	AT1G78970.2
K15397	AT5G43760.1
K15095	AT3G61220.2
K14677	AT4G38220.2
K14677	AT4G38220.2
K14272	AT1G23310.1
K14272	AT1G23310.1
K14085	AT1G54100.1			P46562	AL7A1_CAEEL
K14085	AT1G54100.1			P46562	AL7A1_CAEEL
K13811	AT1G19920.1
K13544	AT4G16690.1
K13496	AT3G53160.1
K13421	AT3G54470.1
K12657	AT2G39800.1	P54886	P5CS_HUMAN	P54889	ALH13_CAEEL
K12657	AT2G39800.1	P54886	P5CS_HUMAN	P54889	ALH13_CAEEL
K12640	AT3G30180.1
K12640	AT3G30180.1
K12524	AT4G19710.2
K12524	AT4G19710.2
K11262	AT1G36160.1					Q00955	ACAC_YEAST
K11262	AT1G36160.1					Q00955	ACAC_YEAST
K10760	AT1G68460.1
K10760	AT1G68460.1
K10046	AT5G28840.1
K10046	AT5G28840.1
K09842	AT2G27150.1
K09842	AT2G27150.1
K09753	AT1G15950.1
K09753	AT1G15950.1
K09458	AT5G46290.3
K08917	AT1G15820.1
K08916	AT4G10340.1
K08915	AT3G08940.2
K08912	AT1G29910.1
K08905	AT1G55670.1
K08678	AT3G46440.1
K08232	AT1G63940.2
K06001	AT5G38530.1
K06001	AT5G38530.1
K05933	AT1G62380.1
K05933	AT1G62380.1
K05349	AT5G04885.1
K05349	AT5G04885.1
K05298	AT1G12900.1
K04035	AT3G56940.1
K04035	AT3G56940.1
K03963	AT2G02050.1
K03955	AT1G65290.1
K03953	AT2G20360.1
K03949	AT5G52840.1			Q18359	NDUA5_CAEEL
K03942	AT5G08530.1
K03940	AT5G11770.1			Q94360	NDUS7_CAEEL
K03841	AT3G54050.1
K03841	AT3G54050.1
K03801	AT4G31050.1
K03787	AT4G14930.1
K03787	AT4G14930.1
K03781	AT1G20620.1			Q27487	CATA1_CAEEL
K03542	AT1G44575.1
K03541	AT1G79040.1
K03527	AT4G34350.1
K03527	AT4G34350.1
K03426	AT5G20070.1
K03404	AT1G08520.1
K03404	AT1G08520.1
K03043	ATCG00190.1
K03021	AT5G45140.1					P22276	RPC2_YEAST
K03018	AT5G60040.2
K03013	AT5G57980.1			Q9N5K2	RPAB1_CAEEL
K03011	AT2G15430.1
K02999	AT3G57660.1
K02717	AT1G06680.1
K02716	AT3G50820.1
K02705	ATCG00280.1
K02699	AT4G12800.1					P10964	RPA1_YEAST
K02693	AT4G28750.1
K02692	AT4G02770.1
K02690	ATCG00340.1
K02636	AT4G03280.1
K02437	AT2G35120.1
K02437	AT2G35120.1
K02433	AT3G25660.1
K02327	AT5G63960.2
K02160	AT5G16390.1
K02160	AT5G16390.1
K02152	AT4G23710.1			P91303	VATG_CAEEL	P48836	VATG_YEAST
K02149	AT3G58730.1			P34462	VATD_CAEEL	P32610	VATD_YEAST
K02148	AT1G12840.1			Q9XXU9	VATC_CAEEL	P31412	VATC_YEAST
K02140	AT2G19680.1			Q18803	ATPL2_CAEEL
K02133	AT5G08690.1	P06576	ATPB_HUMAN	P46561	ATPB_CAEEL	P00830	ATPB_YEAST
K02132	AT2G07698.1	P25705	ATPA_HUMAN	Q9XXK1	ATPA_CAEEL	P07251	ATPA_YEAST
K02111	ATCG00120.1
K02109	AT4G32260.1
K01955	AT1G29900.1					P03965	CARB_YEAST
K01952	AT1G74260.1			Q19311	PUR4_CAEEL	P38972	PUR4_YEAST
K01952	AT1G74260.1			Q19311	PUR4_CAEEL	P38972	PUR4_YEAST
K01951	AT1G63660.1					P38625	GUAA_YEAST
K01923	AT3G21110.1
K01923	AT3G21110.1
K01919	AT4G23100.1
K01915	AT5G35630.1					P32288	GLNA_YEAST
K01900	AT2G20420.1			P53588	SUCB1_CAEEL
K01900	AT2G20420.1			P53588	SUCB1_CAEEL
K01897	AT4G14070.1					P47912	LCF4_YEAST
K01885	AT5G26710.1					P46655	SYEC_YEAST
K01885	AT5G26710.1					P46655	SYEC_YEAST
K01845	AT5G63570.1
K01845	AT5G63570.1
K01835	AT1G70730.3					P33401	PGM1_YEAST
K01835	AT1G70730.3					P33401	PGM1_YEAST
K01810	AT5G42740.1					P12709	G6PI_YEAST
K01810	AT5G42740.1					P12709	G6PI_YEAST
K01807	AT3G04790.1			P41994	RPIA_CAEEL
K01807	AT3G04790.1			P41994	RPIA_CAEEL
K01803	AT2G21170.1	P17751	TPIS_MOUSE	Q10657	TPIS_CAEEL	P00942	TPIS_YEAST
K01803	AT2G21170.1	P17751	TPIS_MOUSE	Q10657	TPIS_CAEEL	P00942	TPIS_YEAST
K01792	AT5G57330.1					Q03161	YMY9_YEAST
K01792	AT5G57330.1					Q03161	YMY9_YEAST
K01760	AT3G57050.1
K01760	AT3G57050.1
K01757	AT1G74010.1
K01757	AT1G74010.1
K01754	AT3G10050.1					P00927	THDH_YEAST
K01754	AT3G10050.1					P00927	THDH_YEAST
K01749	AT5G08280.1
K01749	AT5G08280.1
K01735	AT5G66120.2
K01735	AT5G66120.2
K01733	AT4G29840.1					P16120	THRC_YEAST
K01733	AT4G29840.1					P16120	THRC_YEAST
K01703	AT4G13430.1
K01703	AT4G13430.1
K01696	AT5G54810.1
K01696	AT5G54810.1
K01689	AT1G74030.1	P06733	ENOA_HUMAN	Q27527	ENO_CAEEL	P00924	ENO1_YEAST
K01689	AT1G74030.1	P06733	ENOA_HUMAN	Q27527	ENO_CAEEL	P00924	ENO1_YEAST
K01681	AT2G05710.1	P21399	ACOC_HUMAN	Q23500	ACOC_CAEEL	P19414	ACON_YEAST
K01681	AT2G05710.1	P21399	ACOC_HUMAN	Q23500	ACOC_CAEEL	P19414	ACON_YEAST
K01679	AT2G47510.1			O17214	FUMH_CAEEL	P08417	FUMH_YEAST
K01679	AT2G47510.1			O17214	FUMH_CAEEL	P08417	FUMH_YEAST
K01663	AT4G26900.1					P33734	HIS5_YEAST
K01663	AT4G26900.1					P33734	HIS5_YEAST
K01662	AT5G11380.1
K01662	AT5G11380.1
K01649	AT1G18500.1					P06208	LEU1_YEAST
K01649	AT1G18500.1					P06208	LEU1_YEAST
K01648	AT5G49460.1			P53585	ACLY_CAEEL
K01648	AT5G49460.1			P53585	ACLY_CAEEL
K01647	AT2G44350.2	O75390	CISY_HUMAN	P34575	CISY_CAEEL
K01647	AT2G44350.2	O75390	CISY_HUMAN	P34575	CISY_CAEEL
K01627	AT1G79500.5
K01626	AT4G33510.1					P32449	AROG_YEAST
K01626	AT4G33510.1					P32449	AROG_YEAST
K01623	AT2G21330.1	J3KPS3	J3KPS3_HUMAN	P54216	ALF1_CAEEL
K01623	AT2G21330.1	J3KPS3	J3KPS3_HUMAN	P54216	ALF1_CAEEL
K01611	AT5G15950.1
K01609	AT2G04400.1
K01609	AT2G04400.1
K01602	AT5G38420.1
K01580	AT5G17330.1
K01580	AT5G17330.1
K01568	AT5G54960.1					P06169, P16467	PDC1_YEAST,PDC5_YEAST
K01568	AT5G54960.1					P06169, P16468	PDC1_YEAST,PDC5_YEAST
K01476	AT4G08870.1					P00812	ARGI_YEAST
K01476	AT4G08870.1					P00812	ARGI_YEAST
K01465	AT4G22930.1
K01255	AT2G24200.1
K01254	AT5G13520.1	P09960	LKHA4_HUMAN
K01251	AT4G13940.1			P27604	SAHH_CAEEL	P39954	SAHH_YEAST
K01193	AT3G13790.1
K01188	AT1G66270.1
K01188	AT1G66270.1
K01183	AT3G12500.1
K01100	AT3G55800.1
K01092	AT1G31190.1			Q19420	IMPA1_CAEEL
K01057	AT5G24400.1			O18229	6PGL_CAEEL
K01057	AT5G24400.1			O18229	6PGL_CAEEL
K00991	AT2G02500.1
K00991	AT2G02500.1
K00975	AT5G48300.1
K00975	AT5G48300.1
K00966	AT1G74910.1					P41940	MPG1_YEAST
K00966	AT1G74910.1					P41940	MPG1_YEAST
K00948	AT2G35390.2					P32895,P38689	KPR1_YEAST, KPR3_YEAST
K00948	AT2G35390.2					P32895,P38690	KPR1_YEAST, KPR3_YEAST
K00939	AT5G35170.1			P34346	KAD2_CAEEL	P07170	KAD2_YEAST
K00939	AT5G35170.1			P34346	KAD2_CAEEL	P07170	KAD2_YEAST
K00927	AT1G79550.1			P91427	PGK_CAEEL	P00560	PGK_YEAST
K00927	AT1G79550.1			P91427	PGK_CAEEL	P00560	PGK_YEAST
K00901	AT5G63770.1
K00901	AT5G63770.1
K00873	AT5G63680.1	P14618	KPYM_HUMAN			P00549,P52489	KPYK1_YEAST, KPYK2_YEAST
K00873	AT5G63680.1	P14618	KPYM_HUMAN			P00549,P52490	KPYK1_YEAST, KPYK2_YEAST
K00864	AT1G80460.1
K00861	AT4G21470.1
K00861	AT4G21470.1
K00856	AT3G09820.1	P55263	ADK_HUMAN			P47143	ADK_YEAST
K00855	AT1G32060.1
K00854	AT5G49650.1
K00850	AT4G26270.1					P16861	PFKA1_YEAST
K00850	AT4G26270.1					P16861	PFKA1_YEAST
K00847	AT2G31390.1
K00830	AT2G13360.1
K00830	AT2G13360.1
K00826	AT3G49680.1			P54688	BCAT_CAEEL	P47176	BCA2_YEAST
K00826	AT3G49680.1			P54688	BCAT_CAEEL	P47176	BCA2_YEAST
K00800	AT2G45300.1
K00800	AT2G45300.1
K00789	AT1G02500.1			O17680	METK1_CAEEL	P10659	METK1_YEAST
K00789	AT1G02500.1			O17680	METK1_CAEEL	P10659	METK1_YEAST
K00764	AT2G16570.1					P04046	PUR1_YEAST
K00764	AT2G16570.1					P04046	PUR1_YEAST
K00700	AT5G03650.1
K00700	AT5G03650.1
K00696	AT5G11110.1
K00688	AT3G46970.1					P06738	PHSG_YEAST
K00688	AT3G46970.1					P06738	PHSG_YEAST
K00658	AT4G26910.1
K00658	AT4G26910.1
K00648	AT1G62640.1
K00645	AT2G30200.1	Q8IVS2	FABD_HUMAN
K00627	AT3G13930.1			Q19749	ODP2_CAEEL	P12695	ODP2_YEAST
K00627	AT3G13930.1			Q19749	ODP2_CAEEL	P12695	ODP2_YEAST
K00616	AT1G12230.2					P15019	TAL1_YEAST
K00616	AT1G12230.2					P15019	TAL1_YEAST
K00615	AT2G45290.1					P23254	TKT1_YEAST
K00615	AT2G45290.1					P23254	TKT1_YEAST
K00605	AT1G11860.1
K00605	AT1G11860.1
K00602	AT2G35040.1					P38009	PUR92_YEAST
K00602	AT2G35040.1					P38009	PUR92_YEAST
K00600	AT4G37930.1			P50432	GLYC_CAEEL	P37291	GLYC_YEAST
K00600	AT4G37930.1			P50432	GLYC_CAEEL	P37291	GLYC_YEAST
K00549	AT5G17920.1					P05694	METE_YEAST
K00549	AT5G17920.1					P05694	METE_YEAST
K00517	AT1G13710.1
K00517	AT1G13710.1
K00454	AT3G45140.1
K00454	AT3G45140.1
K00423	AT5G21105.1
K00417	AT4G32470.1
K00416	AT1G15120.2
K00382	AT1G48030.1	P09622	DLDH_HUMAN			P09624	DLDH_YEAST
K00382	AT1G48030.1	P09622	DLDH_HUMAN			P09624	DLDH_YEAST
K00294	AT5G62530.1
K00281	AT2G26080.1
K00281	AT2G26080.1
K00261	AT5G18170.1
K00254	AT5G23300.1
K00253	AT3G45300.1
K00162	AT5G50850.1			O44451	ODPB_CAEEL	P32473	ODPB_YEAST
K00162	AT5G50850.1			O44451	ODPB_CAEEL	P32473	ODPB_YEAST
K00161	AT1G01090.1			P52899	ODPA_CAEEL	P16387	ODPA_YEAST
K00161	AT1G01090.1			P52899	ODPA_CAEEL	P16387	ODPA_YEAST
K00133	AT1G14810.1					P13663	DHAS_YEAST
K00133	AT1G14810.1					P13663	DHAS_YEAST
K00121	AT5G43940.2			Q17335	ADHX_CAEEL
K00121	AT5G43940.2			Q17335	ADHX_CAEEL
K00099	AT5G62790.2
K00099	AT5G62790.2
K00059	AT1G24360.1
K00058	AT1G17745.2
K00052	AT1G31180.1
K00052	AT1G31180.1
K00036	AT3G27300.1			Q27464	G6PD_CAEEL	P11412	G6PD_YEAST
K00036	AT3G27300.1			Q27464	G6PD_CAEEL	P11412	G6PD_YEAST
K00033	AT3G02360.2			Q17761	6PGD_CAEEL	P38720	6PGD1_YEAST
K00033	AT3G02360.2			Q17761	6PGD_CAEEL	P38720	6PGD1_YEAST
K00031	AT1G54340.1	O75874	IDHC_HUMAN			P21954	IDHP_YEAST
K00031	AT1G54340.1	O75874	IDHC_HUMAN			P21954	IDHP_YEAST
K00029	AT5G11670.1
K00028	AT2G13560.1
K00026	AT3G15020.1	P40926	MDHM_HUMAN	O02640	MDHM_CAEEL	P17505	MDHM_YEAST
K00026	AT3G15020.1	P40926	MDHM_HUMAN	O02640	MDHM_CAEEL	P17505	MDHM_YEAST
K00025	AT5G43330.1
K00025	AT5G43330.1
01120 Microbial metabolism in diverse environments
K18857	AT1G77120.1
K14272	AT1G23310.1
K14085	AT1G54100.1			P46562	AL7A1_CAEEL
K13811	AT1G19920.1
K12524	AT4G19710.2
K05298	AT1G12900.1
K03841	AT3G54050.1
K02160	AT5G16390.1
K01915	AT5G35630.1					P32288	GLNA_YEAST
K01900	AT2G20420.1			P53588	SUCB1_CAEEL
K01835	AT1G70730.3					P33401	PGM1_YEAST
K01810	AT5G42740.1					P12709	G6PI_YEAST
K01807	AT3G04790.1			P41994	RPIA_CAEEL
K01803	AT2G21170.1	P17751	TPIS_MOUSE	Q10657	TPIS_CAEEL	P00942	TPIS_YEAST
K01792	AT5G57330.1					Q03161	YMY9_YEAST
K01733	AT4G29840.1					P16120	THRC_YEAST
K01689	AT1G74030.1	P06733	ENOA_HUMAN	Q27527	ENO_CAEEL	P00924	ENO1_YEAST
K01681	AT2G05710.1	P21399	ACOC_HUMAN	Q23500	ACOC_CAEEL	P19414	ACON_YEAST
K01679	AT2G47510.1			O17214	FUMH_CAEEL	P08417	FUMH_YEAST
K01648	AT5G49460.1			P53585	ACLY_CAEEL
K01647	AT2G44350.2	O75390	CISY_HUMAN	P34575	CISY_CAEEL
K01623	AT2G21330.1	J3KPS3	J3KPS3_HUMAN	P54216	ALF1_CAEEL
K01602	AT5G38420.1
K01501	AT3G44310.1
K01100	AT3G55800.1
K01070	AT2G41530.1
K01057	AT5G24400.1			O18229	6PGL_CAEEL
K00948	AT2G35390.2					P32895,P38689	KPR1_YEAST, KPR3_YEAST
K00927	AT1G79550.1			P91427	PGK_CAEEL	P00560	PGK_YEAST
K00873	AT5G63680.1	P14618	KPYM_HUMAN			P00549, P52489	KPYK1_YEAST, KPYK2_YEAST
K00855	AT1G32060.1
K00850	AT4G26270.1					P16861	PFKA1_YEAST
K00830	AT2G13360.1
K00658	AT4G26910.1
K00627	AT3G13930.1			Q19749	ODP2_CAEEL	P12695	ODP2_YEAST
K00616	AT1G12230.2					P15019	TAL1_YEAST
K00615	AT2G45290.1					P23254	TKT1_YEAST
K00600	AT4G37930.1			P50432	GLYC_CAEEL	P37291	GLYC_YEAST
K00517	AT1G13710.1
K00382	AT1G48030.1	P09622	DLDH_HUMAN			P09624	DLDH_YEAST
K00162	AT5G50850.1			O44451	ODPB_CAEEL	P32473	ODPB_YEAST
K00161	AT1G01090.1			P52899	ODPA_CAEEL	P16387	ODPA_YEAST
K00133	AT1G14810.1					P13663	DHAS_YEAST
K00121	AT5G43940.2			Q17335	ADHX_CAEEL
K00058	AT1G17745.2
K00036	AT3G27300.1			Q27464	G6PD_CAEEL	P11412	G6PD_YEAST
K00033	AT3G02360.2			Q17761	6PGD_CAEEL	P38720	6PGD1_YEAST
K00031	AT1G54340.1	O75874	IDHC_HUMAN			P21954	IDHP_YEAST
K00029	AT5G11670.1
K00028	AT2G13560.1
K00026	AT3G15020.1	P40926	MDHM_HUMAN	O02640	MDHM_CAEEL	P17505	MDHM_YEAST
K00025	AT5G43330.1
01130 Biosynthesis of antibiotics
K15893	AT1G68010.2
K15849	AT2G22250.2
K14677	AT4G38220.2
K14272	AT1G23310.1
K14085	AT1G54100.1			P46562	AL7A1_CAEEL
K13811	AT1G19920.1
K12524	AT4G19710.2
K06001	AT5G38530.1
K03841	AT3G54050.1
K03781	AT1G20620.1			Q27487	CATA1_CAEEL
K03527	AT4G34350.1
K02437	AT2G35120.1
K02160	AT5G16390.1
K01952	AT1G74260.1			Q19311	PUR4_CAEEL	P38972	PUR4_YEAST
K01923	AT3G21110.1
K01900	AT2G20420.1			P53588	SUCB1_CAEEL
K01835	AT1G70730.3					P33401	PGM1_YEAST
K01810	AT5G42740.1					P12709	G6PI_YEAST
K01807	AT3G04790.1			P41994	RPIA_CAEEL
K01803	AT2G21170.1	P17751	TPIS_MOUSE	Q10657	TPIS_CAEEL	P00942	TPIS_YEAST
K01792	AT5G57330.1					Q03161	YMY9_YEAST
K01754	AT3G10050.1					P00927	THDH_YEAST
K01735	AT5G66120.2
K01696	AT5G54810.1
K01689	AT1G74030.1	P06733	ENOA_HUMAN	Q27527	ENO_CAEEL	P00924	ENO1_YEAST
K01681	AT2G05710.1	P21399	ACOC_HUMAN	Q23500	ACOC_CAEEL	P19414	ACON_YEAST
K01679	AT2G47510.1			O17214	FUMH_CAEEL	P08417	FUMH_YEAST
K01662	AT5G11380.1
K01648	AT5G49460.1			P53585	ACLY_CAEEL
K01647	AT2G44350.2	O75390	CISY_HUMAN	P34575	CISY_CAEEL
K01626	AT4G33510.1					P32449	AROG_YEAST
K01623	AT2G21330.1	J3KPS3	J3KPS3_HUMAN	P54216	ALF1_CAEEL
K01609	AT2G04400.1
K01568	AT5G54960.1					P06169, P16467	PDC1_YEAST,PDC5_YEAST
K01476	AT4G08870.1					P00812	ARGI_YEAST
K01057	AT5G24400.1			O18229	6PGL_CAEEL
K00991	AT2G02500.1
K00948	AT2G35390.2					P32895,P38689	KPR1_YEAST,KPR3_YEAST
K00939	AT5G35170.1			P34346	KAD2_CAEEL	P07170	KAD2_YEAST
K00927	AT1G79550.1			P91427	PGK_CAEEL	P00560	PGK_YEAST
K00873	AT5G63680.1	P14618	KPYM_HUMAN			P00549,P52489	KPYK1_YEAST,KPYK2_YEAST
K00850	AT4G26270.1					P16861	PFKA1_YEAST
K00830	AT2G13360.1
K00826	AT3G49680.1			P54688	BCAT_CAEEL	P47176	BCA2_YEAST
K00800	AT2G45300.1
K00764	AT2G16570.1					P04046	PUR1_YEAST
K00658	AT4G26910.1
K00627	AT3G13930.1			Q19749	ODP2_CAEEL	P12695	ODP2_YEAST
K00616	AT1G12230.2					P15019	TAL1_YEAST
K00615	AT2G45290.1					P23254	TKT1_YEAST
K00605	AT1G11860.1
K00602	AT2G35040.1					P38009	PUR92_YEAST
K00600	AT4G37930.1			P50432	GLYC_CAEEL	P37291	GLYC_YEAST
K00382	AT1G48030.1	P09622	DLDH_HUMAN			P09624	DLDH_YEAST
K00281	AT2G26080.1
K00162	AT5G50850.1			O44451	ODPB_CAEEL	P32473	ODPB_YEAST
K00161	AT1G01090.1			P52899	ODPA_CAEEL	P16387	ODPA_YEAST
K00133	AT1G14810.1					P13663	DHAS_YEAST
K00121	AT5G43940.2			Q17335	ADHX_CAEEL
K00099	AT5G62790.2
K00058	AT1G17745.2
K00036	AT3G27300.1			Q27464	G6PD_CAEEL	P11412	G6PD_YEAST
K00033	AT3G02360.2			Q17761	6PGD_CAEEL	P38720	6PGD1_YEAST
K00031	AT1G54340.1	O75874	IDHC_HUMAN			P21954	IDHP_YEAST
K00026	AT3G15020.1	P40926	MDHM_HUMAN	O02640	MDHM_CAEEL	P17505	MDHM_YEAST
K00025	AT5G43330.1
01200 Carbon metabolism
K15893	AT1G68010.2
K14272	AT1G23310.1
K05298	AT1G12900.1
K03841	AT3G54050.1
K03781	AT1G20620.1			Q27487	CATA1_CAEEL
K02160	AT5G16390.1
K01900	AT2G20420.1			P53588	SUCB1_CAEEL
K01810	AT5G42740.1					P12709	G6PI_YEAST
K01807	AT3G04790.1			P41994	RPIA_CAEEL
K01803	AT2G21170.1	P17751	TPIS_MOUSE	Q10657	TPIS_CAEEL	P00942	TPIS_YEAST
K01754	AT3G10050.1					P00927	THDH_YEAST
K01689	AT1G74030.1	P06733	ENOA_HUMAN	Q27527	ENO_CAEEL	P00924	ENO1_YEAST
K01681	AT2G05710.1	P21399	ACOC_HUMAN	Q23500	ACOC_CAEEL	P19414	ACON_YEAST
K01679	AT2G47510.1			O17214	FUMH_CAEEL	P08417	FUMH_YEAST
K01647	AT2G44350.2	O75390	CISY_HUMAN	P34575	CISY_CAEEL
K01623	AT2G21330.1	J3KPS3	J3KPS3_HUMAN	P54216	ALF1_CAEEL
K01602	AT5G38420.1
K01100	AT3G55800.1
K01070	AT2G41530.1
K01057	AT5G24400.1			O18229	6PGL_CAEEL
K00948	AT2G35390.2					P32895,P38689	KPR1_YEAST,KPR3_YEAST
K00927	AT1G79550.1			P91427	PGK_CAEEL	P00560	PGK_YEAST
K00873	AT5G63680.1	P14618	KPYM_HUMAN			P00549,P52489	KPYK1_YEAST,KPYK2_YEAST
K00855	AT1G32060.1
K00850	AT4G26270.1					P16861	PFKA1_YEAST
K00830	AT2G13360.1
K00658	AT4G26910.1
K00627	AT3G13930.1			Q19749	ODP2_CAEEL	P12695	ODP2_YEAST
K00616	AT1G12230.2					P15019	TAL1_YEAST
K00615	AT2G45290.1					P23254	TKT1_YEAST
K00605	AT1G11860.1
K00600	AT4G37930.1			P50432	GLYC_CAEEL	P37291	GLYC_YEAST
K00382	AT1G48030.1	P09622	DLDH_HUMAN			P09624	DLDH_YEAST
K00281	AT2G26080.1
K00261	AT5G18170.1
K00162	AT5G50850.1			O44451	ODPB_CAEEL	P32473	ODPB_YEAST
K00161	AT1G01090.1			P52899	ODPA_CAEEL	P16387	ODPA_YEAST
K00121	AT5G43940.2			Q17335	ADHX_CAEEL
K00058	AT1G17745.2
K00036	AT3G27300.1			Q27464	G6PD_CAEEL	P11412	G6PD_YEAST
K00033	AT3G02360.2			Q17761	6PGD_CAEEL	P38720	6PGD1_YEAST
K00031	AT1G54340.1	O75874	IDHC_HUMAN			P21954	IDHP_YEAST
K00029	AT5G11670.1
K00028	AT2G13560.1
K00026	AT3G15020.1	P40926	MDHM_HUMAN	O02640	MDHM_CAEEL	P17505	MDHM_YEAST
K00025	AT5G43330.1
01210 2-Oxocarboxylic acid metabolism
K14677	AT4G38220.2
K14272	AT1G23310.1
K01703	AT4G13430.1
K01681	AT2G05710.1	P21399	ACOC_HUMAN	Q23500	ACOC_CAEEL	P19414	ACON_YEAST
K01649	AT1G18500.1					P06208	LEU1_YEAST
K01647	AT2G44350.2	O75390	CISY_HUMAN	P34575	CISY_CAEEL
K00826	AT3G49680.1			P54688	BCAT_CAEEL	P47176	BCA2_YEAST
K00133	AT1G14810.1					P13663	DHAS_YEAST
K00052	AT1G31180.1
K00031	AT1G54340.1	O75874	IDHC_HUMAN			P21954	IDHP_YEAST
01212 Fatty acid metabolism
K11262	AT1G36160.1					Q00955	ACAC_YEAST
K09458	AT5G46290.3
K03921	AT1G43800.1
K02160	AT5G16390.1
K01897	AT4G14070.1					P47912	LCF4_YEAST
K00648	AT1G62640.1
K00645	AT2G30200.1	Q8IVS2	FABD_HUMAN
K00059	AT1G24360.1
01230 Biosynthesis of amino acids
K15849	AT2G22250.2
K14677	AT4G38220.2
K14272	AT1G23310.1
K14085	AT1G54100.1			P46562	AL7A1_CAEEL
K12657	AT2G39800.1	P54886	P5CS_HUMAN	P54889	ALH13_CAEEL
K12524	AT4G19710.2
K06001	AT5G38530.1
K01915	AT5G35630.1					P32288	GLNA_YEAST
K01807	AT3G04790.1			P41994	RPIA_CAEEL
K01803	AT2G21170.1	P17751	TPIS_MOUSE	Q10657	TPIS_CAEEL	P00942	TPIS_YEAST
K01760	AT3G57050.1
K01754	AT3G10050.1					P00927	THDH_YEAST
K01735	AT5G66120.2
K01733	AT4G29840.1					P16120	THRC_YEAST
K01703	AT4G13430.1
K01696	AT5G54810.1
K01689	AT1G74030.1	P06733	ENOA_HUMAN	Q27527	ENO_CAEEL	P00924	ENO1_YEAST
K01681	AT2G05710.1	P21399	ACOC_HUMAN	Q23500	ACOC_CAEEL	P19414	ACON_YEAST
K01663	AT4G26900.1					P33734	HIS5_YEAST
K01649	AT1G18500.1					P06208	LEU1_YEAST
K01647	AT2G44350.2	O75390	CISY_HUMAN	P34575	CISY_CAEEL
K01626	AT4G33510.1					P32449	AROG_YEAST
K01623	AT2G21330.1	J3KPS3	J3KPS3_HUMAN	P54216	ALF1_CAEEL
K01609	AT2G04400.1
K01476	AT4G08870.1					P00812	ARGI_YEAST
K00948	AT2G35390.2					P32895,P38689	KPR1_YEAST,KPR3_YEAST
K00927	AT1G79550.1			P91427	PGK_CAEEL	P00560	PGK_YEAST
K00873	AT5G63680.1	P14618	KPYM_HUMAN			P00549,P52489	KPYK1_YEAST,KPYK2_YEAST
K00850	AT4G26270.1					P16861	PFKA1_YEAST
K00826	AT3G49680.1			P54688	BCAT_CAEEL	P47176	BCA2_YEAST
K00800	AT2G45300.1
K00789	AT1G02500.1			O17680	METK1_CAEEL	P10659	METK1_YEAST
K00616	AT1G12230.2					P15019	TAL1_YEAST
K00615	AT2G45290.1					P23254	TKT1_YEAST
K00600	AT4G37930.1			P50432	GLYC_CAEEL	P37291	GLYC_YEAST
K00549	AT5G17920.1					P05694	METE_YEAST
K00133	AT1G14810.1					P13663	DHAS_YEAST
K00058	AT1G17745.2
K00052	AT1G31180.1
K00031	AT1G54340.1	O75874	IDHC_HUMAN			P21954	IDHP_YEAST
01220 Degradation of aromatic compounds
K00121	AT5G43940.2			Q17335	ADHX_CAEEL
Carbohydrate metabolism
00010 Glycolysis / Gluconeogenesis
K18857	AT1G77120.1
K14085	AT1G54100.1			P46562	AL7A1_CAEEL
K03841	AT3G54050.1 (FBP)
K01835	AT1G70730.3 (pgm)					P33401	PGM1_YEAST
K01810	AT5G42740.1 (gpi)					P12709	G6PI_YEAST
K01803	AT2G21170.1 (TPI)	P17751 (Tpi1)	TPIS_MOUSE	Q10657	TPIS_CAEEL	P00942	TPIS_YEAST
K01792	AT5G57330.1					Q03161	YMY9_YEAST
K01689	AT1G74030.1 (ENO1)	P06733 (ENO1)	ENOA_HUMAN	Q27527	ENO_CAEEL	P00924	ENO1_YEAST
K01623	AT2G21330.1 (ALDO1)	J3KPS3 (ALDOA)	J3KPS3_HUMAN	P54216	ALF1_CAEEL
K01568	AT5G54960.1 (PDC2)					P06169,P16467	PDC1_YEAST,PDC5_YEAST
K00927	AT1G79550.1 (PGK)			P91427	PGK_CAEEL	P00560	PGK_YEAST
K00873	AT5G63680.1 (PK)	P14618 (PKM)	KPYM_HUMAN			P00549,P52489	KPYK1_YEAST,KPYK2_YEAST
K00850	AT4G26270.1 (pfkA)					P16861	PFKA1_YEAST
K00627	AT3G13930.1 (DLAT)			Q19749	ODP2_CAEEL	P12695	ODP2_YEAST
K00382	AT1G48030.1	P09622	DLDH_HUMAN			P09624	DLDH_YEAST
K00162	AT5G50850.1 (PDHB)			O44451	ODPB_CAEEL	P32473	ODPB_YEAST
K00161	AT1G01090.1 (PDHA)			P52899	ODPA_CAEEL	P16387	ODPA_YEAST
K00121	AT5G43940.2			Q17335	ADHX_CAEEL
00020 Citrate cycle (TCA)
K01900	AT2G20420.1 (LSC2)			P53588	SUCB1_CAEEL
K01681	AT2G05710.1 (ACO)	P21399 (ACO1)	ACOC_HUMAN	Q23500	ACOC_CAEEL	P19414	ACON_YEAST
K01679	AT2G47510.1 (FUM1)			O17214	FUMH_CAEEL	P08417	FUMH_YEAST
K01648	AT5G49460.1 (ACLY)			P53585	ACLY_CAEEL
K01647	AT2G44350.2 (CS)	O75390 (CS)	CISY_HUMAN	P34575	CISY_CAEEL
K00658	AT4G26910.1 (DLST)
K00627	AT3G13930.1 (DLTA)			Q19749	ODP2_CAEEL	P12695	ODP2_YEAST
K00382	AT1G48030.1	P09622	DLDH_HUMAN			P09624	DLDH_YEAST
K00162	AT5G50850.1 (PDHB)			O44451	ODPB_CAEEL	P32473	ODPB_YEAST
K00161	AT1G01090.1 (mqo)			P52899	ODPA_CAEEL	P16387	ODPA_YEAST
K00031	AT1G54340.1 (IDH1)	O75874	IDHC_HUMAN			P21954	IDHP_YEAST
K00026	AT3G15020.1 (mdh2)	P40926	MDHM_HUMAN	O02640	MDHM_CAEEL	P17505	MDHM_YEAST
K00025	AT5G43330.1 (mdh1)
00030 Pentose phosphate pathway
K03841	AT3G54050.1
K01835	AT1G70730.3					P33401	PGM1_YEAST
K01810	AT5G42740.1					P12709	G6PI_YEAST
K01807	AT3G04790.1			P41994	RPIA_CAEEL
K01623	AT2G21330.1	J3KPS3	J3KPS3_HUMAN	P54216	ALF1_CAEEL
K01057	AT5G24400.1			O18229	6PGL_CAEEL
K00948	AT2G35390.2					P32895,P38689	KPR1_YEAST,KPR3_YEAST
K00850	AT4G26270.1					P16861	PFKA1_YEAST
K00616	AT1G12230.2					P15019	TAL1_YEAST
K00615	AT2G45290.1					P23254	TKT1_YEAST
K00036	AT3G27300.1			Q27464	G6PD_CAEEL	P11412	G6PD_YEAST
K00033	AT3G02360.2			Q17761	6PGD_CAEEL	P38720	6PGD1_YEAST
00040 Pentose and glucuronate interconversions
K00854	AT5G49650.1
00051 Fructose and mannose metabolism
K03841	AT3G54050.1
K01803	AT2G21170.1	P17751	TPIS_MOUSE	Q10657	TPIS_CAEEL	P00942	TPIS_YEAST
K01623	AT2G21330.1	J3KPS3	J3KPS3_HUMAN	P54216	ALF1_CAEEL
K00966	AT1G74910.1					P41940	MPG1_YEAST
K00895	AT1G12000.1
K00850	AT4G26270.1					P16861	PFKA1_YEAST
K00847	AT2G31390.1
00052 Galactose metabolism
K07407	AT3G56310.1
K01835	AT1G70730.3					P33401	PGM1_YEAST
K01193	AT3G13790.1
K00850	AT4G26270.1					P16861	PFKA1_YEAST
00053 Ascorbate and aldarate metabolism
K14085	AT1G54100.1			P46562	AL7A1_CAEEL
K10046	AT5G28840.1
K08232	AT1G63940.2
K00434	AT4G08390.1
K00423	AT5G21105.1
00500 Starch and sucrose metabolism
K16055	AT1G06410.1					P31688,P38426	TPS2_YEAST,TPS3_YEAST
K08678	AT3G46440.1
K05349	AT5G04885.1
K01835	AT1G70730.3					P33401	PGM1_YEAST
K01810	AT5G42740.1					P12709	G6PI_YEAST
K01193	AT3G13790.1
K01188	AT1G66270.1
K00975	AT5G48300.1
K00847	AT2G31390.1
K00700	AT5G03650.1
K00696	AT5G11110.1
K00688	AT3G46970.1					P06738	PHSG_YEAST
00520 Amino sugar and nucleotide sugar metabolism
K13379	AT5G15650.1
K12450	AT1G53500.1
K10046	AT5G28840.1
K08678	AT3G46440.1
K06118	AT4G33030.1
K01835	AT1G70730.3					P33401	PGM1_YEAST
K01810	AT5G42740.1					P12709	G6PI_YEAST
K01183	AT3G12500.1
K00975	AT5G48300.1
K00966	AT1G74910.1					P41940	MPG1_YEAST
K00847	AT2G31390.1
K00326	AT5G17770.1					P38626,Q12746	NCB5R_YEAST,PGA3_YEAST
00620 Pyruvate metabolism
K14085	AT1G54100.1			P46562	AL7A1_CAEEL
K11262	AT1G36160.1					Q00955	ACAC_YEAST
K02160	AT5G16390.1
K01679	AT2G47510.1			O17214	FUMH_CAEEL	P08417	FUMH_YEAST
K01649	AT1G18500.1					P06208	LEU1_YEAST
K00873	AT5G63680.1	P14618	KPYM_HUMAN			P00549,P52489	KPYK1_YEAST,KPYK2_YEAST
K00627	AT3G13930.1			Q19749	ODP2_CAEEL	P12695	ODP2_YEAST
K00382	AT1G48030.1	P09622	DLDH_HUMAN			P09624	DLDH_YEAST
K00162	AT5G50850.1			O44451	ODPB_CAEEL	P32473	ODPB_YEAST
K00161	AT1G01090.1			P52899	ODPA_CAEEL	P16387	ODPA_YEAST
K00029	AT5G11670.1
K00028	AT2G13560.1
K00026	AT3G15020.1	P40926	MDHM_HUMAN	O02640	MDHM_CAEEL	P17505	MDHM_YEAST
K00025	AT5G43330.1
00630 Glyoxylate and dicarboxylate metabolism
K15893	AT1G68010.2
K14272	AT1G23310.1
K03781	AT1G20620.1			Q27487	CATA1_CAEEL
K02437	AT2G35120.1
K01915	AT5G35630.1					P32288	GLNA_YEAST
K01681	AT2G05710.1	P21399	ACOC_HUMAN	Q23500	ACOC_CAEEL	P19414	ACON_YEAST
K01647	AT2G44350.2	O75390	CISY_HUMAN	P34575	CISY_CAEEL
K01602	AT5G38420.1
K00830	AT2G13360.1
K00605	AT1G11860.1
K00600	AT4G37930.1			P50432	GLYC_CAEEL	P37291	GLYC_YEAST
K00382	AT1G48030.1	P09622	DLDH_HUMAN			P09624	DLDH_YEAST
K00281	AT2G26080.1
K00026	AT3G15020.1	P40926	MDHM_HUMAN	O02640	MDHM_CAEEL	P17505	MDHM_YEAST
K00025	AT5G43330.1
00640 Propanoate metabolism
K11262	AT1G36160.1					Q00955	ACAC_YEAST
K02160	AT5G16390.1
K01900	AT2G20420.1			P53588	SUCB1_CAEEL
K00382	AT1G48030.1	P09622	DLDH_HUMAN			P09624	DLDH_YEAST
00650 Butanoate metabolism
K01580	AT5G17330.1
00660 C5-Branched dibasic acid metabolism
K01703	AT4G13430.1
K00052	AT1G31180.1
00562 Inositol phosphate metabolism
K01803	AT2G21170.1	P17751	TPIS_MOUSE	Q10657	TPIS_CAEEL	P00942	TPIS_YEAST
K01092	AT1G31190.1			Q19420	IMPA1_CAEEL
Energy metabolism
00190 Oxidative phosphorylation
K03963	AT2G02050.1
K03955	AT1G65290.1
K03953	AT2G20360.1
K03949	AT5G52840.1			Q18359	NDUA5_CAEEL
K03942	AT5G08530.1
K03940	AT5G11770.1			Q94360	NDUS7_CAEEL
K02152	AT4G23710.1			P91303	VATG_CAEEL	P48836	VATG_YEAST
K02149	AT3G58730.1			P34462	VATD_CAEEL	P32610	VATD_YEAST
K02148	AT1G12840.1			Q9XXU9	VATC_CAEEL	P31412	VATC_YEAST
K02140	AT2G19680.1			Q18803	ATPL2_CAEEL
K02133	AT5G08690.1	P06576	ATPB_HUMAN	P46561	ATPB_CAEEL	P00830	ATPB_YEAST
K02132	AT2G07698.1	P25705	ATPA_HUMAN	Q9XXK1	ATPA_CAEEL	P07251	ATPA_YEAST
K02111	ATCG00120.1
K02109	AT4G32260.1
K01535	AT3G47950.1					P05030	PMA1_YEAST
K00417	AT4G32470.1
K00416	AT1G15120.2
00195 Photosynthesis
K08905	AT1G55670.1
K03542	AT1G44575.1
K03541	AT1G79040.1
K02717	AT1G06680.1
K02716	AT3G50820.1
K02705	ATCG00280.1
K02699	AT4G12800.1
K02693	AT4G28750.1
K02692	AT4G02770.1
K02690	ATCG00340.1
K02638	AT1G20340.1
K02636	AT4G03280.1
K02111	ATCG00120.1
K02109	AT4G32260.1
00196 Photosynthesis - antenna proteins
K08917	AT1G15820.1
K08916	AT4G10340.1
K08915	AT3G08940.2
K08912	AT1G29910.1
K08909	AT1G61520.1
K08907	AT3G54890.1
00710 Carbon fixation in photosynthetic organisms
K14272	AT1G23310.1
K05298	AT1G12900.1
K03841	AT3G54050.1
K01807	AT3G04790.1			P41994	RPIA_CAEEL
K01803	AT2G21170.1	P17751	TPIS_MOUSE	Q10657	TPIS_CAEEL	P00942	TPIS_YEAST
K01623	AT2G21330.1	J3KPS3	J3KPS3_HUMAN	P54216	ALF1_CAEEL
K01602	AT5G38420.1
K01100	AT3G55800.1
K00927	AT1G79550.1			P91427	PGK_CAEEL	P00560	PGK_YEAST
K00855	AT1G32060.1
K00615	AT2G45290.1					P23254	TKT1_YEAST
K00029	AT5G11670.1
K00028	AT2G13560.1
K00026	AT3G15020.1	P40926	MDHM_HUMAN	O02640	MDHM_CAEEL	P17505	MDHM_YEAST
K00025	AT5G43330.1
00720 Carbon fixation pathways in prokaryotes
K02160	AT5G16390.1
K01681	AT2G05710.1	P21399	ACOC_HUMAN	Q23500	ACOC_CAEEL	P19414	ACON_YEAST
K01679	AT2G47510.1			O17214	FUMH_CAEEL	P08417	FUMH_YEAST
K01648	AT5G49460.1			P53585	ACLY_CAEEL
K00031	AT1G54340.1	O75874	IDHC_HUMAN			P21954	IDHP_YEAST
00680 Methane metabolism
K03841	AT3G54050.1
K01689	AT1G74030.1	P06733	ENOA_HUMAN	Q27527	ENO_CAEEL	P00924	ENO1_YEAST
K01623	AT2G21330.1	J3KPS3	J3KPS3_HUMAN	P54216	ALF1_CAEEL
K01070	AT2G41530.1
K00850	AT4G26270.1					P16861	PFKA1_YEAST
K00830	AT2G13360.1
K00600	AT4G37930.1			P50432	GLYC_CAEEL	P37291	GLYC_YEAST
K00121	AT5G43940.2			Q17335	ADHX_CAEEL
K00058	AT1G17745.2
00910 Nitrogen metabolism
K01915	AT5G35630.1					P32288	GLNA_YEAST
K01725	AT3G23490.1
K01673	AT3G01500.2
K01501	AT3G44310.1
K00261	AT5G18170.1
00920 Sulfur metabolism
K13811	AT1G19920.1
Lipid metabolism
00061 Fatty acid biosynthesis
K11262	AT1G36160.1					Q00955	ACAC_YEAST
K09458	AT5G46290.3
K03921	AT1G43800.1
K02160	AT5G16390.1
K01897	AT4G14070.1					P47912	LCF4_YEAST
K00648	AT1G62640.1
K00645	AT2G30200.1	Q8IVS2	FABD_HUMAN
K00059	AT1G24360.1
00062 Fatty acid elongation
K15397	AT5G43760.1
00071 Fatty acid degradation
K18857	AT1G77120.1
K14085	AT1G54100.1			P46562	AL7A1_CAEEL
K01897	AT4G14070.1					P47912	LCF4_YEAST
K00121	AT5G43940.2			Q17335	ADHX_CAEEL
00561 Glycerolipid metabolism
K14085	AT1G54100.1			P46562	AL7A1_CAEEL
K07407	AT3G56310.1
K06118	AT4G33030.1
K00901	AT5G63770.1
K00864	AT1G80460.1
00564 Glycerophospholipid metabolism
K01126	AT1G74210.1
K00901	AT5G63770.1
00600 Sphingolipid metabolism
K07407	AT3G56310.1
00590 Arachidonic acid metabolism
K01254	AT5G13520.1	P09960	LKHA4_HUMAN
00591 Linoleic acid metabolism
K00454	AT3G45140.1
00592 alpha-Linolenic acid metabolism
K18857	AT1G77120.1
K00454	AT3G45140.1
01040 Biosynthesis of unsaturated fatty acids
K03921	AT1G43800.1
K00059	AT1G24360.1
Nucleotide metabolism
00230 Purine metabolism
K13811	AT1G19920.1
K03787	AT4G14930.1
K03043	ATCG00190.1
K03021	AT5G45140.1					P22276	RPC2_YEAST
K03018	AT5G60040.2
K03013	AT5G57980.1			Q9N5K2	RPAB1_CAEEL
K03011	AT2G15430.1
K02999	AT3G57660.1					P10964	RPA1_YEAST
K02327	AT5G63960.2
K01952	AT1G74260.1			Q19311	PUR4_CAEEL	P38972	PUR4_YEAST
K01951	AT1G63660.1					P38625	GUAA_YEAST
K01923	AT3G21110.1
K01835	AT1G70730.3					P33401	PGM1_YEAST
K00962	AT5G14580.1	Q8TCS8	PNPT1_HUMAN
K00948	AT2G35390.2					P32895,P38689	KPR1_YEAST,KPR3_YEAST
K00939	AT5G35170.1			P34346	KAD2_CAEEL	P07170	KAD2_YEAST
K00873	AT5G63680.1	P14618	KPYM_HUMAN			P00549,P52489	KPYK1_YEAST,KPYK2_YEAST
K00856	AT3G09820.1	P55263	ADK_HUMAN			P47143	ADK_YEAST
K00764	AT2G16570.1					P04046	PUR1_YEAST
K00602	AT2G35040.1					P38009	PUR92_YEAST
00240 Pyrimidine metabolism
K16329	AT1G50510.1
K13421	AT3G54470.1
K03787	AT4G14930.1
K03043	ATCG00190.1
K03021	AT5G45140.1					P22276	RPC2_YEAST
K03018	AT5G60040.2
K03013	AT5G57980.1			Q9N5K2	RPAB1_CAEEL
K03011	AT2G15430.1
K02999	AT3G57660.1					P10964	RPA1_YEAST
K02327	AT5G63960.2
K01955	AT1G29900.1					P03965	CARB_YEAST
K01465	AT4G22930.1
K00962	AT5G14580.1	Q8TCS8	PNPT1_HUMAN
K00254	AT5G23300.1
Amino acid metabolism, aspartate and glutamate metabolism
00250 Alanine
K14272	AT1G23310.1
K01955	AT1G29900.1
K01915	AT5G35630.1					P32288	GLNA_YEAST
K01580	AT5G17330.1
K00830	AT2G13360.1
K00764	AT2G16570.1					P04046	PUR1_YEAST
K00294	AT5G62530.1
K00261	AT5G18170.1
00260 Glycine
K15893	AT1G68010.2
K14272	AT1G23310.1
K14085	AT1G54100.1			P46562	AL7A1_CAEEL
K12524	AT4G19710.2
K06001	AT5G38530.1
K02437	AT2G35120.1
K01754	AT3G10050.1					P00927	THDH_YEAST
K01733	AT4G29840.1					P16120	THRC_YEAST
K01696	AT5G54810.1
K00830	AT2G13360.1
K00605	AT1G11860.1
K00600	AT4G37930.1			P50432	GLYC_CAEEL	P37291	GLYC_YEAST
K00382	AT1G48030.1	P09622	DLDH_HUMAN			P09624	DLDH_YEAST
K00281	AT2G26080.1
K00133	AT1G14810.1					P13663	DHAS_YEAST
K00058	AT1G17745.2
00270 Cysteine and methionine metabolism
K17398	AT3G05430.1
K12524	AT4G19710.2
K05933	AT1G62380.1
K01919	AT4G23100.1
K01760	AT3G57050.1
K01611	AT5G15950.1
K01251	AT4G13940.1			P27604	SAHH_CAEEL	P39954	SAHH_YEAST
K00826	AT3G49680.1			P54688	BCAT_CAEEL	P47176	BCA2_YEAST
K00789	AT1G02500.1			O17680	METK1_CAEEL	P10659	METK1_YEAST
K00549	AT5G17920.1					P05694	METE_YEAST
K00133	AT1G14810.1					P13663	DHAS_YEAST
K00026	AT3G15020.1	P40926	MDHM_HUMAN	O02640	MDHM_CAEEL	P17505	MDHM_YEAST
K00025	AT5G43330.1
00280 Valine
K14085	AT1G54100.1			P46562	AL7A1_CAEEL
K00826	AT3G49680.1			P54688	BCAT_CAEEL	P47176	BCA2_YEAST
K00382	AT1G48030.1	P09622	DLDH_HUMAN			P09624	DLDH_YEAST
K00253	AT3G45300.1
00290 Valine
K01754	AT3G10050.1					P00927	THDH_YEAST
K01703	AT4G13430.1
K01649	AT1G18500.1					P06208	LEU1_YEAST
K00826	AT3G49680.1			P54688	BCAT_CAEEL	P47176	BCA2_YEAST
K00052	AT1G31180.1
00300 Lysine biosynthesis
K14085	AT1G54100.1			P46562	AL7A1_CAEEL
K12524	AT4G19710.2
K00133	AT1G14810.1					P13663	DHAS_YEAST
00310 Lysine degradation
K00658	AT4G26910.1
K14085	AT1G54100.1			P46562	AL7A1_CAEEL
00220 Arginine biosynthesis
K00261	AT5G18170.1
K01476	AT4G08870.1					P00812	ARGI_YEAST
K01915	AT5G35630.1
K14272	AT1G23310.1
K14677	AT4G38220.2
00330 Arginine and proline metabolism
K14085	AT1G54100.1			P46562	AL7A1_CAEEL
K12657	AT2G39800.1	P54886	P5CS_HUMAN	P54889	ALH13_CAEEL
K01611	AT5G15950.1
K01476	AT4G08870.1					P00812	ARGI_YEAST
K00294	AT5G62530.1
00340 Histidine metabolism
K01663	AT4G26900.1					P33734	HIS5_YEAST
K14085	AT1G54100.1			P46562	AL7A1_CAEEL
00350 Tyrosine metabolism
K18857	AT1G77120.1
K15849	AT2G22250.2
K00121	AT5G43940.2			Q17335	ADHX_CAEEL
00360 Phenylalanine metabolism
K15849	AT2G22250.2
00380 Tryptophan metabolism
K14085	AT1G54100.1			P46562	AL7A1_CAEEL
K11817	AT3G43600.1
K03781	AT1G20620.1			Q27487	CATA1_CAEEL
K01501	AT3G44310.1
00400 Phenylalanine
K15849	AT2G22250.2
K06001	AT5G38530.1
K01735	AT5G66120.2
K01696	AT5G54810.1
K01626	AT4G33510.1					P32449	AROG_YEAST
K01609	AT2G04400.1
K00800	AT2G45300.1
Metabolism of other amino acids
00410 beta-Alanine metabolism
K01580	AT5G17330.1
K14085	AT1G54100.1			P46562	AL7A1_CAEEL
00430 Taurine and hypotaurine metabolism
K01580	AT5G17330.1
00450 Selenocompound metabolism
K13811	AT1G19920.1
K08247	AT5G49810.1
K01874	AT4G13780.1			Q20970	SYMC_CAEEL	P00958	SYMC_YEAST
K01760	AT3G57050.1
K00549	AT5G17920.1					P05694	METE_YEAST
00460 Cyanoamino acid metabolism
K05349	AT5G04885.1
K01501	AT3G44310.1
K01188	AT1G66270.1
K00600	AT4G37930.1			P50432	GLYC_CAEEL	P37291	GLYC_YEAST
00471 D-Glutamine and D-glutamate metabolism
K00261	AT5G18170.1
00480 Glutathione metabolism
K01919	AT4G23100.1
K01469	AT5G37830.1
K01255	AT2G24200.1
K00799	AT2G30860.1	P10620	MGST1_HUMAN	Q09607	GST36_CAEEL
K00434	AT4G08390.1
K00036	AT3G27300.1			Q27464	G6PD_CAEEL	P11412	G6PD_YEAST
K00033	AT3G02360.2			Q17761	6PGD_CAEEL	P38720	6PGD1_YEAST
K00031	AT1G54340.1					P21954	IDHP_YEAST
Glycan biosynthesis and metabolism
00603 Glycosphingolipid biosynthesis - globo series
K07407	AT3G56310.1
00540 Lipopolysaccharide biosynthesis
K01627	AT1G79500.5
00511 Other glycan degradation
K01206	AT2G28100.1
Metabolism of cofactors and vitamins
00730 Thiamine metabolism
K01662	AT5G11380.1
00740 Riboflavin metabolism
K00861	AT4G21470.1
00750 Vitamin B6 metabolism
K01733	AT4G29840.1					P16120	THRC_YEAST
K06215	AT5G01410.1
00760 Nicotinate and nicotinamide metabolism
K03426	AT5G20070.1
K03787	AT4G14930.1
00770 Pantothenate and CoA biosynthesis
K00826	AT3G49680.1			P54688	BCAT_CAEEL	P47176	BCA2_YEAST
00780 Biotin metabolism
K00059	AT1G24360.1
K09458	AT5G46290.3
00785 Lipoic acid metabolism
K03801	AT4G31050.1
00670 One carbon pool by folate
K00605	AT1G11860.1
K00602	AT2G35040.1					P38009	PUR92_YEAST
K00600	AT4G37930.1			P50432	GLYC_CAEEL	P37291	GLYC_YEAST
00830 Retinol metabolism
K00121	AT5G43940.2			Q17335	ADHX_CAEEL
00860 Porphyrin and chlorophyll metabolism
K13544	AT4G16690.1
K04035	AT3G56940.1
K03404	AT1G08520.1
K01885	AT5G26710.1					P46655	SYEC_YEAST
K01845	AT5G63570.1
K01749	AT5G08280.1
Metabolism of terpenoids and polyketides
00900 Terpenoid backbone biosynthesis
K03527	AT4G34350.1
K01662	AT5G11380.1
K00991	AT2G02500.1
K00099	AT5G62790.2
00902 Monoterpenoid biosynthesis
K15095	AT3G61220.2
00909 Sesquiterpenoid and triterpenoid biosynthesis
K15816	AT1G78970.2
00906 Carotenoid biosynthesis
K09842	AT2G27150.1
00905 Brassinosteroid biosynthesis
K12640	AT3G30180.1
00908 Zeatin biosynthesis
K10760	AT1G68460.1
00903 Limonene and pinene degradation
K00517	AT1G13710.1
01051 Biosynthesis of ansamycins
K00615	AT2G45290.1					P23254	TKT1_YEAST
00253 Tetracycline biosynthesis
K02160	AT5G16390.1
Biosynthesis of other secondary metabolites
00940 Phenylpropanoid biosynthesis
K01188	AT1G66270.1
K09753	AT1G15950.1
K05349	AT5G04885.1
00945 Stilbenoid
K00517	AT1G13710.1
00901 Indole alkaloid biosynthesis
K01757	AT1G74010.1
00950 Isoquinoline alkaloid biosynthesis
K15849	AT2G22250.2
00960 Tropane
K15849	AT2G22250.2
00261 Monobactam biosynthesis
K00133	AT1G14810.1					P13663	DHAS_YEAST
K12524	AT4G19710.2
K13811	AT1G19920.1
00521 Streptomycin biosynthesis
K01092	AT1G31190.1			Q19420	IMPA1_CAEEL
K01835	AT1G70730.3					P33401	PGM1_YEAST
00254 Aflatoxin biosynthesis
K11262	AT1G36160.1					Q00955	ACAC_YEAST
Xenobiotics biodegradation and metabolism
00627 Aminobenzoate degradation
K00517	AT1G13710.1
K01501	AT3G44310.1
00625 Chloroalkane and chloroalkene degradation
K00121	AT5G43940.2			Q17335	ADHX_CAEEL
00643 Styrene degradation
K01501	AT3G44310.1
00363 Bisphenol degradation
K00517	AT1G13710.1
00626 Naphthalene degradation
K00121	AT5G43940.2			Q17335	ADHX_CAEEL
00624 Polycyclic aromatic hydrocarbon degradation
K00517	AT1G13710.1
00980 Metabolism of xenobiotics by cytochrome P450
K00121	AT5G43940.2			Q17335	ADHX_CAEEL
K00799	AT2G30860.1	P10620	MGST1_HUMAN	Q09607	GST36_CAEEL
00982 Drug metabolism - cytochrome P450
K00121	AT5G43940.2			Q17335	ADHX_CAEEL
K00799	AT2G30860.1	P10620	MGST1_HUMAN	Q09607	GST36_CAEEL
00983 Drug metabolism - other enzymes
K01951	AT1G63660.1					P38625	GUAA_YEAST
K13421	AT3G54470.1
Genetic Information Processing
Transcription
03020 RNA polymerase
K03043	ATCG00190.1
K03021	AT5G45140.1					P22276	RPC2_YEAST
K03018	AT5G60040.2
K03013	AT5G57980.1			Q9N5K2	RPAB1_CAEEL
K03011	AT2G15430.1
K02999	AT3G57660.1					P10964	RPA1_YEAST
03022 Basal transcription factors
K03125	AT1G32750.1
03040 Spliceosome
K13025	AT3G19760.1	P38919	IF4A3_HUMAN			Q12099	FAL1_YEAST
K12896	AT4G31580.1	Q16629	SRSF7_HUMAN
K12893	AT3G61860.1	Q13247	SRSF6_HUMAN
K12891	AT5G64200.1	Q62093	SRSF2_MOUSE
K12890	AT3G49430.1	J3KTL2	J3KTL2_HUMAN
K12885	AT1G60650.1	P38159	RBMX_HUMAN
K12882	AT2G13540.1	Q09161	NCBP1_HUMAN			P34160	NCBP1_YEAST
K12879	AT1G24706.2					P53552	THO2_YEAST
K12874	AT2G38770.1	O60306	AQR_HUMAN
K12865	AT2G41020.1	A2AER7	A2AER7_MOUSE
K12854	AT1G20960.1	Q8N3C0	ASCC3_HUMAN	Q9U2G0	U520_CAEEL	P32639	BRR2_YEAST
K12842	AT5G25060.1	O15042	SR140_HUMAN
K12830	AT3G55200.1					Q04693	RSE1_YEAST
K12825	AT3G27600.1	Q15459	SF3A1_HUMAN
K12823	AT5G14610.1	P17844	DDX5_HUMAN			P24783	DBP2_YEAST
K12821	AT3G19670.1	O75400	PR40A_HUMAN			P33203	PRP40_YEAST
K12815	AT5G13010.1	Q92620	PRP16_HUMAN
K12811	AT3G09620.1	A0A0C4DG89	A0A0C4DG89_HUMAN
K12741	AT1G74230.1	P51991	ROA3_HUMAN
K12662	AT2G41500.1					P20053	PRP4_YEAST
K11984	AT3G14700.1	O43290	SNUT1_HUMAN
K11097	AT2G18740.1			Q9XTU6	RUXE_CAEEL
K11086	AT4G20440.1	A8MT02	A8MT02_HUMAN			P40018	RSMB_YEAST
K03283	AT3G09440.1	P11142	HSP7C_HUMAN	P09446	HSP7A_CAEEL	P10591,P22202	HSP71_YEAST,HSP74_YEAST
Translation
03010 Ribosome
K02998	AT3G04770.1	A0A0C4DG17	A0A0C4DG17_HUMAN	P46769	RSSA_CAEEL	P46654,P32905	RSSA2_YEAST,RSSA1_YEAST
K02997	AT5G15200.1	P46781	RS9_HUMAN	Q20228	RS9_CAEEL	P05755,O13516	RS9B_YEAST,RS9A_YEAST
K02995	AT5G20290.1	P62241	RS8_HUMAN	P48156	RS8_CAEEL	P0CX39	RS8A_YEAST
K02993	AT1G48830.1	P62081	RS7_HUMAN	Q23312	RS7_CAEEL	P26786	RS7A_YEAST
K02991	AT4G31700.1	P62753	RS6_HUMAN	Q9NEN6	RS6_CAEEL	P0CX37	RS6A_YEAST
K02988	AT2G33800.1	P82675	RT05_HUMAN
K02985	AT2G31610.1	P23396	RS3_HUMAN	P48152	RS3_CAEEL	P05750	RS3_YEAST
K02984	AT3G04840.1	P61247	RS3A_HUMAN	P48154	RS3A_CAEEL	P33442	RS3A1_YEAST
K02983	AT2G19750.1	E9PM49	E9PM49_HUMAN			P0CX33	RS30A_YEAST
K02982	ATCG00800.1
K02981	AT1G58380.1	P15880	RS2_HUMAN	P51403	RS2_CAEEL	P25443	RS2_YEAST
K02979	AT3G10090.1	P62857	RS28_HUMAN	Q95Y04	RS28_CAEEL	P0C0X0	RS28B_YEAST
K02977	AT2G47110.1	P62979	RS27A_HUMAN	P37165	RS27A_CAEEL	P05759	RS27A_YEAST
K02976	AT3G56340.1	P62854	RS26_HUMAN	O45499	RS26_CAEEL	P39938	RS26A_YEAST
K02975	AT2G21580.1	P62851	RS25_HUMAN	P52821	RS25_CAEEL	P0C0T4	RS25B_YEAST
K02974	AT3G04920.1	P62847	RS24_HUMAN			P0CX31	RS24A_YEAST
K02964	AT1G22780.1	P62269	RS18_HUMAN			P0CX55	RS18A_YEAST
K02960	AT2G09990.1	Q6IPX4	Q6IPX4_HUMAN	Q22054	RS16_CAEEL	P0CX51	RS16A_YEAST
K02958	AT1G04270.1	K7ELC2	K7ELC2_HUMAN	Q9XVP0	RS15_CAEEL	Q01855	RS15_YEAST
K02957	AT3G46040.1	P62244	RS15A_HUMAN			P0C0W1	RS22A_YEAST
K02955	AT2G36160.1	P62263	RS14_HUMAN	P48150	RS14_CAEEL	P39516	RS14B_YEAST
K02949	AT3G48930.1	P62280	RS11_HUMAN			P0CX47	RS11A_YEAST
K02947	AT5G41520.1	F6U211	F6U211_HUMAN			P46784	RS10B_YEAST
K02945	AT5G30510.1
K02943	AT3G28500.1					P02400	RLA4_YEAST
K02941	AT3G09200.1	P05388	RLA0_HUMAN	Q93572	RLA0_CAEEL	P05317	RLA0_YEAST
K02940	AT1G33120.1			Q95Y90	RL9_CAEEL	P05738	RL9A_YEAST
K02938	AT2G18020.1	P62917	RL8_HUMAN	Q9XVF7	RL8_CAEEL	P0CX45	RL2A_YEAST
K02937	AT2G01250.1	P18124	RL7_HUMAN	O01802	RL7_CAEEL	Q12213	RL7B_YEAST
K02936	AT2G47610.1	P62424	RL7A_HUMAN	Q966C6	RL7A_CAEEL	P17076	RL8A_YEAST
K02935	AT4G36420.1
K02934	AT1G18540.1	Q02878	RL6_HUMAN	P47991	RL6_CAEEL	Q02326	RL6A_YEAST
K02932	AT3G25520.1	P46777	RL5_HUMAN	P49405	RL5_CAEEL	P26321	RL5_YEAST
K02930	AT3G09630.1	P36578	RL4_HUMAN	O02056	RL4_CAEEL	P49626	RL4B_YEAST
K02926	AT1G07320.1	X6RAY8	X6RAY8_HUMAN
K02922	AT1G52300.1
K02921	AT3G10950.1	P61513	RL37A_HUMAN	Q9U2A8	RL37A_CAEEL	P0CX25	RL43A_YEAST
K02920	AT5G02450.1	Q9Y3U8	RL36_HUMAN	P49181	RL36_CAEEL	O14455	RL36B_YEAST
K02918	AT3G09500.1	P42766	RL35_HUMAN	P34662	RL35_CAEEL
K02915	AT1G26880.1					P40525	RL34B_YEAST
K02912	AT4G18100.1	F8W727	F8W727_HUMAN			P38061	RL32_YEAST
K02908	AT3G18740.1	P62888	RL30_HUMAN			P14120	RL30_YEAST
K02906	AT2G43030.1	P09001	RM03_HUMAN	P49404	RM03_CAEEL
K02903	AT4G29410.1	H0YKD8	H0YKD8_HUMAN	Q21930	RL28_CAEEL
K02901	AT3G22230.1	K7ELC7	K7ELC7_HUMAN	P91914	RL27_CAEEL	P0C2H6	RL27A_YEAST
K02897	AT5G66860.1
K02896	AT2G36620.1	P83731	RL24_HUMAN	O01868	RL24_CAEEL	P04449	RL24A_YEAST
K02893	AT3G55280.1	A8MUS3	A8MUS3_HUMAN	Q20647	R23A2_CAEEL	P04456	RL25_YEAST
K02891	AT3G05560.1	P35268	RL22_HUMAN	P52819	RL22_CAEEL	P05749	RL22A_YEAST
K02885	AT1G02780.1	P84098	RL19_HUMAN	O02639	RL19_CAEEL	P0CX82	RL19A_YEAST
K02883	AT3G05590.1	Q07020	RL18_HUMAN	O45946	RL18_CAEEL	P0CX49	RL18A_YEAST
K02880	AT1G27400.1	P18621	RL17_HUMAN	Q9BL19	RL17_CAEEL	P05740	RL17A_YEAST
K02877	AT4G16720.1	P61313	RL15_HUMAN	P91374	RL15_CAEEL	P05748	RL15A_YEAST
K02873	AT3G48960.1	P26373	RL13_HUMAN	P91128	RL13_CAEEL	P40212	RL13B_YEAST
K02872	AT3G07110.2	M0QYS1	M0QYS1_HUMAN	Q27389	RL13A_CAEEL	P26784	RL16A_YEAST
K02865	AT1G08360.1	P62906	RL10A_HUMAN	Q9N4I4	RL10A_CAEEL	P0CX43	RL1A_YEAST
00970 Aminoacyl-tRNA biosynthesis
K04567	AT3G13490.1			Q22099	SYK_CAEEL	P15180	SYKC_YEAST
K02433	AT3G25660.1
K01892	AT3G46100.1	P49590	SYHM_HUMAN			P07263	SYH_YEAST
K01890	AT1G72550.1	Q9NSD9	SYFB_HUMAN	Q19713	SYFB_CAEEL	P15624	SYFB_YEAST
K01885	AT5G26710.1					P46655	SYEC_YEAST
K01880	AT1G29880.1			Q10039	SYG_CAEEL
K01876	AT4G31180.1	Q6PI48	SYDM_HUMAN	Q03577	SYDC_CAEEL	P04802	SYDC_YEAST
K01874	AT4G13780.1			Q20970	SYMC_CAEEL	P00958	SYMC_YEAST
K01872	AT1G50200.1	P49588	SYAC_HUMAN			P40825	SYA_YEAST
K01870	AT4G10320.1			Q21926	SYIC_CAEEL	P09436	SYIC_YEAST
K01869	AT1G09620.1			Q09996	SYLC_CAEEL	P26637	SYLC_YEAST
K01868	AT1G17960.1			P52709	SYTC_CAEEL	P04801	SYTC_YEAST
03013 RNA transport
K14327	AT2G39260.1					P38798	NMD2_YEAST
K14326	AT5G47010.1	Q92900	RENT1_HUMAN	O76512	RENT1_CAEEL	P30771	NAM7_YEAST
K14312	AT1G14850.1					P40064	NU157_YEAST
K14311	AT4G38760.1					P52593	NU188_YEAST
K14293	AT3G08947.1	Q14974	IMB1_HUMAN			Q06142	IMB1_YEAST
K14290	AT3G03110.1	Q6P5F9	XPO1_MOUSE			P30822	XPO1_YEAST
K13126	AT1G49760.1	Q4VXU2	PAP1L_HUMAN			P04147	PABP_YEAST
K13025	AT3G19760.1	P38919	IF4A3_HUMAN			Q12099	FAL1_YEAST
K12882	AT2G13540.1	Q09161	NCBP1_HUMAN			P34160	NCBP1_YEAST
K12879	AT1G24706.2					P53552	THO2_YEAST
K03680	AT5G38640.1
K03260	AT2G24050.1	Q04637	IF4G1_HUMAN			P39935	IF4F1_YEAST
K03257	AT1G54270.1	P60842	IF4A1_HUMAN			P10081	IF4A_YEAST
K03254	AT4G11420.1	Q14152	EIF3A_HUMAN	P34339	EIF3A_CAEEL	P38249	EIF3A_YEAST
K03252	AT3G56150.1	Q99613	EIF3C_HUMAN	O02328	EIF3C_CAEEL	P32497	EIF3C_YEAST
K03249	AT2G39990.1			Q18967	EIF3F_CAEEL
K03248	AT3G11400.2	O75821	EIF3G_HUMAN	Q19706	EIF3G_CAEEL	Q04067	EIF3G_YEAST
K03246	AT2G46280.1			Q965S8	EIF3I_CAEEL	P40217	EIF3I_YEAST
K03243	AT1G21160.1	A0A087WUT6	A0A087WUT6_HUMAN			P39730	IF2P_YEAST
K03242	AT2G18720.1					P32481	IF2G_YEAST
K03240	AT4G18300.1					P32501	EI2BE_YEAST
03015 mRNA surveillance pathway
K15542	AT5G13480.2					P42841	PFS2_YEAST
K14411	AT2G33410.1	Q96EP5	DAZP1_HUMAN			Q99383	HRP1_YEAST
K14403	AT1G61010.1
K14327	AT2G39260.1					P38798	NMD2_YEAST
K14326	AT5G47010.1	Q92900	RENT1_HUMAN	O76512	RENT1_CAEEL	P30771	NAM7_YEAST
K13126	AT1G49760.1	Q4VXU2	PAP1L_HUMAN			P04147	PABP_YEAST
K13025	AT3G19760.1	P38919	IF4A3_HUMAN			Q12099	FAL1_YEAST
K12882	AT2G13540.1	Q09161	NCBP1_HUMAN			P34160	NCBP1_YEAST
K03456	AT3G25800.1			Q09543	2AAA_CAEEL
K03267	AT1G18070.3	P15170	ERF3A_HUMAN			P05453	ERF3_YEAST
03008 Ribosome biogenesis in eukaryotes
K14572	AT1G67120.1	A2ANY6	A2ANY6_MOUSE			Q12019	MDN1_YEAST
K14570	AT5G67240.1
K14567	AT4G02400.1	Q9BVJ6	UT14A_HUMAN			Q04500	UTP14_YEAST
K14565	AT3G05060.1	Q9Y2X3	NOP58_HUMAN			Q12499	NOP58_YEAST
K14563	AT5G52470.1	P22087	FBRL_HUMAN	Q22053	FBRL_CAEEL	P15646	FBRL_YEAST
K14558	AT1G15440.1	Q15269	PWP2_HUMAN
K14556	AT3G21540.1	Q9UNX4	WDR3_HUMAN
K14555	AT5G16750.1	Q12788	TBL3_HUMAN			Q05946	UTP13_YEAST
K14538	AT3G07050.1	Q9NVN8	GNL3L_HUMAN	Q21086	GNL3_CAEEL	P40010	NUG1_YEAST
K14290	AT3G03110.1	Q6P5F9	XPO1_MOUSE			P30822	XPO1_YEAST
K12619	AT1G54490.1	Q9H0D6	XRN2_HUMAN	Q9U299	XRN2_CAEEL	Q02792	XRN2_YEAST
K11131	AT3G57150.1	O60832	DKC1_HUMAN	O17919	DKC1_CAEEL	P33322	CBF5_YEAST
K11128	AT3G03920.1	Q9NY12	GAR1_HUMAN	Q9TYK1	GAR1_CAEEL	P28007	GAR1_YEAST
K11108	AT5G22100.1
Folding
03060 Protein export
K03106	AT5G03940.1	P61011	SRP54_HUMAN			P20424	SRP54_YEAST
04141 Protein processing in endoplasmic reticulum
K14012	AT4G15410.1
K14005	AT3G63460.1					P38968	SEC31_YEAST
K10950	AT2G38960.3
K10839	AT5G38470.1					P32628	RAD23_YEAST
K09580	AT1G52260.1					P17967	PDI_YEAST
K09562	AT3G53800.1
K08057	AT1G56340.1	P27797	CALR_HUMAN	P27798	CALR_CAEEL
K08054	AT5G61790.1	P27824	CALX_HUMAN
K06689	AT3G13550.1	Q3UFQ4	Q3UFQ4_MOUSE
K03283	AT3G09440.1	P11142	HSP7C_HUMAN	P09446	HSP7A_CAEEL	P10591	HSP71_YEAST
04120 Ubiquitin mediated proteolysis
K10609	AT5G46210.1
K10606	AT5G65740.2
K10592	AT1G55860.1	Q7Z6Z7	HUWE1_HUMAN
K10590	AT5G02880.1
K10581	AT1G53025.1	Q9C0C9	UBE2O_HUMAN
K10570	AT1G27840.3
K06689	AT3G13550.1	Q3UFQ4	Q3UFQ4_MOUSE
K03351	AT4G21530.1
03050 Proteasome
K03064	AT5G43010.1			O17071	PRS10_CAEEL	P53549	PRS10_YEAST
K03063	AT5G58290.1					P33298	PRS6B_YEAST
K03062	AT2G20140.1	P62191	PRS4_HUMAN			P40327	PRS4_YEAST
K03039	AT5G45620.1					Q04062	RPN9_YEAST
K03037	AT4G24820.1			Q20585	PSMD6_CAEEL	Q06103	RPN7_YEAST
K03036	AT1G29150.1
K03032	AT2G32730.1			Q18115	PSMD1_CAEEL	P32565	RPN2_YEAST
K03031	AT1G64520.1			Q23449	PSMD8_CAEEL
K03030	AT5G23540.1					P43588	RPN11_YEAST
K03029	AT4G38630.1	Q5VWC4	Q5VWC4_HUMAN			P38886	RPN10_YEAST
K02735	AT1G21720.1			Q23237	PSB3_CAEEL	P25451	PSB3_YEAST
K02734	AT4G14800.2			P91477	PSB2_CAEEL	P22141	PSB4_YEAST
03018 RNA degradation
K14442	AT5G04895.1	Q9H2U1	DHX36_HUMAN
K13126	AT1G49760.1	Q4VXU2	PAP1L_HUMAN			P04147	PABP_YEAST
K12619	AT1G54490.1	Q9H0D6	XRN2_HUMAN	Q9U299	XRN2_CAEEL	Q02792	XRN2_YEAST
K12616	AT3G13300.1	Q6P2E9	EDC4_HUMAN
K12614	AT2G45810.1	P26196	DDX6_HUMAN	Q95YF3	CGH1_CAEEL	P39517	DHH1_YEAST
K12598	AT1G59760.1	P42285	SK2L2_HUMAN			P47047	MTR4_YEAST
K12585	AT2G17510.2	Q9CSH3	RRP44_MOUSE			Q08162	RRP44_YEAST
K10643	AT2G28540.2	O95628	CNOT4_HUMAN			P34909	NOT4_YEAST
K04077	AT2G33210.1	P10809	CH60_HUMAN	P50140	CH60_CAEEL	P19882	HSP60_YEAST
K01689	AT1G74030.1	P06733	ENOA_HUMAN	Q27527	ENO_CAEEL	P00924	ENO1_YEAST
K00962	AT5G14580.1	Q8TCS8	PNPT1_HUMAN
K00850	AT4G26270.1					P16861	PFKA1_YEAST
Replication and repair
03030 DNA replication
K07466	AT2G33845.1			Q19537	RFA1_CAEEL	P22336	RFA1_YEAST
K04802	AT1G07370.1					P15873	PCNA_YEAST
K02540	AT1G44900.1
K02327	AT5G63960.2
03410 Base excision repair
K04802	AT1G07370.1					P15873	PCNA_YEAST
K02327	AT5G63960.2
03420 Nucleotide excision repair
K10839	AT5G38470.1					P32628	RAD23_YEAST
K10609	AT5G46210.1
K10570	AT1G27840.3
K07466	AT2G33845.1			Q19537	RFA1_CAEEL	P22336	RFA1_YEAST
K04802	AT1G07370.1					P15873	PCNA_YEAST
K02327	AT5G63960.2
03430 Mismatch
K10746	AT1G18090.1
K08737	AT4G02070.1
K07466	AT2G33845.1			Q19537	RFA1_CAEEL	P22336	RFA1_YEAST
K04802	AT1G07370.1					P15873	PCNA_YEAST
K02327	AT5G63960.2
03440 Homologous recombination
K08991	AT5G39770.1
K07466	AT2G33845.1			Q19537	RFA1_CAEEL	P22336	RFA1_YEAST
K03165	AT5G63920.1	O95985	TOP3B_HUMAN
K02327	AT5G63960.2
03450 Non-homologous end-joining
K10885	AT1G48050.1	P13010	XRCC5_HUMAN
03460 Fanconi anemia pathway
K10606	AT5G65740.2
K08991	AT5G39770.1
K07466	AT2G33845.1			Q19537	RFA1_CAEEL	P22336	RFA1_YEAST
K03165	AT5G63920.1	O95985	TOP3B_HUMAN
Environmental Information Processing
Membrane transport
03070 Bacterial secretion system
K03106	AT5G03940.1	P61011	SRP54_HUMAN			P20424	SRP54_YEAST
Signal transduction
02020 Two-component system
K01915	AT5G35630.1
04010 MAPK signaling pathway
K03283	AT3G09440.1	P11142	HSP7C_HUMAN	P09446	HSP7A_CAEEL	P10591	HSP71_YEAST
04310 Wnt signaling pathway
K04499	AT5G22330.1					Q03940	RUVB1_YEAST
04350 TGF-beta signaling pathway
K03456	AT3G25800.1			Q09543	2AAA_CAEEL
04390 Hippo signaling pathway
K03456	AT3G25800.1			Q09543	2AAA_CAEEL
04391 Hippo signaling pathway - fly
K03456	AT3G25800.1			Q09543	2AAA_CAEEL
04066 HIF-1 signaling pathway
K02991	AT4G31700.1	P62753	RS6_HUMAN	Q9NEN6	RS6_CAEEL	P0CX37	RS6A_YEAST
K01689	AT1G74030.1	P06733	ENOA_HUMAN	Q27527	ENO_CAEEL	P00924	ENO1_YEAST
K00162	AT5G50850.1			O44451	ODPB_CAEEL	P32473	ODPB_YEAST
K00161	AT1G01090.1			P52899	ODPA_CAEEL	P16387	ODPA_YEAST
04068 FoxO signaling pathway
K11838	AT3G11910.1			Q7JKC3	UBP7_CAEEL
K04564	AT4G25100.1			P31161	SODM1_CAEEL	P10662	RT01_YEAST
K03781	AT1G20620.1			Q27487	CATA1_CAEEL
04020 Calcium signaling pathway
K15040	AT3G01280.1			Q21752	VDAC_CAEEL	P04840	VDAC1_YEAST
04070 Phosphatidylinositol signaling system
K01092	AT1G31190.1			Q19420	IMPA1_CAEEL
K00901	AT5G63770.1
04072 Phospholipase D signaling pathway
K01528	AT1G59610.1	Q05193	DYN1_HUMAN	P39055	DYN1_CAEEL
K00901	AT5G63770.1
04071 Sphingolipid signaling pathway
K03456	AT3G25800.1			Q09543	2AAA_CAEEL
04022 cGMP-PKG signaling pathway
K15040	AT3G01280.1			Q21752	VDAC_CAEEL	P04840	VDAC1_YEAST
04151 PI3K-Akt signaling pathway
K02991	AT4G31700.1	P62753	RS6_HUMAN	Q9NEN6	RS6_CAEEL	P0CX37	RS6A_YEAST
K03456	AT3G25800.1			Q09543	2AAA_CAEEL
04152 AMPK signaling pathway
K00850	AT4G26270.1					P16861	PFKA1_YEAST
K03234	AT1G56070.1	P13639	EF2_HUMAN	P29691	EF2_CAEEL	P32324	EF2_YEAST
K03456	AT3G25800.1			Q09543	2AAA_CAEEL
K03841	AT3G54050.1
K07877	AT4G17170.1
K11262	AT1G36160.1					Q00955	ACAC_YEAST
04150 mTOR signaling pathway
K02991	AT4G31700.1	P62753	RS6_HUMAN	Q9NEN6	RS6_CAEEL	P0CX37	RS6A_YEAST
04075 Plant hormone signal transduction
K14508	AT4G19660.1
K14501	AT1G03445.1
K14497	AT1G17550.1
Cellular Processes
Transport and catabolism
04144 Endocytosis
K18442	AT4G35380.1					P11075	SEC7_YEAST
K12471	AT5G11710.1
K12193	AT5G22950.1					P36095	VPS24_YEAST
K07897	AT3G18820.1
K04646	AT3G08530.1	A0A087WVQ6	A0A087WVQ6_HUMAN	P34574	CLH_CAEEL	P22137	CLH_YEAST
K03283	AT3G09440.1	P11142	HSP7C_HUMAN	P09446	HSP7A_CAEEL	P10591	HSP71_YEAST
K01528	AT1G59610.1	Q05193	DYN1_HUMAN	P39055	DYN1_CAEEL
04145 Phagosome
K08057	AT1G56340.1	P27797	CALR_HUMAN	P27798	CALR_CAEEL
K08054	AT5G61790.1	P27824	CALX_HUMAN
K07897	AT3G18820.1
K02152	AT4G23710.1			P91303	VATG_CAEEL	P48836	VATG_YEAST
K02149	AT3G58730.1			P34462	VATD_CAEEL	P32610	VATD_YEAST
K02148	AT1G12840.1			Q9XXU9	VATC_CAEEL	P31412	VATC_YEAST
04142 Lysosome
K04646	AT3G08530.1	A0A087WVQ6	A0A087WVQ6_HUMAN	P34574	CLH_CAEEL	P22137	CLH_YEAST
04146 Peroxisome
K00031	AT1G54340.1	O75874	IDHC_HUMAN			P21954	IDHP_YEAST
K00830	AT2G13360.1
K01897	AT4G14070.1					P47912	LCF4_YEAST
K03426	AT5G20070.1
K03781	AT1G20620.1			Q27487	CATA1_CAEEL
K04564	AT4G25100.1			P31161	SODM1_CAEEL	P10662	RT01_YEAST
Cell growth and death
04110 Cell cycle
K02540	AT1G44900.1
K03351	AT4G21530.1
K04802	AT1G07370.1					P15873	PCNA_YEAST
04111 Cell cycle - yeast
K02540	AT1G44900.1
K03351	AT4G21530.1
K03456	AT3G25800.1			Q09543	2AAA_CAEEL
K06662	AT5G66130.1
04112 Cell cycle - Caulobacter
K01358	AT1G02560.1
04113 Meiosis - yeast
K02540	AT1G44900.1
K03351	AT4G21530.1
K03456	AT3G25800.1			Q09543	2AAA_CAEEL
K06662	AT5G66130.1
04114 Oocyte meiosis
K03351	AT4G21530.1
K03456	AT3G25800.1			Q09543	2AAA_CAEEL
Cellular community
04530 Tight junction
K03456	AT3G25800.1			Q09543	2AAA_CAEEL
Organismal Systems
Immune system
04621 NOD-like receptor signaling pathway
K12795	AT4G11260.1
04622 RIG-I-like receptor signaling pathway
K11594	AT3G58510.1	A0A0D9SF53	A0A0D9SF53_HUMAN			P06634	DED1_YEAST
04623 Cytosolic DNA-sensing pathway
K03013	AT5G57980.1			Q9N5K2	RPAB1_CAEEL
K03018	AT5G60040.2
K03021	AT5G45140.1					P22276	RPC2_YEAST
04612 Antigen processing and presentation
K03283	AT3G09440.1	P11142	HSP7C_HUMAN	P09446	HSP7A_CAEEL	P10591,P22202	HSP71_YEAST,HSP74_YEAST
K08054	AT5G61790.1	P27824	CALX_HUMAN
K08057	AT1G56340.1	P27797	CALR_HUMAN	P27798	CALR_CAEEL
K09489	AT1G79920.1
Endocrine system
04910 Insulin signaling pathway
K00688	AT3G46970.1					P06738	PHSG_YEAST
K02991	AT4G31700.1	P62753	RS6_HUMAN	Q9NEN6	RS6_CAEEL	P0CX37	RS6A_YEAST
K03841	AT3G54050.1
K11262	AT1G36160.1					Q00955	ACAC_YEAST
04922 Glucagon signaling pathway
K00161	AT1G01090.1			P52899	ODPA_CAEEL	P16387	ODPA_YEAST
K00162	AT5G50850.1			O44451	ODPB_CAEEL	P32473	ODPB_YEAST
K00688	AT3G46970.1					P06738	PHSG_YEAST
K00873	AT5G63680.1	P14618	KPYM_HUMAN			P00549	KPYK1_YEAST
K11262	AT1G36160.1					Q00955	ACAC_YEAST
04920 Adipocytokine signaling pathway
K01897	AT4G14070.1					P47912	LCF4_YEAST
03320 PPAR signaling pathway
K00864	AT1G80460.1
K01897	AT4G14070.1					P47912	LCF4_YEAST
04915 Estrogen signaling pathway
K03283	AT3G09440.1	P11142	HSP7C_HUMAN	P09446	HSP7A_CAEEL	P10591	HSP71_YEAST
04914 Progesterone-mediated oocyte maturation
K03351	AT4G21530.1
04921 Oxytocin signaling pathway
K03234	AT1G56070.1	P13639	EF2_HUMAN	P29691	EF2_CAEEL	P32324	EF2_YEAST
04918 Thyroid hormone synthesis
K08054	AT5G61790.1	P27824	CALX_HUMAN
Circulatory system
04260 Cardiac muscle contraction
K00416	AT1G15120.2
K00417	AT4G32470.1
04261 Adrenergic signaling in cardiomyocytes
K03456	AT3G25800.1			Q09543	2AAA_CAEEL
Digestive system
04978 Mineral absorption
K07213	AT1G66240.1
Excretory system
04962 Vasopressin-regulated water reabsorption
K06027	AT4G04910.1			Q94392	NSF_CAEEL	P18759	SEC18_YEAST
04961 Endocrine and other factor-regulated calcium reabsorption
K01528	AT1G59610.1	Q05193	DYN1_HUMAN	P39055	DYN1_CAEEL
K04646	AT3G08530.1	A0A087WVQ6	A0A087WVQ6_HUMAN	P34574	CLH_CAEEL	P22137	CLH_YEAST
04964 Proximal tubule bicarbonate reclamation
K00025	AT5G43330.1
K00261	AT5G18170.1
04966 Collecting duct acid secretion
K02148	AT1G12840.1			Q9XXU9	VATC_CAEEL	P31412	VATC_YEAST
K02149	AT3G58730.1			P34462	VATD_CAEEL	P32610	VATD_YEAST
K02152	AT4G23710.1			P91303	VATG_CAEEL	P48836	VATG_YEAST
Nervous system
04724 Glutamatergic synapse
K01915	AT5G35630.1
04727 GABAergic synapse
K01580	AT5G17330.1
K01915	AT5G35630.1
K06027	AT4G04910.1			Q94392	NSF_CAEEL	P18759	SEC18_YEAST
04728 Dopaminergic synapse
K03456	AT3G25800.1			Q09543	2AAA_CAEEL
04730 Long-term depression
K03456	AT3G25800.1			Q09543	2AAA_CAEEL
04721 Synaptic vesicle cycle
K01528	AT1G59610.1	Q05193	DYN1_HUMAN	P39055	DYN1_CAEEL
K02148	AT1G12840.1			Q9XXU9	VATC_CAEEL	P31412	VATC_YEAST
K02149	AT3G58730.1			P34462	VATD_CAEEL	P32610	VATD_YEAST
K02152	AT4G23710.1			P91303	VATG_CAEEL	P48836	VATG_YEAST
K04646	AT3G08530.1	A0A087WVQ6	A0A087WVQ6_HUMAN	P34574	CLH_CAEEL	P22137	CLH_YEAST
K06027	AT4G04910.1			Q94392	NSF_CAEEL	P18759	SEC18_YEAST
Aging
04211 Longevity regulating pathway - mammal
K03781	AT1G20620.1			Q27487	CATA1_CAEEL
K04564	AT4G25100.1			P31161	SODM1_CAEEL	P10662	RT01_YEAST
04212 Longevity regulating pathway - worm
K01358	AT1G02560.1
K03781	AT1G20620.1			Q27487	CATA1_CAEEL
K04077	AT2G33210.1	P10809	CH60_HUMAN	P50140	CH60_CAEEL	P19882	HSP60_YEAST
K04564	AT4G25100.1			P31161	SODM1_CAEEL
K19765	AT4G15802.1
04213 Longevity regulating pathway - multiple species
K03283	AT3G09440.1	P11142	HSP7C_HUMAN	P09446	HSP7A_CAEEL	P10591	HSP71_YEAST
K03695	AT5G15450.1
K03781	AT1G20620.1			Q27487	CATA1_CAEEL
K04564	AT4G25100.1			P31161	SODM1_CAEEL	P10662	RT01_YEAST
Environmental adaptation
04626 Plant-pathogen interaction
K00864	AT1G80460.1
K12795	AT4G11260.1
K13412	AT4G23650.1
K13448	AT1G62820.1
Human Diseases
Cancers: Overview
05200 Pathways in cancer
K01679	AT2G47510.1			O17214	FUMH_CAEEL	P08417	FUMH_YEAST
K08737	AT4G02070.1
05230 Central carbon metabolism in cancer
K00036	AT3G27300.1			Q27464	G6PD_CAEEL	P11412	G6PD_YEAST
K00161	AT1G01090.1			P52899	ODPA_CAEEL	P16387	ODPA_YEAST
K00162	AT5G50850.1			O44451	ODPB_CAEEL	P32473	ODPB_YEAST
K00850	AT4G26270.1					P16861	PFKA1_YEAST
K00873	AT5G63680.1	P14618	KPYM_HUMAN			P00549	KPYK1_YEAST
05231 Choline metabolism in cancer
K00901	AT5G63770.1
05202 Transcriptional misregulation in cancer
K12823	AT5G14610.1	P17844	DDX5_HUMAN			P24783	DBP2_YEAST
05206 MicroRNAs in cancer
K17398	AT3G05430.1
05205 Proteoglycans in cancer
K02991	AT4G31700.1	P62753	RS6_HUMAN	Q9NEN6	RS6_CAEEL	P0CX37	RS6A_YEAST
K12823	AT5G14610.1	P17844	DDX5_HUMAN			P24783	DBP2_YEAST
05204 Chemical carcinogenesis
K00121	AT5G43940.2			Q17335	ADHX_CAEEL
K00799	AT2G30860.1	P10620	MGST1_HUMAN	Q09607	GST36_CAEEL
05203 Viral carcinogenesis
K00873	AT5G63680.1	P14618	KPYM_HUMAN			P00549	KPYK1_YEAST
K03062	AT2G20140.1	P62191	PRS4_HUMAN			P40327	PRS4_YEAST
K11594	AT3G58510.1	A0A0D9SF53	A0A0D9SF53_HUMAN			P06634	DED1_YEAST
K11838	AT3G11910.1			Q7JKC3	UBP7_CAEEL
K15306	AT5G58590.1					P41920	YRB1_YEAST
K15979	AT5G07350.2	Q7KZF4	SND1_HUMAN
Cancers: Specific types
05210 Colorectal cancer
K08737	AT4G02070.1
05211 Renal cell carcinoma
K01679	AT2G47510.1			O17214	FUMH_CAEEL	P08417	FUMH_YEAST
Immune diseases
05322 Systemic lupus erythematosus
K11086	AT4G20440.1	A8MT02	A8MT02_HUMAN			P40018	RSMB_YEAST
K11090	AT1G79880.1	P05455	LA_HUMAN			P33399	LHP1_YEAST
K11251	AT2G38810.1			Q27511	H2AV_CAEEL	P04911	H2A1_YEAST
05323 Rheumatoid arthritis
K02148	AT1G12840.1			Q9XXU9	VATC_CAEEL	P31412	VATC_YEAST
K02149	AT3G58730.1			P34462	VATD_CAEEL	P32610	VATD_YEAST
K02152	AT4G23710.1			P91303	VATG_CAEEL	P48836	VATG_YEAST
Neurodegenerative diseases
05010 Alzheimer's disease
K00416	AT1G15120.2
K00417	AT4G32470.1
K02132	AT2G07698.1	P25705	ATPA_HUMAN	Q9XXK1	ATPA_CAEEL	P07251	ATPA_YEAST
K02133	AT5G08690.1	P06576	ATPB_HUMAN	P46561	ATPB_CAEEL	P00830	ATPB_YEAST
K03940	AT5G11770.1			Q94360	NDUS7_CAEEL
K03942	AT5G08530.1
K03949	AT5G52840.1			Q18359	NDUA5_CAEEL
K03953	AT2G20360.1
K03955	AT1G65290.1
K03963	AT2G02050.1
05012 Parkinson's disease
K00416	AT1G15120.2
K00417	AT4G32470.1
K02132	AT2G07698.1	P25705	ATPA_HUMAN	Q9XXK1	ATPA_CAEEL	P07251	ATPA_YEAST
K02133	AT5G08690.1	P06576	ATPB_HUMAN	P46561	ATPB_CAEEL	P00830	ATPB_YEAST
K03940	AT5G11770.1			Q94360	NDUS7_CAEEL
K03942	AT5G08530.1
K03949	AT5G52840.1			Q18359	NDUA5_CAEEL
K03953	AT2G20360.1
K03955	AT1G65290.1
K03963	AT2G02050.1
K15040	AT3G01280.1			Q21752	VDAC_CAEEL	P04840	VDAC1_YEAST
05014 Amyotrophic lateral sclerosis
K03781	AT1G20620.1			Q27487	CATA1_CAEEL
05016 Huntington's disease
K00416	AT1G15120.2
K00417	AT4G32470.1
K02132	AT2G07698.1	P25705	ATPA_HUMAN	Q9XXK1	ATPA_CAEEL	P07251	ATPA_YEAST
K02133	AT5G08690.1	P06576	ATPB_HUMAN	P46561	ATPB_CAEEL	P00830	ATPB_YEAST
K03011	AT2G15430.1
K03013	AT5G57980.1			Q9N5K2	RPAB1_CAEEL
K03940	AT5G11770.1			Q94360	NDUS7_CAEEL
K03942	AT5G08530.1
K03949	AT5G52840.1			Q18359	NDUA5_CAEEL
K03953	AT2G20360.1
K03955	AT1G65290.1
K03963	AT2G02050.1
K04564	AT4G25100.1			P31161	SODM1_CAEEL	P10662	RT01_YEAST
K04646	AT3G08530.1	A0A087WVQ6	A0A087WVQ6_HUMAN	P34574	CLH_CAEEL	P22137	CLH_YEAST
K15040	AT3G01280.1			Q21752	VDAC_CAEEL	P04840	VDAC1_YEAST
05020 Prion diseases
K09553	AT1G12270.1	P31948	STIP1_HUMAN			P15705	STI1_YEAST
Substance dependence
05034 Alcoholism
K11251	AT2G38810.1			Q27511	H2AV_CAEEL	P04911	H2A1_YEAST
Cardiovascular diseases
05416 Viral myocarditis
K03260	AT2G24050.1	Q04637	IF4G1_HUMAN			P39935	IF4F1_YEAST
Endocrine and metabolic diseases
04930 Type II diabetes mellitus
K00873	AT5G63680.1	P14618	KPYM_HUMAN			P00549	KPYK1_YEAST
04940 Type I diabetes mellitus
K01580	AT5G17330.1
K04077	AT2G33210.1	P10809	CH60_HUMAN	P50140	CH60_CAEEL	P19882	HSP60_YEAST
04932 Non-alcoholic fatty liver disease
K00416	AT1G15120.2
K00417	AT4G32470.1
K03940	AT5G11770.1			Q94360	NDUS7_CAEEL
K03942	AT5G08530.1
K03949	AT5G52840.1			Q18359	NDUA5_CAEEL
K03953	AT2G20360.1
K03955	AT1G65290.1
K03963	AT2G02050.1
04931 Insulin resistance
K00688	AT3G46970.1					P06738	PHSG_YEAST
K14497	AT1G17550.1
Infectious diseases: Bacterial
05110 Vibrio cholerae infection
K02148	AT1G12840.1			Q9XXU9	VATC_CAEEL	P31412	VATC_YEAST
K02149	AT3G58730.1			P34462	VATD_CAEEL	P32610	VATD_YEAST
K02152	AT4G23710.1			P91303	VATG_CAEEL	P48836	VATG_YEAST
K10950	AT2G38960.3
05120 Epithelial cell signaling in Helicobacter pylori infection
K02148	AT1G12840.1			Q9XXU9	VATC_CAEEL	P31412	VATC_YEAST
K02149	AT3G58730.1			P34462	VATD_CAEEL	P32610	VATD_YEAST
K02152	AT4G23710.1			P91303	VATG_CAEEL	P48836	VATG_YEAST
05130 Pathogenic Escherichia coli infection
K11294	AT2G37220.1	P19338	NUCL_HUMAN			P27476	NSR1_YEAST
05132 Salmonella infection
K07897	AT3G18820.1
05134 Legionellosis
K03283	AT3G09440.1	P11142	HSP7C_HUMAN	P09446	HSP7A_CAEEL	P10591	HSP71_YEAST
K04077	AT2G33210.1	P10809	CH60_HUMAN	P50140	CH60_CAEEL	P19882	HSP60_YEAST
K07874	AT4G17530.1					P01123	YPT1_YEAST
05152 Tuberculosis
K04077	AT2G33210.1	P10809	CH60_HUMAN	P50140	CH60_CAEEL	P19882	HSP60_YEAST
K07897	AT3G18820.1
05100 Bacterial invasion of epithelial cells
K01528	AT1G59610.1	Q05193	DYN1_HUMAN	P39055	DYN1_CAEEL
K04646	AT3G08530.1	A0A087WVQ6	A0A087WVQ6_HUMAN	P34574	CLH_CAEEL	P22137	CLH_YEAST
Infectious diseases: Viral
05166 HTLV-I infection
K02327	AT5G63960.2
K03351	AT4G21530.1
K04802	AT1G07370.1					P15873	PCNA_YEAST
K08054	AT5G61790.1	P27824	CALX_HUMAN
K08057	AT1G56340.1	P27797	CALR_HUMAN	P27798	CALR_CAEEL
K14290	AT3G03110.1	Q6P5F9	XPO1_MOUSE			P30822	XPO1_YEAST
K15040	AT3G01280.1			Q21752	VDAC_CAEEL	P04840	VDAC1_YEAST
K15306	AT5G58590.1					P41920	YRB1_YEAST
05162 Measles
K03283	AT3G09440.1	P11142	HSP7C_HUMAN	P09446	HSP7A_CAEEL	P10591	HSP71_YEAST
K14753	AT1G18080.1	P63244	GBLP_HUMAN			P38011	GBLP_YEAST
05164 Influenza A
K03283	AT3G09440.1	P11142	HSP7C_HUMAN	P09446	HSP7A_CAEEL	P10591	HSP71_YEAST
K14290	AT3G03110.1	Q6P5F9	XPO1_MOUSE			P30822	XPO1_YEAST
05161 Hepatitis B
K04802	AT1G07370.1					P15873	PCNA_YEAST
K11594	AT3G58510.1	A0A0D9SF53	A0A0D9SF53_HUMAN			P06634	DED1_YEAST
05160 Hepatitis C
K03456	AT3G25800.1			Q09543	2AAA_CAEEL
05168 Herpes simplex infection
K11838	AT3G11910.1			Q7JKC3	UBP7_CAEEL
K12890	AT3G49430.1	J3KTL2	J3KTL2_HUMAN
K12891	AT5G64200.1	Q62093	SRSF2_MOUSE
K12893	AT3G61860.1	Q13247	SRSF6_HUMAN
K12896	AT4G31580.1	Q16629	SRSF7_HUMAN
05169 Epstein-Barr virus infection
K03011	AT2G15430.1
K03013	AT5G57980.1			Q9N5K2	RPAB1_CAEEL
K03018	AT5G60040.2
K03021	AT5G45140.1					P22276	RPC2_YEAST
K03029	AT4G38630.1	Q5VWC4	Q5VWC4_HUMAN			P38886	RPN10_YEAST
K03030	AT5G23540.1					P43588	RPN11_YEAST
K03031	AT1G64520.1			Q23449	PSMD8_CAEEL
K03032	AT2G32730.1			Q18115	PSMD1_CAEEL	P32565	RPN2_YEAST
K03036	AT1G29150.1
K03037	AT4G24820.1			Q20585	PSMD6_CAEEL	Q06103	RPN7_YEAST
K03039	AT5G45620.1					Q04062	RPN9_YEAST
K03062	AT2G20140.1	P62191	PRS4_HUMAN			P40327	PRS4_YEAST
K03063	AT5G58290.1					P33298	PRS6B_YEAST
K03064	AT5G43010.1			O17071	PRS10_CAEEL	P53549	PRS10_YEAST
K03283	AT3G09440.1	P11142	HSP7C_HUMAN	P09446	HSP7A_CAEEL	P10591	HSP71_YEAST
K11838	AT3G11910.1			Q7JKC3	UBP7_CAEEL
K14290	AT3G03110.1	Q6P5F9	XPO1_MOUSE			P30822	XPO1_YEAST
K15979	AT5G07350.2	Q7KZF4	SND1_HUMAN
Infectious diseases: Parasitic
05146 Amoebiasis
K01476	AT4G08870.1					P00812	ARGI_YEAST
K07897	AT3G18820.1
05145 Toxoplasmosis
K03283	AT3G09440.1	P11142	HSP7C_HUMAN	P09446	HSP7A_CAEEL	P10591	HSP71_YEAST
K13412	AT4G23650.1
05142 Chagas disease
K03456	AT3G25800.1			Q09543	2AAA_CAEEL
K08057	AT1G56340.1	P27797	CALR_HUMAN	P27798	CALR_CAEEL
