# Supplementary material for: The RNA-binding protein repertoire of Arabidopsis thaliana
Source: Sci Rep. 2016 Jul 11;6:29766. doi: 10.1038/srep29766 (PMC4942612; doi:10.1038/srep29766)
Supplement: Supplementary Table S9 [file srep29766-s9.xlsx]

## Sheet: Suppl Table S9
The RNA-binding protein repertoire of Arabidopsis thaliana
Claudius Marondedze, Ludivine Thomas, Natalia L. Serrano, Kathryn S. Lilley, Chris Gehring
Supplementary Table S9. Common proteins between Arabidopsis, mammalian samples, C. elegans and yeast RNA interactome involved in intermediary metabolism.
Common proteins between Arabidopsis and mammalian (human and mouse) RBP in the intermediate metabolism category
KEGG pathway	KEGG annotation	Arabidopsis	Mammalian	C. elegans	Yeast
Carbohydrate metabolism
00010 Glycolysis / Gluconeogenesis
	K18857	AT1G77120.1				Alcohol dehydrogenase 1
	K14085	AT1G54100.1		P46562		Aldehyde dehydrogenase 7B4
	K03841	AT3G54050.1				High cyclic electron flow 1
	K01835	AT1G70730.3			P33401	Phosphoglucomutase/phosphomannomutase family protein
	K01810	AT5G42740.1			P12709	Sugar isomerase (SIS) family protein
	K01803	AT2G21170.1	P17751	Q10657	P00942	Triosephosphate isomerase
	K01792	AT5G57330.1			Q03161	Galactose mutarotase-like superfamily protein
	K01689	AT1G74030.1	P06733	Q27527	P00924	Enolase 1
	K01623	AT2G21330.1	J3KPS3	P54216		Fructose-bisphosphate aldolase 1
	K01568	AT5G54960.1			P06169	Pyruvate decarboxylase-2
	K00927	AT1G79550.1		P91427	P00560	Phosphoglycerate kinase
	K00873	AT5G63680.1	P14618		P00549	Pyruvate kinase family protein
	K00850	AT4G26270.1			P16861	Phosphofructokinase 3
	K00627	AT3G13930.1		Q19749	P12695	Dihydrolipoamide acetyltransferase, long form protein
	K00382	AT1G48030.1	P09622		P09624	Mitochondrial lipoamide dehydrogenase 1
	K00162	AT5G50850.1		O44451	P32473	Transketolase family protein
	K00161	AT1G01090.1		P52899	P16387	Pyruvate dehydrogenase E1 alpha
	K00121	AT5G43940.2		Q17335		GroES-like zinc-binding dehydrogenase family protein
00020 Citrate cycle (TCA cycle)
	K01900	AT2G20420.1		P53588		ATP citrate lyase (ACL) family protein
	K01681	AT2G05710.1	P21399	Q23500	P19414	Aconitase 3
	K01679	AT2G47510.1		O17214	P08417	Fumarase 1
	K01648	AT5G49460.1		P53585		ATP citrate lyase subunit B2
	K01647	AT2G44350.2	O75390	P34575		Citrate synthase family protein
	K00658	AT4G26910.1				Dihydrolipoamide succinyltransferase
	K00627	AT3G13930.1		Q19749	P12695	Dihydrolipoamide acetyltransferase, long form protein
	K00382	AT1G48030.1	P09622		P09624	Mitochondrial lipoamide dehydrogenase 1
	K00162	AT5G50850.1		O44451	P32473	Transketolase family protein
	K00161	AT1G01090.1		P52899	P16387	Pyruvate dehydrogenase E1 alpha
	K00031	AT1G54340.1	O75874		P21954	Isocitrate dehydrogenase
	K00026	AT3G15020.1	P40926	O02640	P17505	Lactate/malate dehydrogenase family protein
	K00025	AT5G43330.1				Lactate/malate dehydrogenase family protein
00030 Pentose phosphate pathway
	K03841	AT3G54050.1				High cyclic electron flow 1
	K01835	AT1G70730.3			P33401	Phosphoglucomutase/phosphomannomutase family protein
	K01810	AT5G42740.1			P12709	Sugar isomerase (SIS) family protein
	K01807	AT3G04790.1		P41994		Ribose 5-phosphate isomerase, type A protein
	K01623	AT2G21330.1	J3KPS3	P54216		Fructose-bisphosphate aldolase 1
	K01057	AT5G24400.1		O18229		NagB/RpiA/CoA transferase-like superfamily protein
	K00948	AT2G35390.2			P32895	Phosphoribosyltransferasefamilyprotein
	K00850	AT4G26270.1			P16861	Phosphofructokinase 3
	K00616	AT1G12230.2			P15019	Aldolase superfamily protein
	K00615	AT2G45290.1			P23254	Transketolase
	K00036	AT3G27300.1		Q27464	P11412	Glucose-6-phosphate dehydrogenase 5
	K00033	AT3G02360.2		Q17761	P38720	6-phosphogluconate dehydrogenase family protein
00051 Fructose and mannose metabolism
	K03841	AT3G54050.1				High cyclic electron flow 1
	K01803	AT2G21170.1	P17751	Q10657	P00942	Triosephosphate isomerase
	K01623	AT2G21330.1	J3KPS3	P54216		Fructose-bisphosphate aldolase 1
	K00966	AT1G74910.1			P41940	ADP-glucose pyrophosphorylase family protein
	K00895	AT1G12000.1				Phosphofructokinase family protein
	K00850	AT4G26270.1			P16861	Phosphofructokinase 3
	K00847	AT2G31390.1				PfkB-like carbohydrate kinase family protein
00620 Pyruvate metabolism
	K14085	AT1G54100.1		P46562		Aldehyde dehydrogenase 7B4
	K11262	AT1G36160.1			Q00955	Acetyl-CoA carboxylase 1
	K02160	AT5G16390.1				Chloroplastic acetylcoenzyme A carboxylase 1
	K01679	AT2G47510.1		O17214	P08417	Fumarase 1
	K01649	AT1G18500.1			P06208	Methylthioalkylmalate synthase-like 4
	K00873	AT5G63680.1	P14618		P00549	Pyruvate kinase family protein
	K00627	AT3G13930.1		Q19749	P12695	Dihydrolipoamide acetyltransferase, long form protein
	K00382	AT1G48030.1	P09622		P09624	Mitochondrial lipoamide dehydrogenase 1
	K00162	AT5G50850.1		O44451	P32473	Transketolase family protein
	K00161	AT1G01090.1		P52899	P16387	Pyruvate dehydrogenase E1 alpha
	K00029	AT5G11670.1				NADP-malic enzyme 2
	K00028	AT2G13560.1				NAD-dependentmalicenzyme1
	K00026	AT3G15020.1	P40926	O02640	P17505	Lactate/malate dehydrogenase family protein
	K00025	AT5G43330.1				Lactate/malate dehydrogenase family protein
00630 Glyoxylate and dicarboxylate metabolism
	K15893	AT1G68010.2				Hydroxypyruvate reductase
	K14272	AT1G23310.1				Glutamate:glyoxylate aminotransferase
	K03781	AT1G20620.1		Q27487		Catalase 3
	K02437	AT2G35120.1				Single hybrid motif superfamily protein
	K01915	AT5G35630.1			P32288	Glutamine synthetase 2
	K01681	AT2G05710.1	P21399	Q23500	P19414	Aconitase 3
	K01647	AT2G44350.2	O75390	P34575		Citrate synthase family protein
	K01602	AT5G38420.1				Ribulose bisphosphate carboxylase (small chain) family protein
	K00830	AT2G13360.1				Alanine:glyoxylate aminotransferase
	K00605	AT1G11860.1				Glycine cleavage T-protein family
	K00600	AT4G37930.1		P50432	P37291	Serine transhydroxymethyltransferase 1
	K00382	AT1G48030.1	P09622		P09624	Mitochondrial lipoamide dehydrogenase 1
	K00281	AT2G26080.1				Glycine decarboxylase P-protein 2
	K00026	AT3G15020.1	P40926	O02640	P17505	Lactate/malate dehydrogenase family protein
	K00025	AT5G43330.1				Lactate/malate dehydrogenase family protein
00562 Inositol phosphate metabolism
	K01803	AT2G21170.1	P17751	Q10657	P00942	Triosephosphate isomerase
	K01092	AT1G31190.1		Q19420		Myo-inositol monophosphatase-like 1
